# Supplementary material for: Clinical plasma cells-related genes to aid therapy in colon cancer
Source: BMC Genomics. 2023 Aug 1;24:430. doi: 10.1186/s12864-023-09481-4 (PMC10391883; doi:10.1186/s12864-023-09481-4)
Supplement: Supplementary file 1 — Additional file 1. [file 12864_2023_9481_MOESM1_ESM.xlsx]

## Sheet: S1
Table S1: The Results of CIBERSORT algorithm.
Mixture	B cells naive	B cells memory	Plasma cells	T cells CD8	T cells CD4 naive	T cells CD4 memory resting	T cells CD4 memory activated	T cells follicular helper	T cells regulatory (Tregs)	T cells gamma delta	NK cells resting	NK cells activated	Monocytes	Macrophages M0	Macrophages M1	Macrophages M2	Dendritic cells resting	Dendritic cells activated	Mast cells resting	Mast cells activated	Eosinophils	Neutrophils	P-value	Correlation	RMSE
TCGA-A6-5659-11A-01R-1653-07	0.0192478	0.0375408	0.353067	0.0290072	0	0.148454	0.0196256	0.0184617	0.0239777	0	0.017477	0	0.00184551	0.0161566	0.02312	0.116008	0.0448782	0.0076145	0.0708793	0	0.0452176	0.00742146	0	0.509319	0.860297
TCGA-A6-2682-11A-01R-A32Z-07	0.0664002	0.0111919	0.290963	0.0650295	0	0.149981	0	0.0393203	0.070649	0	0.00424982	0.00859269	0.0311681	0.0104936	0.0190395	0.12308	0.0317498	0	0.06334	0	0.014751	0	0	0.470041	0.88252
TCGA-AA-3534-11A-01R-A32Z-07	0.0969337	0	0.197958	0.0739447	0	0.143444	0	0.0046416	0.130449	0	0	0.0185905	0	0.0385657	0.00809792	0.135351	0.0289865	0	0.114833	0	0.00820444	0	0.001	0.404005	0.915316
TCGA-AA-3489-11A-01R-1839-07	0.0225585	0	0.140004	0.08654	0	0.0834449	0.0277305	0.0217282	0.0254482	0	0.00989534	0.00729529	0.027283	0	0.203299	0.158391	0.0586907	0	0.1027	0	0.017921	0.0070695	0.012	0.236078	0.994876
TCGA-A6-2678-11A-01R-A32Z-07	0.054014	0	0.268541	0.114759	0	0.119605	0	0	0.0331038	0	0	0.0169663	0	0	0.00154498	0.216343	0.0340049	0	0.109202	0	0.031916	0	0	0.474718	0.87974
TCGA-AA-3520-11A-01R-A32Z-07	0.0365336	0	0.193564	0.125053	0	0.139726	0	0.0504049	0.0571086	0	0	0.0185071	0	0	0.0547803	0.169157	0.0486374	0	0.0751154	0	0.0314119	0	0.002	0.348249	0.939976
TCGA-AA-3511-11A-01R-1839-07	0.195144	0.101985	0.0925933	0.0926719	0	0.13243	0	0.038963	0.104586	0	0	0.0182677	0.000879103	0.0287923	0.00111729	0.110937	0.00942438	0.00366174	0.0685469	0	0	0	0	0.448779	0.89433
TCGA-A6-2671-11A-01R-A32Z-07	0.0484967	0	0.235222	0.171186	0	0.114311	0	0.0361908	0.069287	0	0.00770363	0.0221959	0	0	0.0065901	0.15808	0.0788629	0	0.0478849	0	0	0.00398876	0.001	0.396426	0.920114
TCGA-A6-5662-11A-01R-1653-07	0.11948	0	0.0886584	0.11348	0	0.179778	0.0177714	0.0426577	0.0682689	0	0.0269438	0	0.00947642	0	0.00755972	0.102635	0.0714924	0.00957743	0.067993	0.00782954	0	0.0663985	0.004	0.295515	0.962503
TCGA-A6-2686-11A-01R-A32Z-07	0.0269499	0	0.207329	0.073188	0	0.204934	0	0.0112348	0.0652438	0	0.015233	0.00692179	0	0.0296577	0.0234856	0.158923	0.0214065	0	0.126412	0	0.0217776	0.00730345	0.001	0.390646	0.920652
TCGA-AA-3663-11A-01R-1723-07	0.0291386	0	0.151484	0.0641002	0	0.242909	0	0.0192934	0.0618069	0	0	0.0319573	0.0283612	0	0.0120474	0.200337	0.00948013	0.00233301	0.10171	0	0.0426871	0.00235302	0.004	0.297054	0.961055
TCGA-AA-3527-11A-01R-A32Z-07	0.0145857	0	0.161522	0.0898305	0	0.156779	0	0.0552703	0.0867366	0	0	0.0177123	0.0183381	0.0346925	0.0752904	0.143811	0.0511768	0	0.0832265	0	0.0110283	0	0.005	0.282847	0.967101
TCGA-A6-2683-11A-01R-A32Z-07	0.0244998	0	0.302718	0.0645246	0	0.234638	0	0	0.0350406	0	0.0144966	0	0	0	0.00607381	0.153716	0.0154356	0	0.0999799	0	0.0484691	0.000407433	0	0.447119	0.894983
TCGA-AA-3514-11A-01R-A32Z-07	0.0406328	0	0.109467	0.142146	0	0.0606775	0.0302496	0.0157069	0.0682443	0.0840274	0	0.0263117	0.00301299	0.0153915	0.170075	0.0518982	0.0551351	0	0.119179	0	0.00784498	0	0.015	0.215898	1.00557
TCGA-AA-3516-11A-01R-A32Z-07	0.0205354	0	0.237027	0.237719	0	0.0895858	0.0091797	0.0506862	0.102509	0	0	0.0510771	0.0227819	0.00101827	0.0121535	0.124329	0.00624852	0.00840893	0.0267403	0	0	0	0.001	0.363318	0.941695
TCGA-AA-3517-11A-01R-A32Z-07	0.234711	0	0.165757	0.082825	0	0.0688803	0	0.034689	0.139858	0	0	0.0350495	0	0.0179892	0.0148187	0.0997364	0.0169646	0.0031273	0.0855939	0	0	0	0	0.461033	0.88776
TCGA-A6-2679-11A-01R-A32Z-07	0.0261827	0	0.184263	0.241722	0	0.103953	0.00527643	0.0413272	0.10018	0	0.0239725	0	0	0.0323116	0.0609918	0.119517	0.00761757	0	0.0420974	0.000571104	0.0100166	0	0.003	0.313287	0.962133
TCGA-AA-3531-11A-01R-A32Z-07	0.138048	0.0345587	0.0952485	0.0542345	0	0.18402	0	0.0141884	0.0811053	0	0	0.0588681	0.0254464	0.0671355	0.0491144	0.0950497	0	0	0.102983	0	0	0	0.002	0.347186	0.940814
TCGA-A6-2685-11A-01R-A32Z-07	0.0213767	0	0.184399	0.261105	0	0.117428	0.019212	0.0562002	0.0843162	0.0103424	0	0	0	0	0.0277191	0.0866925	0.0759775	0	0.0333101	0	0.0219218	0	0.004	0.304761	0.967351
TCGA-AA-3713-11A-01R-1723-07	0.0628568	0	0.229084	0.108673	0	0.137567	0	0.00119047	0.0471481	0	0	0.0373553	0.00894725	0	0.0186578	0.146877	0.0768834	0	0.103504	0	0.0212558	0	0.001	0.423449	0.905459
TCGA-AA-3522-11A-01R-A32Z-07	0.054281	0	0.190398	0.0580007	0	0.0929998	0	0.0122456	0.0965565	0.00700215	0	0.00923678	0	0	0.016517	0.188158	0.096801	0	0.14585	0	0.0319533	0	0.001	0.379215	0.925316
TCGA-AZ-6603-11A-02R-1839-07	0.0471759	0	0.0751733	0.0987924	0	0.0771248	0.0177282	0.033586	0.0478313	0	0.0159559	0.00509499	0.0489319	0	0.164387	0.251087	0.0226785	0	0.0944521	0	0	0	0.027	0.171618	1.01667
TCGA-AA-3712-11A-01R-1723-07	0.0131555	0	0.264051	0.0367284	0	0.199315	0.0016361	0	0.0248554	0	0.0137599	0.00451415	0	0	0.00893872	0.255265	0.0286712	0	0.101641	0	0.0474691	0	0.001	0.424517	0.905362
TCGA-AA-3496-11A-01R-1839-07	0.0112458	0	0.184693	0.0512594	0	0.165635	0	0	0.037161	0	0	0.0463352	0.0156733	0	0.0211094	0.282344	0.0802295	0	0.0713785	0	0.0329363	0	0.003	0.314412	0.95297
TCGA-AZ-6600-11A-01R-1774-07	0.064562	0	0.367741	0.0781971	0	0.149419	0	0.0135954	0.0977701	0	0	0.0105806	0	0	0.0306147	0.096048	0	0.00368664	0.0479762	0.0398086	0	0	0	0.491361	0.873925
TCGA-AZ-6601-11A-01R-1774-07	0.111123	0	0.240774	0.150982	0	0.0949675	0	0.0831916	0.0905537	0	0	0	0.000141967	0	0.00535197	0.149703	0.0329237	0.0102143	0.030073	0	0	0	0	0.45452	0.891685
TCGA-AA-3518-11A-01R-1672-07	0.0375884	0	0.178903	0.167805	0	0.128904	0	0.0164822	0.0936927	0	0.0130171	0.0104245	0.00233522	0	0.0309667	0.157938	0.0428048	0	0.110625	0	0.00851296	0	0.002	0.329384	0.948996
TCGA-AZ-6605-11A-01R-1839-07	0.0195897	0	0.0194124	0.0890023	0	0.262614	0	0	0.0574508	0	0	0.0264881	0.0942988	0	0.0165193	0.250676	0.00226044	0	0.15435	0	0.00733829	0	0.158	0.0679373	1.05475
TCGA-F4-6704-11A-01R-1839-07	0.0249908	0.0113906	0.0769987	0.0763284	0	0.333629	0	0	0.0010995	0	0	0	0	0	0.00700342	0.181145	0.0252894	0.0131967	0.192796	0.0229128	0	0.0332188	0.029	0.168666	1.01576
TCGA-A6-5665-11A-01R-1653-07	0.0474667	0.0278722	0.221017	0.0914182	0	0.190316	0.0341488	0	0.0361211	0	0.00805237	0	0	0	0.0201099	0.189063	0.0076501	0.0208554	0.086982	0	0.0189278	0	0.001	0.427025	0.903852
TCGA-AA-3662-11A-01R-1723-07	0.0100107	0.0479147	0.117695	0.048335	0	0.18881	0	0	0.0688603	0	0.00211838	0.0126494	0	0	0.0244661	0.362117	0.026243	0	0.0823578	0.00842297	0	0	0.007	0.266416	0.974051
TCGA-A6-2675-11A-01R-1723-07	0.0416405	0	0.210477	0.0651475	0	0.162898	0	0.0115174	0.0765251	0	0	0.0259207	0.00330035	0	0.0166923	0.161125	0.0774925	0.0100714	0.137192	0	0	0	0.001	0.384312	0.923522
TCGA-AZ-6599-11A-01R-1774-07	0.030218	0	0.266406	0.0461173	0	0.14054	0	0.00377473	0.0623809	0	0	0.0251858	0.00488636	0.0131419	0.0261907	0.183009	0.020441	0	0.177709	0	0	0	0.001	0.433577	0.900968
TCGA-AA-3660-11A-01R-1723-07	0.0477961	0	0.148555	0.138817	0	0.244157	0	0.0156548	0.140681	0	0.0165485	0.00636362	0.00260153	0	0.0210276	0.142145	0.0473075	0	0.00114604	0.0271985	0	0	0.009	0.262826	0.987526
TCGA-AA-3655-11A-01R-1723-07	0.0386123	0	0.151009	0.20427	0	0.055408	0	0.0411599	0.0771765	0	0	0.0110552	0.00584345	0	0.0205459	0.188905	0.0853899	0	0.103484	0	0.0171424	0	0.003	0.313641	0.953714
TCGA-A6-2680-11A-01R-A32Z-07	0.0319778	0	0.0654183	0.143645	0	0.231794	0	0.0180551	0.0837753	0	0.0646787	0	0.0112546	0	0.019918	0.191981	0.037736	0	0.073221	0	0.0260934	0.000452167	0.075	0.1165	1.04135
TCGA-A6-2684-11A-01R-A32Z-07	0.0345592	0	0.216193	0.0604494	0	0.179747	0	0.0310424	0.0753213	0	0	0.0437596	0.014044	0.034227	0.0199992	0.161966	0.0277628	0	0.0651711	0	0.0357587	0	0.001	0.368628	0.931272
TCGA-AA-3525-11A-01R-A32Z-07	0.109251	0.00630016	0.174421	0.179603	0	0.0610092	0.00799241	0.0532688	0.0861996	0	0	0.0507344	0	0.0178569	0.0476542	0.12655	0.0082749	0	0.0708845	0	0	0	0.001	0.386938	0.924806
TCGA-AA-3697-11A-01R-1723-07	0.0645069	0	0.161501	0.0633259	0	0.0539688	0	0.0555682	0.0770413	0	0	0.0225378	0.0222415	0.138797	0.0113116	0.214018	0.00638766	0.0315514	0.0761942	0	0	0.0010493	0.002	0.333336	0.945979
TCGA-AZ-6598-11A-01R-1774-07	0.106622	0	0.0775463	0.107351	0	0.307356	0	0.0373799	0.0823572	0	0.0322819	0.016581	0.0139929	0.00430801	0.0382866	0.101914	0.0230923	0.00325011	0.0476809	0	0	0	0.012	0.244589	0.995628
TCGA-A6-5667-11A-01R-1723-07	0.054275	0.00903029	0.184768	0.103153	0	0.125551	0	0.0427746	0.0856039	0	0	0.0272525	0	0	0.0132101	0.138911	0.074061	0.000889128	0.0549836	0.0855375	0	0	0.001	0.379504	0.926317
TCGA-A6-6780-01A-11R-A278-07	0	0.0488907	0.0215059	0.0178852	0	0.0668257	0.14315	0.0643844	0	0.0180421	0	0.0232376	0	0.193317	0.104864	0.198477	0.0264597	0	0	0.0526061	0.00875877	0.0115955	0.051	0.141038	1.03076
TCGA-CM-5868-01A-01R-1653-07	0.015945	0	0.102177	0.0305857	0	0.136825	0	0.00543574	0.0591178	0	0	0.0297983	0	0.386501	0.0736271	0.118985	0.0147249	0	0.0262778	0	0	0	0.048	0.146448	1.04791
TCGA-CM-6165-01A-11R-1653-07	0.04713	0	0.0424335	0.0545092	0	0.142456	0.0075412	0.050965	0.0406126	0	0.00590665	0	0	0.356563	0.0625045	0.125912	0.0255173	0	0.0375986	0	0	0.000350494	0.048	0.146415	1.04213
TCGA-AA-3956-01A-02R-1022-07	0.123048	0	0.24511	0.0670431	0	0.156547	0.067565	0.0159439	0.0685633	0	0	0.0181979	0	0.0445086	0.00668562	0.0678414	0.016686	0.0305501	0.0563576	0	0.00267631	0.0126765	0	0.468923	0.882831
TCGA-AA-3527-01A-01R-0821-07	0.010963	0.00364006	0.0119092	0.157672	0	0	0.048947	0.0305404	0.107211	0	0.0572829	0	0	0.368342	0.0676126	0.0576189	0.0260244	0	0	0.0442592	0	0.00797793	0.109	0.0893738	1.07335
TCGA-CA-6716-01A-11R-1839-07	0.0531089	0	0.0697193	0.0256623	0	0.234835	0.00599311	0.0245938	0.0551608	0	0.0298757	0	0	0.281278	0.0341567	0.129312	0.0297692	0	0	0.0265347	0	0	0.041	0.155899	1.03045
TCGA-D5-6930-01A-11R-1928-07	0.0850356	0	0.105049	0.144485	0	0.151113	0.0232103	0.0446856	0.0570045	0	0.0207711	0.0134836	0	0.134445	0.102146	0.0342804	0.0205128	0	0	0.0637767	0	0	0.011	0.253444	0.986591
TCGA-AY-A8YK-01A-11R-A41B-07	0.0163053	0	0.205995	0.0104242	0	0.232178	0.0780976	0	0.06749	0	0.0630941	0	0	0.132753	0	0.0555918	0.027577	0.0474969	0	0.0629968	0	0	0.002	0.331786	0.948325
TCGA-CM-6164-01A-11R-1653-07	0.0157037	0	0.074938	0.162485	0	0.0599337	0	0.115092	0.0504764	0	0.00638072	0.0302347	0	0.232221	0.0990454	0.0672223	0	0.00452666	0	0.0697526	0	0.011988	0.052	0.137516	1.04109
TCGA-D5-6530-01A-11R-1723-07	0.0300963	0	0.0155187	0.0805352	0	0.231176	0.0697496	0.0389597	0.0403673	0	0.0383437	0.000689863	0	0.2081	0.0932202	0.071275	0.00924716	0	0	0.0727213	0	0	0.17	0.0643191	1.06995
TCGA-G4-6323-01A-11R-1723-07	0.374502	0	0.167537	0.0508903	0	0.209441	0.0169409	0.0494721	0.0314591	0	0	0	0	0.0268568	0.0234685	0.0289763	0	0.00345069	0.0170059	0	0	0	0	0.540225	0.844063
TCGA-AA-3521-01A-01R-0821-07	0.0151547	0	0.129719	0.0588138	0	0.159189	0.00784963	0.0354063	0.0931272	0	0	0.00456335	0	0.161286	0.0498688	0.183697	0.0318917	0	0	0.0374928	0	0.0319398	0.014	0.225563	0.99354
TCGA-NH-A50V-01A-11R-A28H-07	0.00320378	0.0151307	0.0862942	0.0568201	0	0.244641	0	0.0644038	0.148843	0	0.0669007	0	0	0	0.0492769	0.10484	0.00677391	0.0165788	0	0.134206	0	0.00208676	0.05	0.142859	1.04189
TCGA-A6-5661-01B-05R-2302-07	0.0489277	0	0.0238994	0.0568556	0	0.33019	0.0064722	0.0595954	0.0476613	0	0.014175	0	0.0119047	0.00773345	0	0.0366804	0	0.0689449	0	0.235084	0.0235131	0.0283631	0.079	0.111712	1.06269
TCGA-A6-4107-01A-02R-1410-07	0	0.00934085	0.261742	0.0212224	0	0.156802	0.0111507	0.0221146	0.104836	0	0.025644	0	0	0.116304	0.0571497	0.144911	0.0491883	0	0.00461621	0.0149782	0	0	0.001	0.385868	0.924942
TCGA-AY-4070-01A-01R-1113-07	0.0297258	0	0.255493	0.0918403	0	0.18177	0.00161956	0.138014	0.100334	0	0.0354345	0	0.00719515	0.0495417	0.0596162	0.0257562	0.0198531	0.00120733	0	0	0.00259931	0	0.002	0.352815	0.951226
TCGA-QL-A97D-01A-12R-A41B-07	0.0331219	0	0.137619	0.291373	0	0.0471389	0.0870598	0.0830109	0.0695281	0	0.0488694	0	0.0153656	0.00880281	0.0466055	0.0445982	0.0229909	0.00833855	0	0.0539702	0.00160701	0	0.011	0.24731	0.997543
TCGA-AA-3530-01A-01R-1022-07	0.00394875	0.0349407	0.201008	0.0788494	0	0.238527	0.037761	0.0302968	0.051819	0	0.0377477	0	0.00522322	0.0207062	0.0377388	0.126646	0.0528819	0	0.0328158	0	0.00909015	0	0.002	0.357647	0.937031
TCGA-A6-5666-01A-01R-1653-07	0.0401194	0	0.0522027	0	0	0.160943	0	0	0.0461479	0	0.070975	0	0	0.348608	0.0873676	0.0486008	0	0	0	0.0814855	0.00452618	0.0590232	0.079	0.113247	1.05875
TCGA-AA-3655-01A-02R-1723-07	0	0	0.0883161	0.0838494	0	0.213751	0	0.045679	0.0874721	0	0	0.0234389	0	0.142745	0.0965761	0.127881	0.0101085	0.0188173	0.055515	0	0	0.0058505	0.053	0.132505	1.03538
TCGA-A6-5656-01A-21R-A278-07	0	0.0358714	0.0111504	0	0	0.0899784	0.0455152	0.00552841	0.00165995	0	0.0817604	0	0	0.660861	0.00893425	0	0	0	0	0.0587408	0	0	0.013	0.232667	1.0583
TCGA-A6-6653-01A-11R-1774-07	0.0545919	0	0.0128647	0.052629	0	0.213594	0	0	0.0608206	0	0.0200342	0.0369945	0	0.342437	0.041631	0.0426556	0.0129832	0	0	0.0925356	0	0.0162282	0.049	0.144377	1.04561
TCGA-DM-A0XD-01A-12R-A155-07	0.104514	0	0.0506733	0.110317	0	0.065992	0	0.0165739	0.0390413	0	0.0107041	0.0842341	0	0.205458	0.0255459	0.0997083	0.0200805	0.0467225	0.0585241	0.0393901	0	0.0225217	0.227	0.0457891	1.06803
TCGA-DM-A28K-01A-21R-A32Y-07	0	0	0.00201545	0.0594168	0	0.201152	0	0.0338057	0.0530817	0	0.0242523	0	0	0.358403	0.0446356	0.123697	0	0	0	0.0995406	0	0	0.078	0.115037	1.06797
TCGA-A6-A565-01A-31R-A28H-07	0.188024	0	0.0721749	0.116239	0.116838	0.195814	0.021756	0	0.0181067	0	0.0225837	0	0	0.102177	0.0399883	0.0783234	0	0	0	0.0170899	0.00163716	0.00924681	0.002	0.336086	0.951161
TCGA-AD-6890-01A-11R-1928-07	0.00191986	0	0.113802	0.153671	0	0.0701011	0.0706549	0.0990297	0.0794933	0	0.0223865	0.0280695	0	0.167494	0.0752929	0.0755332	0.0165443	0	0.0260079	0	0	0	0.023	0.181946	1.01603
TCGA-A6-2676-01A-01R-0826-07	0.0131196	0	0.006637	0.14388	0	0.11415	0.0716908	0.0486361	0.0195088	0	0.0650425	0.0274858	0	0.148412	0.0909147	0.180222	0.012945	0	0	0.0415214	0	0.0158349	0.018	0.202019	1.00917
TCGA-CM-5862-01A-01R-1653-07	0.0619635	0	0.0223805	0.0257704	0	0.264418	0.0943851	0.0138979	0.0319115	0	0.0691512	0.00463495	0	0.270126	0.0179712	0.0611918	0	0.00504342	0	0.0375261	0.0163994	0.00322893	0.108	0.0897872	1.0575
TCGA-AA-3815-01A-01R-1022-07	0.062494	0	0.00958388	0.220551	0	0.0740869	0.129018	0.0499271	0.062788	0	0.0409259	0	0	0.101346	0.0956646	0.12771	0.00845052	0.00554693	0.0119071	0	0	0	0.081	0.110679	1.04945
TCGA-A6-6648-01A-11R-1774-07	0.0393671	0	0.267726	0.0960076	0	0.294884	0	0.00974989	0.0178215	0	0.00882936	0	0.00287158	0.024177	0.0410479	0.077003	0.0355949	0.0113552	0.0392261	0.0268909	0.00744782	0	0.001	0.409863	0.91497
TCGA-D5-5541-01A-01R-1653-07	0.0757213	0	0.0404116	0.0298859	0	0.0723014	0.0159262	0.0457673	0.0558612	0	0	0	0	0.468138	0.0663138	0.102467	0.0167582	0	0	0.0104485	0	0	0.065	0.124739	1.07483
TCGA-CM-6679-01A-11R-1839-07	0	0	0.137791	0.0670301	0	0.12684	0	0.04645	0.0877077	0	0	0	0	0.329079	0.0627433	0.0924201	0.00985274	0	0.0109284	0.0206424	0	0.00851473	0.021	0.188386	1.02174
TCGA-AA-A02K-01A-03R-A32Y-07	0.0397153	0	0.116202	0.13173	0	0.0316958	0.00445936	0.0169017	0.10308	0	0.0404035	0	0	0.317401	0.012738	0.0732392	0	0.00314451	0	0.0257761	0	0.0835133	0.02	0.195205	1.01768
TCGA-A6-3810-01A-01R-1022-07	0.0352008	0	0.0674462	0.0648178	0	0.054367	0.0480431	0.0675299	0.0183469	0	0.0330494	0	0	0.252888	0.0713859	0.142144	0.00786643	0	0	0.0943462	0	0.0425683	0.049	0.14467	1.03243
TCGA-CM-6677-01A-11R-1839-07	0.050281	0	0.116548	0.0880503	0	0.24087	0.0211858	0.0553943	0.0768411	0	0.0403361	0	0.00220009	0.106878	0.0326896	0.0801855	0.0288174	0.0261484	0.0335748	0	0	0	0.013	0.231648	0.993892
TCGA-G4-6306-01A-11R-1774-07	0	0.0027315	0.0621683	0.350602	0	0.026495	0.0615468	0.120271	0.17013	0	0.00345306	0.0110886	0.0105288	0.0495129	0.0854048	0.00908458	0.0171783	0	0.0198047	0	0	0	0.053	0.131759	1.07622
TCGA-AA-3693-01A-01R-0905-07	0.0380236	0	0.0193087	0.0633042	0	0.265659	0.0618184	0.00333318	0.030656	0	0.0386534	0	0	0.176571	0.0458718	0.172049	0.0738853	0	0.0104943	0	0.000371534	0	0.097	0.0977169	1.04777
TCGA-AA-3712-01A-21R-1723-07	0	0	0.0300462	0.092968	0	0.16718	0.0935916	0.0251075	0.0135063	0	0.0728925	0	0	0.232669	0.109994	0.13984	0	0	0.00379549	0	0.00761737	0.0107914	0.168	0.0650603	1.07054
TCGA-AA-3837-01A-01R-0905-07	0.0245744	0	0.154983	0.16338	0	0.166561	0	0.0684935	0.110248	0	0	0.0287866	0	0.0369984	0.0431146	0.139858	0.0136859	0.0307271	0.0185895	0	0	0	0.01	0.261149	0.986051
TCGA-A6-3807-01A-01R-1022-07	0.0198302	0	0.026117	0.111144	0	0.139378	0.0209348	0.0395072	0.0767366	0	0	0	0	0.178813	0.126565	0.064781	0.049944	0	0	0.0240038	0.0459007	0.0763446	0.369	0.0198828	1.08586
TCGA-CM-6170-01A-11R-1653-07	0.045438	0	0.0781071	0.0684863	0	0.160769	0.0217585	0.0401266	0.0682252	0	0.0259652	0	0	0.239962	0.0933252	0.103158	0.00490814	0	0	0.0357199	0	0.0140507	0.027	0.171835	1.02089
TCGA-AZ-6600-01A-11R-1774-07	0.0323632	0.0232232	0.148044	0.0742952	0	0.147609	0.0112491	0.0426505	0.084687	0	0.0467808	0	0.00198834	0.184011	0.0599301	0.09779	0	0	0	0.0371357	0	0.00824259	0.005	0.285641	0.969617
TCGA-AA-A00O-01A-02R-A089-07	0.0290847	0	0.0159291	0.0580347	0	0.0644814	0	0.0198452	0.146597	0	0.0815585	0	0	0.414177	0.0557939	0.0930757	0	0	0	0.0214229	0	0	0.037	0.160053	1.04806
TCGA-A6-6780-01B-04R-A277-07	0.0295137	0	0.00283903	0.0177922	0	0.295787	0.0534175	0	0	0	0	0.0177233	0	0.146086	0.0696395	0.139458	0	0.0177603	0	0.132148	0.033014	0.0448217	0.073	0.120669	1.04156
TCGA-AA-3941-01A-01R-1022-07	0.103118	0	0.0829777	0.0652069	0	0.28158	0.0167375	0.0511695	0.0505963	0	0.017918	0	0.00171916	0	0.0418044	0.132141	0.0824258	0.0148279	0.00450696	0.0104318	0.042839	0	0.011	0.245149	0.98618
TCGA-F4-6856-01A-11R-1928-07	0.0232266	0	0.0752234	0.219068	0	0.153051	0.0488023	0.0667762	0.0934768	0	0	0.0335025	0.0259707	0.0979694	0.0584555	0.0374114	0.0489162	0	0.0181493	0	0	0	0.04	0.157039	1.03496
TCGA-DM-A1HA-01A-11R-A155-07	0.021573	0	0.0119272	0.348758	0	0	0.0528928	0.184788	0.034398	0	0.00696319	0.0760182	0.0155272	0.032578	0.115927	0.07026	0	0	0.0283905	0	0	0	0.132	0.0786667	1.10043
TCGA-AA-3495-01A-01R-1410-07	0.00886826	0	0.250181	0.0794343	0	0.20428	0.061624	0.0154053	0.0592159	0	0	0.0189287	0.0213426	0.0668852	0.0666513	0.0764783	0.0185564	0	0.0303554	0.0217935	0	0	0.001	0.373998	0.93052
TCGA-AA-3862-01A-01R-1022-07	0	0.00448103	0.037158	0.205768	0	0.121131	0.10395	0.0602614	0.0682959	0	0.0291491	0	0	0.100141	0.0738142	0.102166	0.00486827	0.00132519	0	0.0318056	0.0355419	0.0201432	0.134	0.0779581	1.0625
TCGA-F4-6460-01A-11R-1774-07	0.0628686	0	0.0432858	0.0791905	0	0.246802	0.0456998	0.0135032	0.0751851	0	0.0127853	0.0150665	0	0.18537	0.0646728	0.119653	0.0189518	0	0.0169663	0	0	0	0.046	0.149268	1.02934
TCGA-CM-6162-01A-11R-1653-07	0.062621	0	0.0260754	0.0656382	0	0.265499	0.0350366	0	0.0163997	0	0.0589675	0	0.00904953	0.158463	0.0868662	0.115531	0.00921051	0	0.00102444	0.0308138	0.00764769	0.051156	0.081	0.110617	1.04256
TCGA-G4-6302-01A-11R-1723-07	0.0256147	0	0.0795562	0.0658319	0	0.145309	0.0151678	0	0.0819468	0	0.0118575	0.00295873	0	0.244565	0.0860693	0.186349	0.0188524	0	0.0294948	0	0	0.00642777	0.049	0.145806	1.03209
TCGA-AA-3511-01A-21R-1839-07	0.0381391	0	0.0707739	0.0872214	0	0.192733	0	0.0439877	0.0983518	0	0.025165	0	0	0.165244	0.0568737	0.168915	0.00314246	0.010913	0.0179465	0.00523707	0	0.0153575	0.041	0.15529	1.02586
TCGA-AA-A017-01A-01R-A00A-07	0.00315126	0	0.179999	0.0425735	0	0.188428	0	0.0595176	0.151145	0	0.00356093	0.0217522	0	0.193456	0.0224287	0.0375777	0	0.0331883	0	0.0219998	0	0.0412214	0.008	0.265051	0.983378
TCGA-CM-6167-01A-11R-1653-07	0.0391849	0.00911437	0.061599	0.060381	0	0.148429	0	0.0616133	0.0852232	0	0	0.0451295	0	0.0386691	0.104896	0.147818	0.00360028	0	0.16941	0	0.0249322	0	0.038	0.159316	1.01824
TCGA-AA-3553-01A-01R-0821-07	0.0319166	0	0.0994609	0.123885	0	0.118615	0.0391947	0.0886419	0.0720123	0	0.0142816	0.000982794	0	0.126741	0.0690059	0.128652	0.0309257	0.00908297	0.0148932	0.000304079	0	0.0314033	0.021	0.186682	1.00948
TCGA-CK-6751-01A-11R-1839-07	0.010709	0	0.0514283	0.123994	0	0.176783	0.0499053	0.0784445	0.0546401	0	0.0137732	0.00468876	8.88e-05	0.147443	0.0397043	0.0793615	0.04679	0.0378683	0	0.082038	0	0.00233985	0.084	0.106431	1.04557
TCGA-AA-A02E-01A-01R-A00A-07	0	0	0.116454	0.0931323	0	0.16184	0	0.145598	0.139618	0	0.031325	0.00990104	0.00577221	0.136163	0.0541124	0.0765963	0.0273776	0	0	0.00210955	0	0	0.042	0.153331	1.03895
TCGA-DM-A1D6-01A-21R-A155-07	0	0	0.0465179	0.0685096	0	0.350486	0	0.0442428	0.0690205	0	0.0113383	0	0.00654397	0.199296	0.0239712	0.0638603	0	0.0705471	0	0.0456666	0	0	0.33	0.0264375	1.09471
TCGA-AA-A01S-01A-21R-A083-07	0	0.0543665	0.0746455	0.0106919	0	0.154598	0.0602676	0.00143791	0.121256	0	0.0958803	0.00395169	0.0529991	0.234182	0	0.0408614	0.00221286	0	0	0.0805584	0.0120908	0	0.15	0.071056	1.05889
TCGA-A6-6141-01A-11R-1774-07	0.0102949	0	0.113113	0.152384	0	0.239725	0.012277	0.0403409	0.196121	0	0	0.0158123	0.0166018	0.0473154	0.0812766	0.028007	0.0378811	0	0.00885015	0	0	0	0.029	0.168419	1.04365
TCGA-A6-2681-01A-01R-1410-07	0.0428759	0	0	0.1014	0	0.0370582	0	0.0370864	0.121775	0	0.0315398	0	0	0.373508	0.0579001	0.0882729	0.018621	0	0	0.0823733	0	0.00758926	0.113	0.0879994	1.07675
TCGA-AA-A00N-01A-02R-A00A-07	0.0203346	0	0.0143032	0.0448788	0	0.145386	0	0	0.0731784	0	0.028059	0	0	0.445903	0.00780489	0.10338	0	0	0	0.0894369	0	0.0273361	0.065	0.124756	1.07554
TCGA-DM-A0X9-01A-11R-A155-07	0.0102756	0	0.0544992	0.258814	0	0.197899	0.0897606	0.1226	0.0680593	0	0	0	0.00113565	0.0428363	0.0450705	0.066255	0.0425441	0	0	0.000249887	0	0	0.079	0.11155	1.07478
TCGA-AA-3684-01A-02R-0905-07	0.00871219	0	0.104149	0.0894867	0	0.00557005	0	0.0360123	0.148962	0	0.0318031	0	0	0.194112	0.0214607	0.173394	0.0389816	0	0	0.0945735	0.0173765	0.0354064	0.021	0.187492	1.01057
TCGA-AY-A71X-01A-12R-A37K-07	0.0195577	0	0.0787558	0.0483589	0	0.332344	0	0.0242666	0.107691	0	0	0.00843611	0.00141614	0.168762	0.0161247	0.073109	0	0	0	0.121178	0	0	0.081	0.110421	1.05594
TCGA-AA-A00U-01A-01R-A002-07	0.0270713	0	0.0372002	0.113966	0	0.26849	0.0363088	0.136987	0.127884	0	0.0390954	0	0.000456586	0.0939808	0.0522012	0.055093	0	0.00235627	0	0.00890912	0	0	0.112	0.0882369	1.08742
TCGA-DM-A1D8-01A-11R-A155-07	0.00210042	0.0005654	0.00215292	0.160236	0	0.0619013	0	0.0205279	0.219176	0	0	0.0753717	0	0.335706	0.0424196	0.0403209	0.0159585	0	0	0.0235637	0	0	0.199	0.0543946	1.1017
TCGA-AY-6196-01A-11R-1723-07	0.0650778	0	0.0677628	0.102824	0	0.193621	0.00392857	0.0753042	0.0696064	0	0	0.0049781	0.0110902	0.123999	0.0884332	0.147861	0.0333989	0	0	0.00948929	0	0.0026259	0.021	0.190117	1.01204
TCGA-A6-6650-01A-11R-A278-07	0	0	0.329499	0.00754484	0	0.258407	0	0.0227444	0.0100226	0	0	0	0.0275817	0.188238	0.0567032	0.0119023	0.013733	0	0	0.0511758	0.0224478	0	0.001	0.417442	0.913195
TCGA-G4-6625-01A-21R-1774-07	0.03406	0.0126079	0.0753704	0.0949379	0	0.11186	0.0430127	0.0843747	0.0568179	0	0.00686446	0.00631612	0	0.206383	0.0694233	0.0827751	0.0484849	0.00390844	0.0628029	0	0	0	0.021	0.191116	1.00563
TCGA-AA-A022-01A-21R-A16W-07	0	0	0.0760669	0.413979	0	0	0.0660137	0.0858521	0.118323	0	0.0448391	0.0109897	0.00654094	0.0380053	0.0741191	0.0429774	0.00943387	0	0.0128599	0	0	0	0.046	0.148155	1.06661
TCGA-F4-6459-01A-11R-1774-07	0.0504424	0	0.0236279	0.110553	0	0.134083	0.0192137	0.0229633	0.0607074	0	0.0294636	0	0	0.261309	0.0725626	0.150832	0.0246024	0	0.0054043	0.0017636	0.032134	0.000337876	0.089	0.102961	1.05227
TCGA-D5-6529-01A-11R-1774-07	0	0	0.155892	0.0710322	0	0.154265	0.027535	0.0903643	0.0886608	0	0.0281511	0	0	0.133086	0.0607385	0.0940281	0.0181763	0	0	0.0351868	0.0167665	0.026118	0.011	0.246441	0.985719
TCGA-CM-5348-01A-21R-1723-07	0.0162523	0	0.00172346	0.0151531	0	0.0431659	0	0.00413564	0.0463191	0	0.0121273	0	0	0.709236	0.0198674	0.0687524	0.0294501	0	0.0338177	0	0	0	0.001	0.39806	0.967777
TCGA-A6-2679-01A-02R-1410-07	0	0.0110153	0.194506	0.176899	0	0.0739308	0	0.0611848	0.203409	0	0	0.0418874	0	0.124488	0.0390122	0.0294625	0.000591982	0	0	0.0436128	0	0	0.002	0.336018	0.955277
TCGA-AA-A00D-01A-01R-A002-07	0.0160379	0	0.0941844	0.142679	0	0.115795	0.0418943	0.0628357	0.0885041	0	0	0.0613573	0.0187495	0.0727947	0.113208	0.0784837	0.0388776	0	0.0545987	0	0	0	0.031	0.166329	1.02238
TCGA-DM-A28C-01A-11R-A32Y-07	0.0359663	0	0.0659315	0.031706	0	0.306938	0	0.034012	0.0328416	0	0.0424237	0	0	0.281552	0.0575525	0.0892733	0	0	0	0.0218036	0	0	0.079	0.112111	1.0535
TCGA-CA-5255-01A-11R-1839-07	0.1053	0	0.123761	0.0884715	0	0.244621	0.00581437	0.0673957	0.0540719	0	0	0.00944816	0	0.0654452	0.0701224	0.0455886	0.0542351	0.0222594	0.0434661	0	0	0	0.005	0.27278	0.977724
TCGA-AA-3519-01A-02R-0821-07	0.00566328	0	0.166715	0.0418284	0	0.170857	0.0252422	0.0240345	0.0646024	0	0.0322435	0	0	0.121771	0.0199577	0.131241	0	0.0551782	0	0.0569616	0.0499129	0.0337918	0.005	0.272762	0.970695
TCGA-CA-5256-01A-01R-1410-07	0	0.000689351	0.100461	0.16705	0	0.22764	0.0316738	0.0502095	0.0559893	0.00520366	0	0	0	0.0337098	0.0675273	0.16444	0.0757352	0	0.0171688	0	0.0025031	0	0.038	0.159057	1.02634
TCGA-AD-5900-01A-11R-1653-07	0.0811796	0	0.0461712	0.187677	0	0.137483	0.0402903	0.0467359	0.0207223	0	0.0296227	0.0303872	0	0.154712	0.0857046	0.0978163	0.00789336	0	0.0336052	0	0	0	0.027	0.173086	1.02034
TCGA-AZ-6599-01A-11R-1774-07	0.0806845	0	0.129006	0.207788	0	0.236918	0	0.0726843	0.0878767	0	0	0.066559	0.00685859	0.00347513	0.0223735	0.0330612	0	0.0212275	0.0314875	0	0	0	0.005	0.283019	0.99238
TCGA-G4-6586-01A-11R-1774-07	0.0662503	0	0.0191399	0.441572	0	0	0.12098	0.0853821	0.0848255	0	0.0324157	0.0155424	0.00134144	0.0393064	0.0278289	0.0271886	0.0274124	0	0	0.0108152	0	0	0.014	0.225982	1.02868
TCGA-AA-3518-01A-02R-0826-07	0.0861969	0	0.0683381	0.110649	0	0.151513	0.0206413	0.0340603	0.0851249	0	0.0301136	0.0117939	0	0.165924	0.0786133	0.101743	0	0	0	0.0552896	0	0	0.017	0.204453	1.0055
TCGA-NH-A6GA-01A-11R-A37K-07	0.0404187	0	0.15426	0.135909	0	0.151343	0	0.0337392	0.121971	0	0.0220017	0	0	0.102725	0.0480522	0.0870277	0.0705062	0.0126194	0.000895015	0.018532	0	0	0.01	0.256095	0.983824
TCGA-AA-3688-01A-01R-0905-07	0.00910061	0	0.138422	0.066493	0	0.208533	0.0605819	0.0259493	0.0975241	0	0.016609	0	0	0.133343	0.0438304	0.124668	0.0241481	0	0	0.0483942	0	0.00240235	0.014	0.220926	0.995873
TCGA-A6-6782-01A-11R-1839-07	0.0642702	0	0.121857	0.168127	0	0.139558	0.0237717	0.0248412	0.0310804	0	0.0407422	0.00237725	0.0445197	0.14008	0.122607	0.0235134	0.00922922	0	0	0.0374782	0	0.00594748	0.009	0.264409	0.981424
TCGA-F4-6461-01A-11R-1774-07	0.36285	0	0.0628589	0.024631	0	0.150605	0	0.0579933	0.0667436	0	0	0.0167108	0	0.138286	0.0474179	0.0487794	0	0	0.0231247	0	0	0	0	0.487323	0.873406
TCGA-AA-A02Y-01A-43R-A32Y-07	0	0	0.0281569	0.277925	0	0.186864	0.0413464	0.110554	0.10756	0	0	0.0209895	0.00249988	0.0191882	0.132371	0.0421412	0.0112207	0.0115824	0	0.00760118	0	0	0.074	0.117774	1.09104
TCGA-CA-6717-01A-11R-1839-07	0.0253498	0.0209171	0.0866614	0.101855	0	0.0635226	0.00688147	0.0519829	0.114516	0	0	0.00898594	0	0.229907	0.0473258	0.158765	0.022022	0	0	0.0555663	0.00574149	0	0.021	0.189513	1.01218
TCGA-AA-3846-01A-01R-1022-07	0.0348507	0	0.116796	0.0894156	0	0.158864	0.0899427	0.117398	0.00591026	0	0.0467972	0	0	0.0928227	0.014445	0.132154	0.0157844	0.0281072	0	0.0311401	0.0255707	0	0.012	0.240241	0.985726
TCGA-CM-5861-01A-01R-1653-07	0.0466586	0	0.00641495	0.215655	0	0.200978	0	0.0336835	0.0698738	0	0	0.0715386	0	0.145884	0.120052	0.0305924	0.00356123	0.0190636	0.0305318	0	0	0.00551288	0.074	0.118546	1.06602
TCGA-AZ-6603-01A-11R-1839-07	0.0593861	0	0.0447275	0.0672227	0	0.172168	0.0386963	0.053331	0.0493966	0	0.0186862	0	0.0133303	0.111089	0.16551	0.125101	0.0369876	0	0.0360528	0	0	0.00831425	0.042	0.154541	1.02798
TCGA-A6-6649-01A-11R-1774-07	0.0243442	0	0.129526	0.117724	0	0.213223	0	0.0340236	0.0652508	0	0.00799322	0	0.0141165	0.0662136	0.0748187	0.0924163	0.0162562	0.00944478	0.115967	0	0.0145377	0.00414472	0.012	0.239617	0.986398
TCGA-CA-5797-01A-01R-1653-07	0.0736048	0	0.0731748	0.00303093	0	0.185591	0.00985244	0	0.065319	0	0	0.0104955	0	0.353101	0.107283	0.0604712	0.052089	0	0.00598678	0	0	0	0.026	0.176464	1.02994
TCGA-3L-AA1B-01A-11R-A37K-07	0.0441933	0	0.153205	0.0309656	0	0.163271	0	0.121103	0.145693	0	0	0.0124693	0	0.112282	0.00536051	0.0827754	0.0263077	0.0186967	0.0836773	0	0	0	0.006	0.269893	0.978556
TCGA-CK-5914-01A-11R-1653-07	0.0269903	0	0.0154431	0.191994	0	0.107895	0.112518	0.0930061	0.000784292	0	0.00338672	0.0287502	0	0.122312	0.1112	0.109993	0.00986786	0	0	0.0658603	0	0	0.032	0.163361	1.02823
TCGA-D5-6541-01A-11R-1723-07	0.0209123	0	0.0972791	0.166922	0	0.0262469	0.0583175	0.0258887	0.0603014	0.00487291	0.00176945	0	0	0.184783	0.152582	0.167096	0.00945502	0	0	0.00656666	0	0.0170079	0.021	0.187746	1.01779
TCGA-AA-3966-01A-01R-1113-07	0.0237601	0	0.0166795	0.0644855	0	0.0641615	0.0242588	0.0519425	0.0581823	0	0.0610778	0	0	0.279353	0.0363359	0.0681982	0.0147853	0.0220944	0	0.147892	0.0341649	0.0326282	0.131	0.0790383	1.06723
TCGA-CM-6675-01A-11R-1839-07	0	0	0.0496498	0.106988	0	0.258003	0.0145204	0.0623245	0.131777	0	0.0434781	0	0	0.0373076	0.082902	0.155275	0.0393238	0.00298525	0	0.0154657	0	0	0.11	0.0892201	1.06789
TCGA-AA-A00Z-01A-01R-A002-07	0	0.00373035	0.100448	0.0788815	0	0.0914105	0.0626416	0.0653714	0.106314	0	0.0360801	0	0	0.1307	0.106803	0.128235	0.0110286	0.0190319	0.0541135	0	0	0.00520953	0.033	0.162114	1.01841
TCGA-AY-6386-01A-21R-1723-07	0.0282838	0	0.137	0.0687853	0	0.13868	0.00695181	0.0378417	0.0806418	0	0.0647236	0	0	0.251531	0.0312132	0.0340291	0.0231453	0.00413156	0	0.0814141	0.00190262	0.00972502	0.012	0.243518	0.989547
TCGA-G4-6321-01A-11R-1723-07	0.11315	0	0.0867284	0.225492	0	0.265257	0	0.0394496	0.0773051	0	0.0358924	0	0	0.0340796	0.0233138	0.0511031	0.0196837	0	0.0151167	0.01097	0.00245911	0	0.012	0.244299	1.00779
TCGA-G4-6320-01A-11R-1723-07	0.169596	0	0.0220183	0.114435	0	0.15928	0	0.106429	0.150915	0	0	0.0798963	0.0119291	0.0691746	0.0481139	0.0125231	0.0358043	0	0.0198845	0	0	0	0.014	0.223515	1.01446
TCGA-5M-AATA-01A-31R-A41B-07	0.0258738	0	0.0497071	0.0973331	0	0.376632	0.030838	0.113225	0.0462901	0	0.0224307	0	0.000902403	0.047699	0.0438067	0.0503027	0.022556	0.01402	0	0.0548302	0	0.00355361	0.093	0.100568	1.07412
TCGA-AA-A00K-01A-02R-A002-07	0	0.0104838	0.143708	0.0555596	0	0.108992	0.0262649	0.0651564	0.12816	0	0.0487283	0	0	0.179797	0.0187191	0.0761391	0	0	0	0.138291	0	0	0.013	0.23037	0.996068
TCGA-AA-A01I-01A-02R-A089-07	0.0242916	0	0.0394118	0.0900665	0	0.233038	0.0365735	0.00777712	0.109918	0	0	0	0.0477346	0.0458468	0.15954	0.0201121	0.0680176	0	0	0.0629924	0.0546797	0	0.109	0.0894428	1.06065
TCGA-A6-5660-01A-01R-1653-07	0.00945982	0	0.0319978	0.0352495	0	0.153466	0	0.015194	0.045494	0	0	0	0	0.386438	0.033387	0.167671	0.0207983	0	0	0.0608238	0.0282264	0.0117942	0.159	0.0673901	1.09252
TCGA-CK-6747-01A-11R-1839-07	0.102637	0	0.117676	0.0976842	0	0.255149	0.0414526	0.0173042	0.0888538	0	0.0516929	0	0.0167446	0.0659419	0.0513737	0.0241683	0.0433997	0	0	0.0259214	0	0	0.003	0.310793	0.961664
TCGA-4N-A93T-01A-11R-A37K-07	0.000877221	0.0497656	0.320946	0.100598	0	0.107254	0	0.135865	0.0998948	0	0	0.0440509	0.00414786	0.0357387	0.0207238	0.0205409	0.0274001	0.00910808	0.0230895	0	0	0	0	0.437356	0.906824
TCGA-AA-3952-01A-01R-1022-07	0.0441506	0	0.0338361	0.0467132	0	0.198526	0	0.0240461	0.0268025	0	0.0162655	0	0	0.188801	0.102649	0.237298	0	0	0.0296059	0	0	0.0513053	0.096	0.0996146	1.05191
TCGA-NH-A6GB-01A-11R-A37K-07	0.0114676	0	0.157848	0.139231	0	0.0847174	0.0675562	0.0582599	0.0845243	0	0	0.0207107	0	0.239598	0.0228671	0	0.0099092	0.0152667	0	0.0425627	0.0135691	0.0319122	0.089	0.102851	1.0522
TCGA-D5-6931-01A-11R-1928-07	0.00353295	0	0.169273	0.103895	0	0.123956	0.023409	0.0814017	0.0589262	0	0.0480634	0	0	0.0730229	0.0807751	0.13179	0.0289038	0	0.0221793	0.046884	0	0.00398699	0.005	0.272481	0.973554
TCGA-AA-3973-01A-01R-1022-07	0.0730332	0	0.0155008	0.0830152	0	0.204667	0	0.0261757	0.117919	0	0	0.00567639	0	0.306321	0.0529838	0.0929645	0.00554205	0	0	0.0162018	0	0	0.068	0.123535	1.05389
TCGA-AA-3841-01A-01R-0905-07	0.0473671	0	0.0750075	0.184698	0	0	0.0245467	0.0269943	0.140486	0	0.0336715	0	0	0.222287	0.076788	0.102577	0.0262193	0	0	0.0228895	0	0.0164676	0.023	0.181289	1.01642
TCGA-A6-6654-01A-21R-1839-07	0.0223337	0	0.00630082	0.076106	0	0.133647	0.0201376	0.0300227	0.0732726	0	0.0209348	0	0	0.331417	0.0910987	0.103218	0.0185987	0	0	0.0580207	0	0.0148917	0.159	0.0675891	1.08065
TCGA-A6-2674-01B-04R-A277-07	0.0110064	0.00140896	0.00325846	0	0.0248698	0.1355	0	0	0	0	0.0491217	0	0	0.343127	0.00628009	0	0	0	0	0.31133	0.0316628	0.082435	0.088	0.103942	1.10616
TCGA-AA-A02H-01A-01R-A089-07	0.0221995	0	0.152668	0.108919	0	0.18557	0	0.141544	0.0535894	0	0	0.0330714	0.000223162	0.0900123	0.0554972	0.0922872	0.024814	0	0.0273292	0	0.0113775	0.000898364	0.011	0.245585	0.991532
TCGA-AA-3510-01A-01R-1410-07	0.0171708	0	0.1036	0.0828319	0	0.150528	0.00231842	0.0511754	0.0913495	0	0	0.0427527	0.00766426	0.152574	0.1063	0.118902	0.0218714	0	0.0370373	0	0.00209208	0.0118339	0.026	0.1755	1.01616
TCGA-AA-3562-01A-02R-0821-07	0.0615878	0	0.17469	0.0539959	0	0.0846692	0	0.0432184	0.0906814	0	0	0.0116151	0	0.162613	0.0502778	0.145443	0.0320897	0	0.0593105	0	0.0220582	0.0077511	0.002	0.34229	0.942492
TCGA-DM-A280-01A-12R-A16W-07	0.00591409	0	0.0180386	0.0332953	0	0.0855047	0	0.0198541	0.0912585	0	0	0.0766319	0.0201391	0.226337	0.00461698	0.059127	0	0.0675507	0	0.233014	0	0.0587179	0.196	0.0552343	1.09487
TCGA-AA-A024-01A-02R-A00A-07	0.0068264	0	0.0221463	0.0871969	0	0.233396	0	0.0708609	0.151792	0	0	0.0815237	0.0201116	0.17146	0.0346329	0.0438883	0.0186547	0	0	0.0575104	0	0	0.238	0.0438403	1.09605
TCGA-AA-3522-01A-01R-0821-07	0.0523542	0	0.20605	0.0744853	0	0.290685	0.00756771	0.0710924	0.0577942	0	0	0	0	0.0140279	0.0466563	0.0934072	0.0285744	0	0.0241663	0.0270773	0.00606258	0	0.002	0.334547	0.953092
TCGA-CM-6168-01A-11R-1653-07	0.0332028	0	0.0207825	0.0293633	0	0.164555	0.000237116	0.0604254	0.0643028	0	0.0089435	0.000624729	0	0.218957	0.0903281	0.13924	0.00846856	0.00193208	0.0038792	0.064465	0.0467001	0.0435923	0.145	0.0724219	1.06272
TCGA-AA-3526-01A-02R-A32Z-07	0.0243181	0	0.0312339	0.142552	0	0.160756	0.0234807	0.14064	0.047626	0	0.00687451	0	0	0.0690066	0.132962	0.129073	0.000480942	0	0	0.0117542	0.0658542	0.0133887	0.072	0.121074	1.05029
TCGA-G4-6314-01A-11R-1723-07	0.0630539	0	0.0152046	0.0840909	0	0.196918	0.002181	0.0427784	0.063141	0	0	0	0	0.160539	0.108085	0.201988	0.021389	0	0	0.032546	0.00808587	0	0.079	0.110896	1.04819
TCGA-A6-3810-01B-04R-A277-07	0.0332061	0	0.0209927	0	0	0.250802	0.0191812	0	0	0	0.0585297	0	0	0.185657	0.0668197	0.063527	0	0	0	0.0561724	0.227834	0.0172783	0.152	0.0703691	1.06006
TCGA-G4-6315-01A-11R-1723-07	0.279161	0	0.0676163	0.161682	0	0.310904	0	0	0.0130214	0	0	0	0.0237976	0.0386574	0.0416755	0	0	0	0	0.0634847	0	0	0.002	0.333624	0.963228
TCGA-F4-6854-01A-11R-1928-07	0.015937	0	0.0844456	0.157629	0	0.106731	0.0382511	0.0817196	0.0821683	0	0.0243688	0	0	0.239503	0.071022	0.0746431	0.00450824	0	0	0.0190732	0	0	0.041	0.155043	1.03241
TCGA-AA-A02F-01A-01R-A089-07	0.0763195	0	0.0624901	0.0491208	0	0.0970602	0.0738692	0.0133631	0.0782581	0	0.0709205	0	0.0224433	0.239386	0.0371206	0.0471615	0.0190378	0	0	0.102322	0.0111272	0	0.067	0.123966	1.0359
TCGA-AZ-6605-01A-11R-1839-07	0.038097	0	0.0719134	0.0409063	0	0.153593	0.0151371	0.0480527	0.0912289	0	0.0309971	0	0	0.274667	0.0660857	0.0812441	0.00883948	0	0.0272375	0.0520004	0	0	0.046	0.148431	1.0309
TCGA-D5-6924-01A-11R-1928-07	0.017009	0	0.160473	0.0947801	0	0.0203774	0.0141654	0.0819844	0.0228316	0	0.0384351	0	0	0.297332	0.0944848	0.105241	0	0	0	0.0251635	0.00300271	0.0247199	0.011	0.247395	0.993096
TCGA-DM-A28M-01A-12R-A16W-07	0	0	0.00237293	0.0504772	0	0.438848	0.0743241	0.0219513	0.10024	0	0.0365485	0	0.0221128	0	0.0303278	0.0394279	0.0172326	0.0222657	0	0.143871	0	0	0.282	0.0352475	1.11209
TCGA-DM-A1D4-01A-21R-A155-07	0.0503036	0	0.0342117	0.124331	0	0.287829	0.0919688	0.0211485	0.166721	0	0	0.0337342	0.0186636	0.0362141	0.0594148	0	0.0274585	0	0	0.0480014	0	0	0.099	0.0952544	1.0804
TCGA-DM-A1D9-01A-11R-A155-07	0.0330985	0	0.027848	0.0257596	0	0.317806	0.0456291	0.0374644	0.0582707	0	0.0591299	0	0.00122815	0.104172	0.0862653	0.106339	0.0732037	0	0	0.0237853	0	0	0.149	0.0710856	1.06181
TCGA-D5-6928-01A-11R-1928-07	0.0011619	0.0386209	0.0645788	0.287519	0	0	0.06293	0.0807616	0.0891496	0	0.0672768	0	0.00516555	0.110669	0.0818025	0.0711246	0.00727253	0	0.0170017	0	0	0.0149651	0.021	0.185806	1.02159
TCGA-AZ-6606-01A-11R-1839-07	0.0280912	0	0.0703751	0.0359607	0	0.248102	0.00910875	0.114848	0.107134	0	0	0.00415755	0	0.191078	0.0329549	0.0944233	0	0.0580042	0	0.00576254	0	0	0.07	0.122454	1.04948
TCGA-AA-A02W-01A-01R-A00A-07	0.0391903	0	0.0680823	0.13361	0	0.166776	0	0.114039	0.10149	0	0	0.0455162	0.00755973	0.11129	0.0442131	0.0890544	0.0137888	0.0111984	0.0541922	0	0	0	0.046	0.148079	1.03485
TCGA-AA-3542-01A-02R-1873-07	0	0	0.048449	0.0666133	0	0.0164943	0	0.021326	0.159162	0	0	0.0150882	0	0.380096	0.0683245	0.125773	0.000479419	0	0	0.0909471	0.00131638	0.00593135	0.104	0.0923669	1.0793
TCGA-CK-6746-01A-11R-1839-07	0.0281547	0	0.00991309	0.195586	0	0.0203866	0.15309	0.0202907	0.0675335	0.00844928	0.0540377	0	0	0.0104458	0.192701	0.203464	0.0136035	0	0.0223431	0	0	0	0.002	0.35633	0.942352
TCGA-F4-6569-01A-11R-1774-07	0.0607679	0	0.0614939	0.0412565	0	0.0504245	0	0.0273792	0.0817075	0	0	0.0274374	0	0.438008	0.0435534	0.120259	0.00258967	0	0.0417607	0	0	0.00336222	0.049	0.145598	1.05542
TCGA-AA-3529-01A-02R-0821-07	0	0.0200969	0.039957	0.102193	0	0.168713	0.0502858	0	0.0656227	0	0.00204288	0	0.0251393	0.235658	0.010098	0.0703033	0.0150625	0	0.0868528	0.0539013	0.0532139	0.00085939	0.092	0.101975	1.0441
TCGA-AA-3524-01A-02R-0821-07	0.0424995	0	0.108499	0.149619	0	0.0974061	0.00839518	0.0582156	0.0576272	0	0.0285296	0.0106676	0	0.119432	0.0482651	0.149593	0.0179409	0	0	0.0330849	0.0441835	0.0260426	0.013	0.231375	0.989368
TCGA-AA-A02O-01A-21R-A16W-07	0.0794231	0	0.0441442	0.101885	0	0.0883921	0.131665	0.00571663	0.182504	0	0.0404532	0	0.0323186	0.124737	0.0172077	0.0349144	0.0389781	0	0	0.0776609	0	0	0.026	0.175545	1.01559
TCGA-CM-4752-01A-01R-1410-07	0.0200815	0	0.0942878	0.106727	0	0.117896	0.0732952	0.109499	0.10071	0	0.015315	0	0.00502498	0.074337	0.0884376	0.131335	0.0408448	0	0.0157071	0	0	0.00650203	0.028	0.171202	1.01827
TCGA-AA-3692-01A-01R-0905-07	0.00815424	0	0.0408046	0.0269086	0	0.212414	0.0402359	0.0312257	0.0546668	0	0	0	0	0.199791	0.0253421	0.135882	0.0353736	0	0	0.0865722	0.0818162	0.0208129	0.102	0.0941769	1.04827
TCGA-A6-5661-01A-01R-1653-07	0.0270116	0	0.120927	0.107169	0	0.242213	0.0383578	0.0956557	0.0271806	0	0.0406414	0	0	0.106845	0.0509891	0.0686783	0.014779	0.0132719	0	0.0342795	0.0109357	0.00106572	0.016	0.209301	1.00609
TCGA-AA-3520-01A-01R-0821-07	0.01872	0	0.0968788	0.0796578	0	0.0782779	0.00899709	0.0443682	0.0981829	0	0	0	0	0.151856	0.0566468	0.2393	0.0372094	0.0093224	0.00991595	0.031837	0.0159786	0.0228513	0.026	0.17438	1.01369
TCGA-AY-5543-01A-01R-1653-07	0.0225043	0	0.159	0.115824	0	0.12321	0.0765414	0.0991485	0.0548829	0	0	0	0	0.130269	0.0901103	0.0682425	0.0199884	0.025266	0	0.0150123	0	0	0.005	0.282742	0.97198
TCGA-AA-3534-01A-01R-0821-07	0.0474428	0	0.0818362	0.0435424	0	0.157727	0.0224024	0.0531416	0.0569414	0	0.0275884	0	0	0.220744	0.0385251	0.132154	0.02651	0.00859872	0.0607582	0.017376	0.00259802	0.00211269	0.021	0.188787	1.00674
TCGA-AA-3971-01A-01R-1022-07	0.113267	0	0.27265	0.102936	0	0.0834292	0.033667	0.0223975	0.0700781	0	0	0.0164182	0	0.0916986	0.0310049	0.114979	0.0122735	0.00210818	0.0330926	0	0	0	0	0.492044	0.870006
TCGA-CA-6719-01A-11R-1839-07	0.0369373	0	0.050762	0.100198	0	0.0920663	0.00332736	0.0256309	0.0691759	0	0.00326653	0.00472002	0	0.418358	0.0797792	0.114347	0.00143189	0	0	0	0	0	0.081	0.110234	1.07374
TCGA-AA-3818-01A-01R-0905-07	0	0	0.0831436	0.154717	0	0.255302	0.0091761	0.0585228	0.0443078	0	0	0.0349689	0.000120775	0.0969803	0.0358528	0.128049	0.0397619	0.0116414	0.0240552	0	0.0210041	0.00239667	0.057	0.129757	1.0411
TCGA-AD-6895-01A-11R-1928-07	0.00226659	0	0.0155532	0.262862	0	0.0304128	0.065535	0.135132	0.077694	0	0.120328	0	0	0.0493254	0.0942775	0.0763653	0.0259198	0.0235323	0.0102357	0.00773413	0	0.00282651	0.01	0.258755	0.998342
TCGA-QG-A5YV-01A-11R-A28H-07	0.0116503	0	0.197279	0.136856	0	0.181936	0.00275086	0.0728831	0.104932	0	0.0135716	0	0.00168265	0.0785834	0.0686821	0.0929428	0.0153075	0.004776	0	0.0124323	0	0.00373398	0.004	0.297762	0.970503
TCGA-G4-6310-01A-11R-1723-07	0.0157933	0.029878	0.0028562	0.0359181	0	0.176779	0.0289365	0.00282061	0.0264486	0	0.11148	0	0	0.274318	0	0.208328	0	0	0	0.0395518	0.0468912	0	0.244	0.0421754	1.08407
TCGA-G4-6307-01A-11R-1723-07	0.147801	0	0.0428252	0.0390882	0	0.153188	0	0.0798928	0.183465	0	0	0.055611	0.00166308	0.147366	0.0358493	0.0432711	0.0449404	0	0.0250399	0	0	0	0.015	0.213871	1.0073
TCGA-CM-5341-01A-01R-1410-07	0.0122874	0	0.0169546	0.075915	0	0.104617	0.0254084	0.0269484	0.0567884	0	0	0	0.00555422	0.189027	0.0583303	0.205064	0.0584055	0	0	0.102531	0.0407677	0.0214005	0.079	0.110863	1.04502
TCGA-G4-6627-01A-11R-1774-07	0.0685184	0	0.077011	0.114109	0	0.175232	0.041915	0.0844788	0.0870441	0	0	0	0.0174479	0.0278939	0.102787	0.0862896	0.0301204	0.0222227	0.0463674	0.0185619	0	0	0.017	0.207722	1.00482
TCGA-AA-3538-01A-01R-0821-07	0.0265325	0	0.162713	0.00229469	0	0.147465	0	0.0445044	0.0503943	0	5.88e-05	0	0	0.2462	0.0452364	0.121222	0.0487875	0	0.036416	0.020086	0	0.0480899	0.006	0.268299	0.977914
TCGA-AA-3544-01A-01R-1873-07	0.0214521	0	0.0608977	0.110409	0	0.0155198	0.01555	0.0667467	0.0844396	0	0	0.0365812	0	0.268212	0.09569	0.129404	0.0352484	0	0.0515926	0	0	0.00825714	0.075	0.117155	1.04453
TCGA-AA-3496-01A-21R-1839-07	0.0231019	0	0.105385	0.115626	0	0.223599	0.0643152	0.00455541	0.0538202	0	0.0431682	0	0.0189944	0.112524	0.0842365	0.105535	0.043625	0	0.00151553	0	0	0	0.014	0.221639	0.995996
TCGA-AM-5821-01A-01R-1653-07	0.0217773	0	0.127482	0.244804	0	0.0048797	0.103637	0.0491957	0	0	0.0752489	0	0.00876099	0.059875	0.16046	0.0885629	0.00542165	0.00604445	0	0.0199277	0.0103364	0.013586	0.014	0.219209	1.00703
TCGA-D5-6535-01A-11R-1723-07	0.0305508	0	0.0847308	0.090487	0	0.239518	0.0061873	0.0338677	0.10929	0	0.059933	0	0	0.0916314	0.0449737	0.0926651	0.00886012	0.00425518	0	0.100366	0	0.00268414	0.034	0.161181	1.02726
TCGA-D5-6532-01A-11R-1723-07	0.0112102	0	0.23458	0	0	0.261901	0.0591897	0	0.0497298	0	0.0473064	0	0.0149656	0.0725891	0.128778	0.0964307	0.0101338	0	0	0.0131849	0	0	0.002	0.331342	0.952208
TCGA-AA-3930-01A-01R-1022-07	0.0796234	0	0.0748715	0.0669063	0	0.173208	0.00528604	0.0347767	0.0457935	0	0	0.00520958	0.0215139	0.107533	0.0410408	0.11747	0.037145	0.0170834	0	0.0493406	0.0547429	0.0684547	0.014	0.2214	0.990475
TCGA-AY-A54L-01A-11R-A28H-07	0.0440671	0	0.201039	0.0603933	0	0.334131	0	0.0826414	0.0489529	0.0236896	0	0	0	0.0691519	0.00748986	0	0.00605714	0.0133208	0	0.109066	0	0	0.004	0.306028	0.972539
TCGA-AZ-4308-01A-01R-1410-07	0.00670013	0	0.0381129	0.0565461	0	0.168661	0	0.00504047	0.168515	0	0.0100342	0	0	0.354082	0.054169	0.0807991	0.00515988	0	0	0.0446631	0	0.00751647	0.088	0.104052	1.06767
TCGA-5M-AATE-01A-11R-A41B-07	0.021333	0	0.152628	0.0996971	0	0.186392	0.00768857	0.068662	0.0413754	0	0.0645938	0	0	0.153028	0.0378538	0.082754	0.0453315	0	0	0.0386632	0	0	0.006	0.266726	0.977991
TCGA-F4-6704-01A-11R-1839-07	0.0348025	0	0.101305	0.0641179	0	0.206293	0.0266652	0	0.0482966	0	0	0.0133813	0	0.251946	0.0534703	0.130354	0.000429553	0	0.0585627	0	0	0.0103758	0.021	0.189887	1.01031
TCGA-CM-6172-01A-11R-1653-07	0.0432123	0	0.128103	0.0243443	0	0.245242	0.0374689	0.00204742	0.0147949	0	0.0177346	0	0	0.219199	0.0197802	0.113313	0.0126985	0.00481175	0.0728731	0.00150439	0.0237646	0.0191086	0.011	0.254236	0.979641
TCGA-A6-6781-01A-22R-1928-07	0.0184495	0	0.0103596	0.0767897	0	0.140835	0.0146467	0.018244	0.0405421	0	0.0735137	0	0	0.394104	0.0634986	0.0974863	0	0	0	0.0286857	0	0.0228451	0.245	0.0417861	1.10157
TCGA-RU-A8FL-01A-11R-A37K-07	0	0.0406988	0.0283763	0.112704	0	0.219278	0.175991	0	0.0281157	0	0.0194392	0.0211469	0	0.252001	0.0257971	0.0106747	0.0356023	0	0	0.0104806	0.0196939	0	0.091	0.102137	1.05281
TCGA-AA-3821-01A-01R-1022-07	0.018038	0	0.0185891	0.0619177	0	0.196895	0	0.0537934	0.0325611	0	0.0310874	0	0	0.234212	0.0736578	0.174112	0.0131452	0	0.0454702	0	0.0356579	0.0108628	0.104	0.0928118	1.05388
TCGA-F4-6808-01A-11R-1839-07	0.0460346	0	0.0533527	0.112919	0	0.224184	0.126994	0	0.067408	0	0.0279852	0	0.00799579	0.165209	0.0442505	0	0	0.0191327	0	0.0645767	0.0239459	0.0160112	0.053	0.131748	1.03635
TCGA-AA-3994-01A-01R-1113-07	0	0	0.0373964	0.0526217	0	0.204726	0.0156555	0.0229011	0.0902771	0	0.0485799	0	0	0.179977	0.0523394	0.185107	0.0120922	0	0.0211717	0.00258136	0.0661591	0.00841347	0.126	0.0804881	1.05469
TCGA-AZ-6607-01A-11R-1839-07	0.00442362	0	0.0380687	0.157768	0	0.252039	0.0177742	0.00586468	0.0215139	0	0.0484627	0	0.00761806	0.0943167	0.072424	0.100966	0.0558732	0.000399474	0	0.0990175	0.022659	0.000811539	0.124	0.0814879	1.05843
TCGA-DM-A1D7-01A-11R-A155-07	0.041111	0	0.203885	0.0842531	0	0.143253	0.041276	0.0975855	0.103446	0	0.0210473	0.00645576	0.00970782	0.0701281	0.0474162	0.0636915	0.0419159	0.00278873	0.0220384	0	0	0	0.002	0.336027	0.949521
TCGA-AD-A5EJ-01A-11R-A28H-07	0.0384882	0	0.100872	0.0624908	0	0.104445	0.0426512	0.0440307	0.0605381	0	0.113711	0	0	0.246219	0.0238586	0.0907063	0	0	0	0.0719903	0	0	0.019	0.196673	1.00973
TCGA-D5-6932-01A-11R-1928-07	0.03817	0	0.00695711	0.0536405	0	0.151342	0.0464948	0.0101595	0.0738534	0	0.0698069	0	0	0.291325	0.0275187	0.130834	0.00659865	0	0	0.0883267	0	0.00497222	0.042	0.152594	1.03527
TCGA-5M-AAT5-01A-21R-A41B-07	0.282633	0	0.295466	0.0616694	0	0.054905	0.00127313	0.0334074	0.0433876	0	0.0473595	0	0.00912874	0.00761807	0	0	0	0.0178898	0	0.130777	0.0144853	0	0	0.531303	0.853463
TCGA-AD-6901-01A-11R-1928-07	0	0.0043056	0.0153543	0.1309	0	0.079472	0	0.0451563	0.123468	0	0	0.0266126	0	0.244423	0.107889	0.175649	0.0202574	0	0	0.0265124	0	0	0.09	0.102527	1.06222
TCGA-AA-3848-01A-01R-0905-07	0.0440438	0	0.101926	0.113628	0	0.170234	0.0137012	0.00737018	0.191303	0	0.0129275	0.024848	0	0.159294	0.0440567	0.0582745	0.0389069	0	0	0.0167916	0.00269469	0	0.018	0.201504	1.01202
TCGA-AA-3543-01A-01R-0826-07	0.0243301	0	0.0286687	0.189421	0	0.20879	0.0143341	0.0770676	0.0818205	0	0	0.0635491	0.0129156	0.057293	0.0913599	0.129025	0.0195316	0	0.00189346	0	0	0	0.153	0.0698447	1.08421
TCGA-AZ-5407-01A-01R-1723-07	0.00806066	0	0.209153	0.146081	0	0.324558	0.00807814	0.0249443	0.122789	0	0.0162126	0	0	0.00290562	0.0168773	0.0803663	0.0190767	0.00154955	0	0.0177832	0.00104463	0.00051938	0.005	0.273146	0.995504
TCGA-A6-5667-01A-21R-1723-07	0.0315327	0	0.0111721	0.116018	0	0.142282	0.0261474	0.075433	0.0747239	0	0.0132621	0	0.0155313	0.225551	0.0590458	0.119156	0.015401	0.0325885	0	0.0400833	0.00207249	0	0.051	0.140766	1.03619
TCGA-AA-A00W-01A-01R-A002-07	0.00976127	0	0.251814	0.121794	0	0.0895348	0.0172885	0.119913	0.0965915	0	0.050438	0	0	0.0756505	0.0336965	0.0287218	0	0.0337969	0	0.063136	0	0.00786298	0.002	0.351995	0.945529
TCGA-AA-3664-01A-01R-0905-07	0.0575911	0	0.023816	0.0809688	0	0.270113	0	0.110142	0.0569827	0	0	0.0243457	0.00738323	0.141446	0.0898846	0.0938012	0	0.00363009	0	0.0321591	0.00773715	0	0.099	0.0957032	1.06279
TCGA-AD-6964-01A-11R-1928-07	0.0174749	0	0.0662088	0.180689	0	0.135704	0.00184877	0.0665273	0.096838	0	0	0.0406213	0.0187095	0.0888271	0.0905217	0.130041	0.0332602	0	0.0327291	0	0	0	0.057	0.130011	1.04035
TCGA-DM-A285-01A-11R-A16W-07	0.0364655	0	0.0160242	0.0231326	0	0.130897	0	0.0261896	0.101085	0	0	0.0251331	0	0.302396	0.0532562	0.20004	0.0110318	0	0.0255747	0	0.0487738	0	0.159	0.0676688	1.07439
TCGA-A6-5664-01A-21R-1839-07	0.045677	0	0.0618726	0.0973757	0	0.183825	0.0185993	0.00308563	0.0555429	0	0.0563305	0	0.0153347	0.0707237	0.0317217	0.183176	0.0264124	0.0271139	0	0.112118	0	0.0110919	0.041	0.156691	1.01848
TCGA-A6-A5ZU-01A-11R-A28H-07	0.0306966	0	0.0923751	0.042124	0	0.0718049	0	0.0679247	0.0559706	0	0.0277157	0	0	0.392676	0.093038	0.103128	0	0	0.0225468	0	0	0	0.031	0.164998	1.04007
TCGA-F4-6806-01A-11R-1839-07	0.0598796	0	0.183732	0.0861268	0	0.141789	0.0181146	0.0687946	0.157722	0	0	0.0161791	0	0.118769	0.0606268	0.0425557	0.0249761	0	0.0141736	0	0	0.00656134	0.002	0.325719	0.956175
TCGA-F4-6703-01A-11R-1839-07	0.0182606	0	0.0587434	0.0865977	0	0.173846	0.0564412	0.0564675	0.0169832	0	0.0274375	0.0200204	0.0108169	0.224388	0.0824004	0.115103	0.0115643	0	0.0179064	0	0	0.0230237	0.078	0.114742	1.04234
TCGA-AA-3972-01A-01R-1022-07	0.00205524	0	0.0426967	0.0823795	0	0.21333	0	0.0251532	0.00684686	0	0.0016943	0.0128265	0.0309699	0.193394	0.00758669	0.115902	0.0303573	0.0331932	0	0.147022	0.0127394	0.0418533	0.123	0.08306	1.05818
TCGA-AA-3869-01A-01R-1022-07	0.0327963	0	0.0198008	0.0669403	0	0.126396	0.0491103	0.0294726	0.0850021	0	0.0805348	0	0	0.206159	0.0489907	0.124946	0	0	0	0.0726919	0.00653892	0.0506208	0.092	0.101664	1.04809
TCGA-CM-6678-01A-11R-1839-07	0.0273059	0	0.0260391	0.0228049	0	0.201299	0	0.00809681	0.0890878	0	0.0245189	0	0	0.400567	0.0162484	0.0174894	0	0.00437278	0	0.16217	0	0	0.112	0.0882951	1.08561
TCGA-AA-A00F-01A-01R-A002-07	0.0152184	0	0.137341	0.0790996	0	0.145338	0	0.120142	0.150371	0	0	0.00555014	0	0.151331	0.0407531	0.102431	0	0	0.0254932	0.0269312	0	0	0.014	0.220797	1.00334
TCGA-G4-6628-01A-11R-1839-07	0.0248659	0	0.0143783	0.335101	0	0.0465494	0.0787726	0.0670046	0.0781611	0	0.0249423	0.010407	0	0.0274971	0.0876773	0.150014	0.0326132	0.0220163	0	0	0	0	0.143	0.0734688	1.08135
TCGA-G4-6303-01A-11R-1774-07	0.0263898	0	0.0688106	0.0666359	0	0.128921	0	0.0393185	0.0690171	0	0.0252275	0	0	0.31467	0.026922	0.0935813	0.0167117	0.0516662	0	0.0508178	0.00846844	0.0128422	0.047	0.147168	1.03585
TCGA-AA-3947-01A-01R-1022-07	0.0360777	0	0.0103034	0.0184153	0	0.308855	0.0327311	0.00251803	0	0	0	0.0224655	0	0.0437918	0.104941	0.203703	0.0042812	0.00643225	0	0.0875039	0.0228266	0.0951539	0.199	0.0541654	1.0674
TCGA-AA-3986-01A-02R-1022-07	0.0545942	0	0.209673	0.106953	0	0.122575	0.032682	0.0555253	0.122397	0	0.0023994	0	0	0.0972295	0.0752277	0.0765407	0.00474369	0	0.0265262	0	0	0.0129327	0.001	0.365573	0.935593
TCGA-DM-A28F-01A-11R-A32Y-07	0	0.0325844	0.222559	0.0816731	0	0.108467	0	0.169062	0.108625	0	0	0.0450522	0	0.0666349	0.108944	0.0445976	0.00170261	0	0.0100985	0	0	0	0.002	0.326399	0.962421
TCGA-A6-A566-01A-11R-A28H-07	0.0108327	0	0.0234797	0.0404278	0	0.176378	0	0	0.0762688	0	0.0707669	0	0	0.376168	0.0129648	0.140368	0.0091934	0	0	0.05501	0	0.00814177	0.005	0.274946	0.987805
TCGA-AA-3673-01A-01R-0905-07	0.0330213	0	0.0686539	0.08763	0	0.131792	0	0.0711529	0.105529	0	0	0.038368	0	0.132084	0.0671175	0.122176	0.0422446	0	0.0791781	0	0.0210524	0	0.046	0.148921	1.02212
TCGA-F4-6807-01A-11R-1839-07	0.0543585	0	0.0610615	0.219549	0	0.0512295	0.0740767	0.0545331	0.0623814	0	0.0301403	0	0	0.1149	0.0990276	0.124009	0.0294638	0	0	0.00849827	0.00413663	0.0126347	0.029	0.168656	1.02036
TCGA-AA-3968-01A-01R-1022-07	0.0241458	0	0.117793	0.0818838	0	0.132795	0.0219525	0.0842102	0.0701982	0	0.0165959	0	0	0.145225	0.041061	0.171636	0.0203405	0.0167416	0.0107495	0	0.0332196	0.0114522	0.014	0.224078	0.992796
TCGA-DM-A28A-01A-21R-A32Y-07	0.0433783	0	0.0132033	0.133847	0	0.121657	0	0.06741	0.0598398	0	0.0246685	0.0174804	0	0.164077	0.157647	0.1881	0.00584029	0	0.00285153	0	0	0	0.148	0.071821	1.0763
TCGA-4T-AA8H-01A-11R-A41B-07	0.0140202	0	0.286716	0.108604	0	0.233298	0	0	0.101037	0	0.0506239	0	0.0106762	0.0180115	0.00941792	0.0530029	0.0386	0.0198237	0	0.0334133	0.0227555	0	0.001	0.400695	0.921867
TCGA-AA-3855-01A-01R-1022-07	0.0196463	0	0.229343	0.123645	0	0.216418	0	0.0264421	0.0758236	0	0	0.0136121	0.020655	0.0977021	0.0226945	0.0971057	0.0162061	0	0.0099076	0.000941656	0.0298577	0	0.002	0.352966	0.942265
TCGA-G4-6298-01A-11R-1723-07	0.060583	0	0.0151733	0.0673618	0	0.0890768	0	0.0952167	0.0493474	0	0	0	0	0.346215	0.0681597	0.0974857	0.0176049	0	0	0.093776	0	0	0.179	0.0607139	1.0843
TCGA-AA-3506-01A-01R-1410-07	0.0392022	0	0.116734	0.130866	0	0.0879933	0.00641165	0.0273715	0.111132	0	0.0582768	0	0	0.147093	0.0321135	0.130927	0.00820977	0.00565386	0	0.0812171	0	0.0167982	0.013	0.230945	0.991782
TCGA-CM-6163-01A-11R-1653-07	0.0641483	0	0.104939	0.0814432	0	0.186176	0.00738891	0.0153352	0.135145	0	0	0	0.00587133	0.0914894	0.0603662	0.133103	0.0747656	0	0	0.024233	0.0155959	0	0.009	0.263532	0.976954
TCGA-CK-5916-01A-11R-1653-07	0.0288763	0	0.0478987	0.15937	0	0.0645447	0.0639128	0.0827219	0.0370605	0	0.0491984	0.0253347	0	0.139712	0.0902116	0.114491	0.0328573	0	0.0500026	0	0	0.0138078	0.07	0.122163	1.03578
TCGA-CK-6748-01A-11R-1839-07	0	0.00268582	0.00165831	0.0189449	0	0.116052	0.0154289	0	0.0554004	0	0.0713732	0	0	0.553416	0.00482612	0.0741572	0	0	0	0.0700838	0	0.0159741	0.006	0.270091	1.01794
TCGA-AA-A004-01A-01R-A00A-07	0.116134	0	0.123693	0.15569	0	0	0	0.0236743	0.241088	0	0	0.048819	0	0.205313	0.0185536	0.0415379	0	0	0	0.0254974	0	0	0.003	0.312331	0.964853
TCGA-AA-A03F-01A-11R-A16W-07	0	0	0.311269	0.107646	0	0.149261	0	0	0.19129	0	0.0206017	0.00661947	0	0.145785	0	0.0235294	0.00237217	0.0176048	0	0.0240227	0	0	0	0.444979	0.899309
TCGA-A6-2686-01A-01R-A32Z-07	0.0242328	0	0.0424711	0.252032	0	0.0558379	0.0861017	0.0769073	0.0504177	0	0.0250739	0	0	0.0603676	0.0663071	0.14231	0.0541099	0	0	0.01723	0.0327493	0.0138516	0.064	0.125644	1.03742
TCGA-F4-6855-01A-11R-1928-07	0	0.0141644	0.0223712	0.0413129	0	0.148895	0	0.0108124	0.084203	0	0	0.060147	0	0.24189	0.0388581	0.272572	0.00999097	0	0.040811	0	0.0100939	0.00387756	0.087	0.104861	1.0555
TCGA-CA-6715-01A-21R-1839-07	0.0310093	0	0.0698355	0.0910261	0	0.0498186	0	0.0429021	0.101688	0	0.00122615	0.0148546	0	0.443309	0.0321846	0.0341508	0	0	0	0.0799116	0	0.00808372	0.064	0.12561	1.06666
TCGA-AA-3666-01A-02R-0905-07	0.0247631	0	0.0942182	0.0459938	0	0.216325	0.0488124	0.065175	0.0253476	0	0.0176187	0	0.00323858	0.101337	0.0910156	0.15843	0.0101371	0	0	0.0787166	0	0.0188716	0.025	0.178124	1.01162
TCGA-NH-A50U-01A-33R-A37K-07	0	0.0240635	0.0024182	0.0440262	0	0	0	0.00667133	0.110838	0	0.0981538	0	0.0096527	0.413262	0.0131904	0.0678438	0	0	0	0.20988	0	0	0.051	0.138989	1.07561
TCGA-DM-A1D0-01A-11R-A155-07	0	0.0244551	0.00541249	0.0278442	0	0	0	0.0412532	0.0494978	0.0250674	0.0124781	0	0	0.611024	0.00684597	0.131485	0	0	0	0.0646359	0	0	0.011	0.249138	1.04965
TCGA-A6-2675-01A-02R-1723-07	0.0795722	0	0.033502	0.0321407	0	0.134396	0	0.0156216	0.103571	0	0.0104377	0	0	0.24282	0.0644461	0.216578	0.00916076	0	0	0.0577545	0	0	0.043	0.152326	1.03212
TCGA-CK-5913-01A-11R-1653-07	0.0161074	0	0.0039288	0.0565867	0	0.167038	0.0470447	0.0781746	0.0568712	0	0.0844877	0	0	0.146456	0.0512418	0.0559837	0.0467237	0.0183033	0	0.12666	0.000354865	0.0440373	0.045	0.149369	1.0295
TCGA-AA-3560-01A-01R-0821-07	0.0228393	0	0.0782303	0.0437091	0	0.386794	0.00137892	0	0.0759038	0.00573543	0.000923041	0	0	0.0556086	0.0376144	0.140673	0.0702695	0.0189349	0.0205196	0.00945292	0.0199204	0.0114929	0.052	0.136127	1.0345
TCGA-G4-6311-01A-11R-1723-07	0.10226	0	0.0411041	0.0147078	0	0.0280944	0	0.0798245	0.0419525	0	0	0.0188259	0	0.443161	0.0449457	0.123513	0	0	0	0.0586411	0	0.00297059	0.028	0.169875	1.04959
TCGA-A6-5656-01A-21R-1839-07	0	0.0105335	0.0349464	0.0760145	0	0.0853532	0.0506109	0.0736617	0.0605945	0	0	0	0	0.50847	0.0377806	0.026517	0.0273828	0	0	0.0081351	0	0	0.013	0.232184	1.02307
TCGA-AA-3525-01A-02R-0826-07	0.153396	0	0.268604	0.021474	0	0.122312	0	0.00660202	0.0441025	0	0.0331574	0	0	0.101355	0.045682	0.102249	0	0	0	0.0660038	0	0.0350622	0	0.487446	0.872854
TCGA-D5-6922-01A-11R-1928-07	0.0395893	0	0.0168769	0.0790381	0	0.111545	0	0.0341515	0.0988176	0	0.0234477	0	0	0.282298	0.115425	0.154517	0	0	0	0.0394774	0	0.00481779	0.092	0.101283	1.06266
TCGA-DM-A288-01A-11R-A16W-07	0.0203773	0	0.0736871	0.0272686	0	0.0657098	0	0.00757159	0.0265114	0	0.023765	0	0	0.616084	0.00260612	0.0291699	0	0.0024884	0	0.104761	0	0	0.104	0.0922791	1.13398
TCGA-D5-6536-01A-11R-1723-07	0.0129958	0	0.00358077	0.00373253	0	0.138524	0	0	0	0	0.0126583	0	0	0.459175	0.00159885	0.107002	0	0.0178611	0	0.157547	0	0.0853245	0.011	0.249592	1.02632
TCGA-AA-A01G-01A-01R-A002-07	0	0.00993399	0.0920244	0.113348	0	0.254438	0.0330323	0.0803939	0.0923618	0	0.0629844	0	0	0.0889403	0.0706065	0.0903369	0.00262731	0	0.00897204	0	0	0	0.041	0.155002	1.03916
TCGA-NH-A8F7-01A-11R-A41B-07	0	0	0.0941737	0.0344045	0	0.0859313	0.0392246	0	0.0342273	0	0.0649333	0	0	0.211577	0.0791358	0.172849	0.00525146	0	0	0.119463	0	0.0588287	0.245	0.0417974	1.07692
TCGA-AA-3667-01A-01R-0905-07	0.00595444	0.0150261	0.088028	0.14259	0	0.0240749	0.0417999	0.0268126	0.163895	0	0.0341145	0	0	0.180569	0.0297451	0.0477539	0.0361797	0	0	0.112045	0.00979295	0.0416188	0.018	0.201275	1.00492
TCGA-AD-6899-01A-11R-1928-07	0.0326261	0	0.0672232	0.0576974	0	0.157371	0.0261323	0.0277163	0.0588497	0	0.0377897	0	0	0.239005	0.0987028	0.142918	0.00100908	0	0	0.0529594	0	0	0.057	0.129956	1.03948
TCGA-A6-5665-01A-01R-1653-07	0.0565745	0	0.0561258	0.277056	0	0.10726	0.0785738	0.0547058	0.0605619	0	0.0887685	0	0.0139823	0.0632927	0.0379422	0.0446127	0.010391	0	0	0.0430982	0.00705549	0	0.041	0.155701	1.04252
TCGA-AA-A00L-01A-01R-A002-07	0	0	0.0979959	0.06985	0	0.118046	0	0.0343854	0.165855	0	0	0.0584276	0	0.259361	0.035982	0.0348982	0	0.0226333	0	0.102566	0	0	0.05	0.142173	1.04102
TCGA-A6-2677-01B-02R-A277-07	0.0572829	0	0.0269587	0	0	0.414287	0.0629636	0	0	0	0.0824035	0	0.0199169	0.113622	0.030782	0.116688	0.0236735	0	0	0.0133721	0.0380504	0	0.123	0.083147	1.05518
TCGA-QG-A5YX-01A-11R-A28H-07	0.0237702	0	0.0787498	0.0415258	0	0.306914	0	0.0681507	0.0573512	0	0.0138932	0	0	0.129899	0.00639079	0.162825	0.0211019	0.038698	0	0.0507307	0	0	0.058	0.129059	1.03869
TCGA-CM-5863-01A-21R-1839-07	0.0236327	0	0.088618	0.104972	0	0.252821	0	0.0102962	0.0135275	0	0.00956725	0	0.0108489	0.149422	0.0935809	0.155806	0.0218355	0	0.0220867	0.0245062	0	0.0184796	0.028	0.169325	1.01803
TCGA-AA-3864-01A-01R-1022-07	0.0467273	0	0.0218187	0.114285	0	0.222976	0.0154617	0.0664544	0.0117173	0	0.0375159	0	0	0.174059	0.0689539	0.161533	0.00116426	0	0	0.00822057	0.0106585	0.0384539	0.107	0.0904159	1.05636
TCGA-AA-3975-01A-01R-1022-07	0.0104214	0	0.105188	0.0408189	0	0.187878	0	0.0437044	0.0805536	0	0.00760094	0.00717296	0	0.253868	0.0514345	0.157354	0.00400838	0	0.0327422	0	0.0160078	0.00124643	0.025	0.17856	1.01814
TCGA-A6-6137-01A-11R-1774-07	0	0.005457	0.135008	0.0475193	0	0.215474	0	0.0307052	0.172421	0	0	0.0185153	0	0.115844	0.0195355	0.0792868	0.0208682	0.0693201	0.04361	0	0.0223701	0.00406659	0.015	0.217534	0.999435
TCGA-AA-A00J-01A-02R-A002-07	0.0207817	0	0.0148367	0.0426246	0	0.221582	0.0186174	0.0280002	0.0689224	0	0.0755106	0	0	0.210454	0.0962908	0.177968	0.00569867	0	0	0.0176716	0	0.00104077	0.159	0.0677721	1.07017
TCGA-AA-3852-01A-01R-0905-07	0.00306295	0	0.0720805	0.107844	0	0.263064	0.000256397	0.0319688	0.0852695	0	0.00670305	0	0	0.173509	0.0292216	0.109627	0.0269371	0.00477281	0.0214584	0.0117215	0.0122747	0.0402287	0.082	0.10972	1.04842
TCGA-AA-3856-01A-01R-0905-07	0.021134	0	0.119712	0.0904902	0	0.118274	0.0228131	0.0644152	0.0867611	0	0	0.0057156	0	0.197546	0.0908461	0.103153	0.0505437	0	0.0285953	0	0	0	0.016	0.209189	1.00175
TCGA-CK-4952-01A-01R-1723-07	0.037764	0	0.0447224	0	0	0.303912	0.0188306	0.00337304	0	0	0.00839044	0.00501019	0	0.201724	0.0405414	0.0907832	0	0.0366596	0	0.0380617	0.0357959	0.134431	0.053	0.132353	1.03735
TCGA-A6-A56B-01A-31R-A28H-07	0	0.034096	0.00417291	0.00641115	0	0.152668	0.00552456	0.0176301	0.0575486	0	0.047396	0.0171366	0	0.42367	0.0290718	0.160697	0.0168819	0	0	0.00462819	0.0224682	0	0.027	0.171889	1.04675
TCGA-CM-4746-01A-01R-1410-07	0	0.00877706	0.0127321	0.317533	0	0	0	2.25e-05	0.19445	0	0	0.0420061	0	0.31817	0.0472973	0.00265079	0.00246956	0	0	0.0538924	0	0	0.082	0.108704	1.07794
TCGA-G4-6295-01A-11R-1723-07	0.0848702	0	0.0630229	0.207885	0	0.0281051	0.0879845	0.10392	0.0722825	0	0	0.0294591	0	0.0229271	0.114262	0.105773	0.0604462	0	0.00725185	0	0.0118111	0	0.017	0.207213	1.00745
TCGA-DM-A28H-01A-11R-A16W-07	0.10806	0	0.140691	0.0968642	0	0.0538103	0	0.0493414	0.0680882	0	0.0280488	0	0.000968371	0.160034	0.0828392	0.133723	0.0211723	0	0.00974607	0.0466124	0	0	0.002	0.333365	0.94774
TCGA-CM-5349-01A-21R-1723-07	0.0539265	0.0143192	0.00507649	0.0309576	0	0.0747348	0.0100763	0.0196014	0.040968	0	0.0248472	0.00918898	0	0.563018	0.0441795	0.103715	0	0	0.00539074	0	0	0	0.001	0.379623	0.95035
TCGA-NH-A5IV-01A-42R-A37K-07	0.10984	0	0.126732	0.152527	0	0.0322439	0.0253442	0.047447	0.0518586	0	0.0631298	0.0360093	0.0042793	0.132993	0.0394399	0.157346	0.0098988	0	0.0109104	0	0	0	0.002	0.338458	0.945832
TCGA-AZ-5403-01A-01R-1653-07	0.00324399	0.0113535	0.0155499	0.0565847	0	0.180767	0.00529325	0.00045162	0.0902563	0	0.023472	0.0359373	0	0.363829	0.0227473	0.10286	0.0318233	0	0	0.0283309	0	0.0275009	0.108	0.0899121	1.07514
TCGA-A6-5656-01B-02R-A277-07	0.020946	0	0.00129684	0	0	0.247976	0.087559	0.0164525	0	0	0.0315714	0	0	0.247222	0.00854356	0.207517	0	0.0339508	0.032102	0	0.0601219	0.00474036	0.213	0.0494484	1.07155
TCGA-AA-3844-01A-01R-1022-07	0	0	0.0522875	0.0577569	0	0.340569	0.143306	0.0605013	0.0401508	0	0.0437448	0	0	0.0920306	0.0313444	0.0861107	0	0.0384152	0	0.00984308	0.00394007	0	0.138	0.0765904	1.06998
TCGA-AA-3877-01A-01R-1022-07	0.0284522	0	0.0343027	0.120742	0	0.111515	0.0254389	0.0582191	0.0437461	0	0.0619744	0	0	0.123961	0.075071	0.127848	0.00390708	0	0	0.027432	0.0355697	0.121819	0.081	0.110399	1.04333
TCGA-CM-6676-01A-11R-1839-07	0.0393887	0	0.0179872	0.0471496	0	0.155544	0.0755688	0.0149866	0.0684599	0	0.0641136	0	0	0.404494	0.026757	0.0336475	0.0101571	0	0	0.0417453	0	0	0.049	0.144752	1.04847
TCGA-AZ-6601-01A-11R-1774-07	0.053303	0	0.0277088	0.0867036	0	0.117587	0.0338699	0.0564941	0.0861654	0	0.0747714	0	0.00912091	0.226416	0.12028	0.0975883	0.00890748	0	0.00108408	0	0	0	0.081	0.109995	1.05202
TCGA-AA-3509-01A-01R-1410-07	0.00783257	0	0.0719878	0.0626516	0	0.113873	0.100793	0.0420017	0.0489554	0	0.0693508	0	0.00673789	0.126125	0.0598924	0.164926	0.0102538	0.00460227	0.0324802	0	0.0443775	0.0331595	0.061	0.127521	1.02518
TCGA-AA-3548-01A-01R-1873-07	0.0189945	0	0.105782	0.109319	0	0.156287	0.0134564	0.0312033	0.186492	0	0	0	0	0.0621317	0.0855804	0.189823	0.0248334	0	0.00756695	0.00852906	0	0	0.021	0.190451	1.0146
TCGA-A6-2683-01A-01R-0821-07	0.0171637	0	0.0985852	0.0283745	0	0.208521	0	0.0267135	0.168196	0	0.0567328	0	0	0.136666	0.0174061	0.163226	0.00482987	0	0	0.0735858	0	0	0.034	0.161582	1.02462
TCGA-CM-4751-01A-02R-1839-07	0	0.0208319	0.0995631	0.194803	0	0.153657	0.0522545	0.0659094	0.0941639	0	0.0501028	0	0	0.0650349	0.0879073	0.061832	0.0176556	0.0126156	0.0138551	0.00897314	0	0.000841047	0.021	0.187345	1.02254
TCGA-AA-3811-01A-01R-1022-07	0.0506284	0	0.128322	0.130585	0	0.172908	0	0.125935	0.0153757	0	0.0219161	0.00309054	0.00354267	0.065124	0.0713839	0.138413	0.0142551	0	0.00834194	0	0.0463101	0.00386798	0.011	0.255709	0.983451
TCGA-CK-4951-01A-01R-1410-07	0	0	0.0129033	0.0729154	0	0.0434108	0.0761445	0.108788	0.0992855	0	0.0603523	0	0	0.175066	0.141938	0.139314	0.00117685	0.0114628	0	0.0219818	0	0.0352596	0.159	0.0671364	1.0726
TCGA-A6-2684-01A-01R-1410-07	0	0	0.0322631	0.0882518	0	0.0932361	0.00961775	0.0200012	0.137281	0	0.0420235	0	0.0088384	0.333558	0.0657328	0.106347	0.0438482	0.00182138	0.0045728	0.0126068	0	0	0.199	0.0542983	1.08431
TCGA-A6-3809-01B-04R-A277-07	0.0623721	0	0.0192269	0.00558477	0	0.341408	0	0.0307039	0	0	0.027092	0.00700566	0.00244891	0.0320508	0.01751	0.0783131	0	0.0449104	0	0.282278	0.0125551	0.03654	0.068	0.123596	1.05735
TCGA-AA-3715-01A-01R-0905-07	0.0364151	0	0.0431111	0.118283	0	0.0906441	0.00468072	0.0147642	0.0948317	0	0.0729021	0	0	0.216058	0.0545685	0.0775078	0.00903564	0	0	0.140322	0.00346575	0.0234105	0.084	0.105972	1.05103
TCGA-A6-5665-01B-03R-2302-07	0.0125193	0	0.0291282	0.00496022	0	0.323183	0.0389404	0	0	0	0.0724164	0.00662607	0.00633541	0.193471	0.039739	0.0472342	0	0.0163425	0	0.124977	0.0395375	0.0445902	0.195	0.0558863	1.06939
TCGA-NH-A8F7-06A-31R-A41B-07	0	0.00234381	0.00385204	0.0500331	0	0.243325	0	0	0.125871	0	0	0	0.0586232	0.249274	0.00364361	0	0	0	0	0.242045	0.0209895	0	0.602	-0.00659729	1.12592
TCGA-AZ-4315-01A-01R-1410-07	0.00242437	0	0.0739885	0.146624	0	0.0762778	0.0572319	0.0652777	0.0670183	0	0.0947719	0	0.00488961	0.060852	0.136421	0.160572	0.0251987	0	0.000337738	0.00225386	0.0227165	0.00314343	0.074	0.117605	1.04594
TCGA-A6-2672-01A-01R-0826-07	0.0384378	0	0.0168158	0.15425	0	0.0891055	0.0388254	0.0639753	0.0717805	0	0.0789576	0	0	0.198321	0.0607438	0.0650453	0.000167574	0.0146279	0	0.0899728	0.00139405	0.0175805	0.124	0.0817578	1.06232
TCGA-AA-3516-01A-02R-0826-07	0.0021757	0	0.0443759	0.209279	0	0	0.170653	0.0519656	0.0602912	0	0.053401	0	0.00879344	0.10163	0.102046	0.0715826	0.000662208	0.094489	0.00795547	0	0.000245106	0.0204551	0.102	0.0943309	1.0562
TCGA-A6-2671-01A-01R-1410-07	0.031178	0	0.00613648	0.0768251	0	0.113998	0.0098812	0.027085	0.0874251	0	0.0148661	0	0	0.285768	0.0392727	0.158354	0.00362903	0	0	0.098705	0	0.0468766	0.049	0.145108	1.04131
TCGA-AA-A01V-01A-23R-A083-07	0.0252387	0	0.0781815	0.074661	0	0.288041	0.0184227	0.0631149	0.248074	0	0.0234465	0	0.0148595	0.0781526	0.0490514	0.00953712	0.00162754	0	0	0.0275923	0	0	0.052	0.136855	1.06784
TCGA-AM-5820-01A-01R-1653-07	0.0153219	0.0107519	0	0.0435686	0	0.127807	0.00176243	0.0309809	0.0651691	0	0.0213894	0	0.0206164	0.190416	0.0594296	0.260658	0	0.0393804	0	0.0248912	0.0650762	0.0227818	0.162	0.0661764	1.0662
TCGA-AA-3502-01A-01R-1410-07	0.00438419	0	0.0857839	0.184569	0	0.216901	0.0202576	0.0485906	0.0891282	0	0.0424384	0	0.00149016	0	0.0309853	0.168293	0.0365417	0	0	0.0562815	0.0143549	0	0.052	0.135796	1.0424
TCGA-AA-A01P-01A-21R-A083-07	0.0525758	0	0.0824682	0.209701	0	0.0887474	0.073235	0.0801045	0.0580771	0	0.0212047	0.0231011	0	0.09088	0.0929156	0.110242	0.0040474	0.0014405	0	0.00243462	0	0.00882509	0.02	0.194611	1.01452
TCGA-A6-3808-01A-01R-1022-07	0.0948318	0	0.0442718	0.0451318	0	0.117242	0.00882874	0.0514039	0.0803385	0	0	0.0137698	0	0.188391	0.0654636	0.115297	0.0151402	0	0	0.108601	0.0227309	0.028558	0.024	0.179833	1.01344
TCGA-AZ-4616-01A-21R-1839-07	0.00872425	0	0.024458	0.27525	0	0.0341167	0.156538	0.0652021	0	0	0.0224602	0.0414286	0.0348656	0.0514354	0.171634	0.0484925	0.0125652	0	0.0528303	0	0	0	0.079	0.112102	1.0639
TCGA-A6-2680-01A-01R-1410-07	0.0251818	0	0.155897	0.0841603	0	0.138954	0	0.0213523	0.130991	0	0.0165204	0	0	0.156775	0.0494102	0.131889	0.0251963	0	0	0.0445874	0.00442028	0.0146665	0.005	0.281132	0.97072
TCGA-AD-6963-01A-11R-1928-07	0.0251267	0	0.0563553	0.259146	0	0.0772116	0.191258	0.0681854	0	0	0.0134635	0.00134282	0.00688095	0.0869768	0.0961438	0.010108	0.0309286	0	0	0.0394644	0	0.0374078	0.042	0.152931	1.03191
TCGA-CM-4744-01A-01R-A32Z-07	0.00973959	0	0.0225875	0.414237	0	0	0.173849	0.0863775	0.0894173	0	0.0142522	0	0.00349985	0.0224869	0.0511079	0.0530539	0.0352842	0.00860632	0	0.0155013	0	0	0.026	0.175665	1.04701
TCGA-A6-5657-01A-01R-A32Z-07	0.296531	0	0.109927	0.0944065	0	0.0980748	0.00797988	0.0459412	0.107248	0	0	0.0194995	0	0.0688788	0.0636326	0.0323429	0.00338353	0.0151578	0.036997	0	0	0	0.001	0.420621	0.912054
TCGA-CM-6169-01A-11R-1653-07	0.0227199	0	0.0420827	0.0945789	0	0.0917241	0.0553841	0.0360494	0.0679356	0	0.0197086	0	0	0.299213	0.0522007	0.138538	0.00157888	0	0	0.0514928	0.0176532	0.00913975	0.113	0.0875917	1.06116
TCGA-CK-4948-01B-11R-1653-07	0.00653249	0.00637308	0.0120857	0.037535	0	0.118864	0.0385983	0.0176284	0.128808	0	0.0949367	0	0	0.236671	0	0.082022	0	0.0823114	0	0.130728	0	0.00690585	0.103	0.0940058	1.05903
TCGA-AA-A00Q-01A-01R-A002-07	0.0430869	0	0.0761267	0.140307	0	0.213825	0.0228053	0.049056	0.123842	0	0.00542617	0	0.00171609	0.10389	0.0859515	0.0814978	0.0280772	0	0.0243923	0	0	0	0.029	0.169077	1.02743
TCGA-AA-3950-01A-02R-1022-07	0.0098232	0	0.0035586	0.0718346	0	0.210235	0.0493487	0.00977196	0.0269282	0	0.0918871	0	0.00743568	0.220033	0.0481876	0.106217	0.00751764	0	0	0.0911048	0	0.0461169	0.103	0.0937224	1.05731
TCGA-DM-A282-01A-12R-A16W-07	0.012252	0.0015161	0.0294089	0.0681642	0	0.179007	0	0.054664	0.106912	0	0	0.0868214	0	0.140056	0.0937483	0.155174	0.0278853	0	0.0443907	0	0	0	0.373	0.0192043	1.08745
TCGA-AA-3861-01A-01R-1022-07	0.148173	0	0.375738	0.0932059	0	0.121763	0	0.0334132	0.0678317	0	0	0.000765969	0.0236459	0.023004	0.0392027	0.0166801	0.0297224	0	0	0.0225148	0.00433995	0	0	0.529967	0.85277
TCGA-CA-5796-01A-01R-1653-07	0.0377048	0	0.218647	0.0859945	0	0.356709	0.00114412	0.0105388	0.0915959	0	0	0.000914782	0	0.0770261	0.0128157	0.0300771	0.0489409	0.00696596	0	0.0209256	0	0	0.002	0.323119	0.963491
TCGA-CK-4950-01A-01R-1723-07	0.0245088	0	0.194688	0.102557	0	0.15178	0.0522228	0.044102	0.0431865	0	0.00372248	0	0	0.127272	0.0422649	0.11064	0.0204201	0	0.026143	0.0213569	0.0121472	0.0229876	0.002	0.345731	0.941176
TCGA-CM-6680-01A-11R-1839-07	0.0163392	0	0.051953	0.0541845	0	0.333957	0	0.0182393	0.120787	0	0.0197163	0	0	0.201305	0.0445056	0.104315	0	0	0	0.0346988	0	0	0.11	0.0891822	1.06711
TCGA-AA-3833-01A-01R-0905-07	0.0646356	0	0.0566363	0.130412	0	0.143131	0.0460803	0.0414218	0.0608979	0	0.0226586	0	0	0.152085	0.0232974	0.0912736	0.00420928	0.007679	0	0.105335	0.0130835	0.0371636	0.029	0.168533	1.01765
TCGA-AA-A029-01A-01R-A00A-07	0	0	0.0685428	0.122039	0	0.146996	0	0.0777131	0.14679	0	0	0.0461656	0	0.18009	0.0312813	0.0945061	0.0137138	0	0	0.0721625	0	0	0.085	0.105232	1.05749
TCGA-D5-5537-01A-21R-1928-07	0.0561769	0	0.294567	0.0642655	0	0.214997	0.0158964	0.045921	0.0796015	0	0	0.00106469	0.00999926	0.0569972	0.0288779	0.101686	0.00366751	0	0	0.0262813	0	0	0.001	0.432464	0.905072
TCGA-AA-3679-01A-02R-0905-07	0.0576301	0	0.205071	0.0654271	0	0.181993	0.0019299	0.0345408	0.0286361	0	0.0468363	0.0180624	0	0.0985478	0.0797048	0.140387	0.00700958	0	0.0218728	0	0	0.0123515	0.001	0.363412	0.934758
TCGA-AA-3854-01A-01R-0905-07	0.0191	0	0.0848591	0.0274926	0	0.272447	0.0221729	0	0.0550937	0	0.0362991	0	0	0.0844393	0.0419419	0.222045	0.00240994	0.0137525	0	0.0488307	0.0451169	0.0239985	0.028	0.169724	1.01263
TCGA-AA-3549-01A-02R-0821-07	0.0106806	0	0.0765519	0.0749531	0	0.0243153	0.0127611	0.0704599	0.0943493	0	0.05952	0	0	0.228508	0.0343109	0.0344457	0	0.00853053	0	0.247148	0	0.0234656	0.074	0.118123	1.05931
TCGA-G4-6309-01A-21R-1839-07	0	0.00308697	0.0771246	0.132004	0	0.21121	0.021169	0.12638	0.0941076	0	0.0588144	0	0	0.110748	0.0416085	0.0836886	0.00850849	0.013617	0	0.0179334	0	0	0.078	0.11597	1.05872
TCGA-NH-A8F8-01A-72R-A41B-07	0.0260453	0	0.0991466	0.0608291	0	0.068498	0	0.071103	0.0798304	0	0.0216788	0	0	0.186827	0.102028	0.210868	0	0	0.0174041	0	0.0523104	0.00343072	0.022	0.183235	1.01333
TCGA-A6-6142-01A-11R-1774-07	0.0753692	0	0.0241304	0.0134542	0	0.091786	0	0.0140551	0.0784933	0	0.0809785	0	0	0.395314	0.0200371	0.0457697	0	0	0	0.124957	0.0135923	0.022063	0.011	0.246535	1.0017
TCGA-F4-6570-01A-11R-1774-07	0.0499595	0	0.0526188	0.0984436	0	0.180286	0.0151163	0.0265835	0.0532623	0	0.00562985	0.044556	0.00945044	0.110387	0.118027	0.147063	0.0291389	0	0.0523195	0	0	0.00715883	0.049	0.144459	1.02761
TCGA-A6-A567-01A-31R-A28H-07	0.199741	0	0.0521644	0.11537	0	0.178267	0	0	0.0366697	0	0	0	0.0128347	0.235629	0.0228629	0.120819	0	0.0221015	0.00354041	0	0	0	0.015	0.217389	1.0059
TCGA-D5-6920-01A-11R-1928-07	0	0	0.207499	0.0627108	0	0.144064	0.0645684	0.047506	0.0693423	0	0.0628438	0	0	0.134038	0.0132354	0.0838746	0	0.0334573	0	0.015492	0.0372328	0.0241363	0.002	0.326863	0.950269
TCGA-AA-3939-01A-01R-1022-07	0.0331335	0	0.211195	0.0538201	0	0.165261	0.0150685	0.134943	0.0390133	0	0	0.00551238	0.00895453	0.0224839	0.033039	0.1292	0.0500457	0	0	0.0729356	0.0104554	0.0149389	0.002	0.347842	0.941918
TCGA-AU-3779-01A-01R-1723-07	0.021227	0	0.122561	0.0386465	0	0.186234	0	0.0389673	0.107835	0	0.0666148	0	0	0.233907	0.0164223	0.0244861	0.0143314	0.00915368	0	0.119614	0	0	0.015	0.21634	1.00352
TCGA-AA-A00A-01A-01R-A002-07	0.071318	0	0.0260641	0.0893246	0	0.169846	0	0.0405956	0.099039	0	0.0279772	0.0120882	0	0.185387	0.0742487	0.11756	0.00460288	0	0	0.0819493	0	0	0.056	0.130178	1.03932
TCGA-G4-6626-01A-11R-1774-07	0.0587604	0	0.0212036	0.151401	0	0.192615	0.134123	0.019288	0.00945282	0	0	0	0.0250606	0.151186	0.0609248	0	0.0204821	0.0278427	0	0.0874249	0.0402355	0	0.059	0.128446	1.03489
TCGA-D5-6538-01A-11R-1723-07	0	0.0580606	0.081293	0.0740987	0	0.0498235	0.03108	0.0355522	0.0620441	0	0.0412035	0	0.0225465	0.300548	0	0.125183	0.0380131	0.0129764	0	0.036431	0.0311468	0	0.249	0.0413073	1.07664
TCGA-A6-2678-01A-01R-0821-07	0.0773938	0	0.0211284	0.110564	0	0.231844	0.00541613	0.0279917	0.0669862	0	0	0.0374901	0	0.144603	0.0417576	0.168481	0.0234348	0.00779487	0	0.0226772	0	0.012437	0.064	0.125564	1.04088
TCGA-AA-3713-01A-21R-1723-07	0.202327	0	0.13596	0.0603213	0	0.181244	0.0274794	0.0176296	0.0469195	0	0.0752505	0	0	0.0499227	0.0365912	0.101953	0.0211114	0	0	0.0188956	0.0243955	0	0.001	0.418627	0.908616
TCGA-G4-6317-02A-11R-2066-07	0	0.0490592	0.021867	0.0117247	0	0.0107328	0	0.0086545	0.0627279	0	0.0195264	0	0	0.679099	0.00288607	0.0336584	0.0105812	0	0	0.0894831	0	0	0.086	0.105136	1.14987
TCGA-AA-A01X-01A-21R-A083-07	0.213409	0	0.0348568	0.0938854	0	0.124086	0	0.0255855	0.220419	0	0.00581984	0	0.0274771	0.104272	0.0379188	0.0248789	0.0247309	0	0	0.0626606	0	0	0.005	0.281387	0.978556
TCGA-D5-6898-01A-11R-1928-07	0.0134047	0	0.0399968	0.0578299	0	0.146797	0.00289856	0.0428456	0.0671181	0	0.020673	0	0	0.361102	0.0358843	0.101546	0.00652862	0.0275056	0	0.0555342	0.00259701	0.0177394	0.106	0.0912349	1.07049
TCGA-D5-6533-01A-11R-1723-07	0.0506114	0	0.122952	0.0519493	0	0.166977	0.027123	0.0736374	0.0286411	0	0.023471	0	0	0.244466	0.0918234	0.101202	0.00204746	0.00446262	0	0.0075977	0	0.00303811	0.013	0.22818	0.997521
TCGA-QG-A5YW-01A-11R-A28H-07	0.156992	0	0.269641	0.0435049	0	0.172827	0.00104059	0.0399052	0.0757795	0	0.0241311	0	0	0.070537	0.0171564	0.0500403	0	0.00530406	0	0.0693803	0.00375997	0	0	0.490318	0.872137
TCGA-AA-3696-01A-01R-0905-07	0	0.0145913	0.0822874	0.0212132	0	0.274559	0.030829	0.0365753	0.0842426	0	0.0647675	0	0.0312834	0.10362	0.0135185	0.155246	0	0.033947	0	0.05332	0	0	0.05	0.142013	1.028
TCGA-AA-3555-01A-01R-0821-07	0.0374859	0	0.0111364	0.00598463	0	0.196831	0	0.0264958	0	0	0.0317953	0	0	0.158043	0.111194	0.110487	0	0.00854897	0	0.136033	0.011175	0.15479	0.041	0.156208	1.03599
TCGA-AZ-4614-01A-01R-1410-07	0	0.00286786	0.000732663	0.405185	0	0	0.0185381	0.0791626	0.158552	0	0.000759927	0.00946174	0.0432508	0.0253484	0.0808977	0	0	0.0275215	0	0.127583	0.020138	0	0.05	0.141652	1.07037
TCGA-AA-3866-01A-01R-1022-07	0.0202229	0	0.0344898	0.0517939	0	0.12274	0.0259588	0.0506701	0.106825	0	0.0216711	0	0	0.27232	0.0523317	0.127929	0.0211281	0.0321048	0	0.00835797	0.0133709	0.038086	0.146	0.0720651	1.06617
TCGA-AZ-6608-01A-11R-1839-07	0.0554214	0	0.112994	0.012273	0	0.262658	0.229422	0	0.0134706	0	0.0834544	0	0.000837142	0.156763	0	0	0.00401327	0.028812	0	0.0344809	0.00540089	0	0.02	0.193278	1.00948
TCGA-SS-A7HO-01A-21R-A37K-07	0	0.00607679	0.0419605	0.132472	0	0.160569	0	0.0755164	0.0524801	0	0.0874777	0	0.0903925	0.0585371	0.0321479	0.139907	0	0.00153174	0	0.10859	0.006643	0.00569792	0.515	0.0020431	1.08853
TCGA-DM-A28G-01A-11R-A16W-07	0.0309598	0	0.15778	0.12598	0	0.265364	0.00629228	0.0314262	0.117166	0	0	0	0	0.17238	0.017558	0.0390019	0.0090776	0	0	0.0270143	0	0	0.006	0.27087	0.985982
TCGA-CA-5254-01A-21R-1839-07	0.0122497	0	0.165831	0.113955	0	0.170365	0.0241679	0.0186963	0.103824	0	0.0331391	0	0	0.204043	0.0496316	0.0850916	0	0	0.017646	0	0	0.00136056	0.009	0.261603	0.983052
TCGA-AA-A01Q-01A-01R-A002-07	0	0.00252864	0.0423321	0.174529	0	0	0.0490532	0.190907	0.149163	0	0.00529385	0.0318852	0	0.0827531	0.0646616	0.140871	0.0437542	0	0.0204017	0	0	0.00186678	0.049	0.144193	1.04094
TCGA-A6-3809-01A-01R-1022-07	0.00465428	0	0.018582	0.0848317	0	0.180344	0.091338	0.0656435	0.027526	0	0.0790968	0	0	0.151404	0.0447467	0.125318	0.00958044	0.0113881	0	0.069977	0.00786227	0.0277073	0.296	0.032694	1.07555
TCGA-AA-3514-01A-02R-0821-07	0.00133777	0	0.031641	0.0782582	0	0.0534382	0	0.0163883	0.215414	0	0	0.0241952	0.0139833	0.401962	0.0217578	0.0640307	0.0689841	0	0.0086092	0	0	0	0.071	0.121994	1.0656
TCGA-AA-3977-01A-01R-1022-07	0.00550068	0	0.0278387	0.104631	0	0.119553	0.0765789	0.117991	0.00891876	0.0864927	0	0	0	0.125917	0.0508126	0.160809	0.0255452	0.00413538	0	0.0765883	0	0.00868649	0.147	0.0720105	1.05992
TCGA-G4-6297-01A-11R-1723-07	0.0345437	0	0.0497665	0.0797045	0	0.225213	0	0.0178171	0.0800517	0	0.0221784	0.0100702	0	0.200515	0.0844853	0.131378	0.0155006	0.00258687	0.000501322	0.0323266	0	0.0133614	0.057	0.129752	1.03965
TCGA-D5-5538-01A-01R-1653-07	0.0318218	0	0.0440058	0.0134007	0	0.111974	0.0182275	0.021628	0.0850329	0	0.0801206	0	0	0.25089	0.0241742	0.142203	0.0153479	0	0	0.128169	0.018782	0.0142228	0.108	0.0898934	1.05749
TCGA-AA-3980-01A-02R-1022-07	0.0324784	0	0.00877472	0.255689	0	0.0109011	0.0831542	0.0725787	0.144998	0.0384701	0	0	0	0.0481602	0.0483744	0.0904851	0.0668374	0	0.000775239	0.00187426	0.0412037	0.0552447	0.069	0.122684	1.04731
TCGA-AY-4071-01A-01R-1113-07	0.0205103	0	0.162272	0.153449	0	0.160124	0.00570849	0.0549582	0.144119	0	0.0266133	0.0119765	0.00998682	0.0507775	0.0610475	0.0918282	0.0295417	0	0.0156731	0	0	0.00141398	0.01	0.257935	0.988891
TCGA-F4-6463-01A-11R-1723-07	0.0468061	0	0.0750908	0.109147	0	0.193917	0	0.0937718	0.0448233	0	0.0426117	0.00977122	0.00458984	0.131961	0.0839425	0.0857136	0.0223155	0	0.0504785	0	0.00506012	0	0.028	0.170787	1.01924
TCGA-AA-3710-01A-01R-1022-07	0.00571355	0	0.0396478	0.189839	0	0.014391	0.126732	0.0716343	0.0465424	0	0.0447394	0	0	0	0.0767496	0.13865	0.0258317	0.0146378	0	0.0807761	0.00922425	0.114891	0.13	0.0793789	1.05368
TCGA-AA-3556-01A-01R-0821-07	0.0581821	0	0.0997624	0.0707956	0	0.21225	0	0.0383326	0.0461675	0	0	0.037214	0.00281627	0.0907495	0.0825824	0.138641	0.0157168	0.0238205	0.045911	0	0	0.0370586	0.014	0.220548	0.993738
TCGA-AA-A01R-01A-21R-A083-07	0.0161807	0	0.0124413	0.224541	0	0.0631222	0.0154514	0.0601159	0.169929	0	0	0.10694	0	0.167913	0.0569871	0.0454541	0.00950702	0	0.051417	0	0	0	0.055	0.131147	1.05971
TCGA-AA-3697-01A-01R-1723-07	0.0170275	0	0.18661	0.106906	0	0.0942417	0.0501436	0.0926515	0.0365346	0	0.0319446	0	0.00354026	0.134374	0.0461638	0.121777	0.00629446	0.00875484	0.0122145	0.0269396	0.0124485	0.0114337	0.003	0.316029	0.95451
TCGA-DM-A1HB-01A-21R-A180-07	0.0348287	0	0.0349119	0.0499377	0	0.212857	0	0.0211512	0.0431619	0	0.00427292	0.0237941	0	0.185492	0.0329556	0.0827193	0.0308594	0.0197077	0	0.216029	0	0.00732124	0.057	0.129553	1.0468
TCGA-A6-2684-01C-08R-A277-07	0.0278116	0	0.00387115	0	0	0.223355	0	0.0303731	0	0	0.0240417	0	0	0.0289935	0.196171	0.223477	0	0.0339904	0	0.133251	0.060267	0.0143971	0.021	0.185973	1.02861
TCGA-AA-3681-01A-01R-0905-07	0.0290844	0	0.168304	0.146369	0	0.115583	0.0217853	0.0652825	0.0787955	0	0	0.0305122	0	0.0593975	0.056703	0.138688	0.0145549	0	0.00611566	0	0.0487132	0.0201111	0.004	0.296956	0.964425
TCGA-AA-3531-01A-01R-0821-07	0.0234628	0	0.0661621	0.101308	0	0.0343161	0	0.0371323	0.125079	0	0.0656013	0	0	0.258667	0.0912064	0.116134	0.023653	0	0	0.0572787	0	0	0.058	0.129062	1.0419
TCGA-AA-3845-01A-01R-1022-07	0.036799	0	0.141437	0.109806	0	0.118712	0.0880533	0.0452897	0.0482645	0.000375696	0.0361588	0	0	0.0994475	0.0627691	0.102646	0.00917072	0.0258	0.0279514	0	0.0233562	0.0239639	0.005	0.276119	0.969285
TCGA-AA-3660-01A-01R-1723-07	0.0328084	0	0.15061	0.043482	0	0.12051	0	0.0355151	0.113151	0	0	0.0288437	0	0.109309	0.0273237	0.139792	0.0504313	0.0196907	0.0822755	0	0.0349532	0.011305	0.004	0.288399	0.962956
TCGA-AA-A02R-01A-01R-A00A-07	0.019059	0	0.00592281	0.200884	0	0.062431	0.127501	0.0518829	0.0406691	0	0.0112309	0.0399842	0.0144173	0.114264	0.170905	0.0704395	0.0283805	0	0.0420277	0	0	0	0.154	0.0683024	1.07686
TCGA-AA-3532-01A-01R-0821-07	0.0573835	0	0.097184	0.0771061	0	0.131011	0.0544466	0.0547102	0.0598818	0	0	0.0312527	0	0.0704989	0.110699	0.13122	0.0631288	0	0.0469729	0	0.00702029	0.00748379	0.014	0.224533	0.990636
TCGA-AZ-4313-01A-01R-1410-07	0.0167054	0	0.0339809	0.17473	0	0.184702	0	0.0484177	0.0692654	0	0.0295903	0	0.00580622	0.223148	0.0471616	0	0.0366469	0.00654294	0	0.120745	0	0.00255733	0.052	0.134874	1.04588
TCGA-G4-6588-01A-11R-1774-07	0.0102831	0	0.00897296	0.0723199	0	0.226488	0.0288254	0.0363259	0.0296067	0	0.024181	0.0232063	0	0.250793	0.0496243	0.0863558	0	0.00230545	0	0.117025	0	0.0336864	0.153	0.0700448	1.07317
TCGA-A6-2672-01B-03R-2302-07	0.0171522	0	0.0131811	0.0482466	0	0.3073	0.0599985	0	0.0217585	0	0.128497	0	0	0.177962	0.0879044	0.0263354	0.00990093	0	0	0.0912498	0.0105141	0	0.232	0.0450191	1.0846
TCGA-G4-6322-01A-11R-1723-07	0.0428329	0	0.14182	0.0281274	0	0.280817	0	0.0345614	0.0957599	0	0.0543267	0	0	0.153628	0.0319012	0.0632856	0	0.011803	0	0.0611363	0	0	0.011	0.250946	0.987604
TCGA-AA-3875-01A-01R-0905-07	0.0690965	0	0.135862	0.107283	0	0.0489823	0.00157179	0.0874867	0.0567657	0	0.00957221	0	0	0.0593905	0.0597998	0.113426	0.0364724	0.0186762	0	0.0252313	0.0592426	0.111142	0.003	0.309279	0.956157
TCGA-D5-6531-01A-11R-1723-07	0.014136	0	0.0334348	0.209537	0	0.0624303	0.0590165	0.0202442	0.0879314	0	0	0.0458718	0.0265938	0.0956124	0.128502	0.114013	0.0173564	0	0.0391158	0	0.0462053	0	0.078	0.113487	1.04552
TCGA-AA-3489-01A-21R-1839-07	0.152224	0	0.100205	0.0935811	0	0.0943817	0.0296137	0.0313983	0.0567309	0	0.0695113	0	0	0.117866	0.0761796	0.0829516	0.0171992	0	0	0.0540062	0	0.024152	0.002	0.332663	0.947469
TCGA-AA-3949-01A-01R-1022-07	0.0494228	0	0.0699269	0.126297	0	0.131972	0.11075	0.0360115	0.0437838	0	0.0758299	0	0	0.0833243	0.0727901	0.128128	0.0128746	0.00682194	0	0.00997936	0.00398353	0.0381048	0.027	0.173599	1.01396
TCGA-AA-3662-01A-01R-1723-07	0.0347533	0	0.0824034	0.0751932	0	0.11851	0.0166341	0.0158392	0.00600198	0	0.0449619	0.00390823	0.00682732	0.166977	0.104238	0.15236	0.00932591	0	0	0.111088	0.00943361	0.041545	0.017	0.207676	1.0028
TCGA-AA-3850-01A-01R-1022-07	0	0	0.368126	0.0599024	0	0.112532	0.000884989	0.06674	0.0537674	0	0.0369684	0	0	0.118246	0.0210395	0.104943	0	0.00502489	0	0.0251679	0.0120115	0.0146462	0	0.462043	0.889427
TCGA-A6-2684-01A-01R-A278-07	0.000689825	0	0.0153253	0.0365765	0	0.154529	0.0342352	0.0392974	0.0336446	0	0.0177216	0	0	0.266822	0.0582418	0.18533	0.0378187	0.00549175	0	0.0203492	0.0939278	0	0.24	0.0427772	1.07981
TCGA-AU-6004-01A-11R-1723-07	0.0514597	0	0.0273476	0.0709906	0	0.140922	0.0353274	0.024909	0.0895135	0	0.0719979	0	0	0.290602	0.0610943	0.0872603	0.0123755	0	0	0.0307115	0	0.00548882	0.053	0.133867	1.041
TCGA-CM-4747-01A-01R-1410-07	0.0050705	0	0.0433152	0.0608062	0	0.115944	0	0.0191364	0.223305	0	0.0139875	0	0	0.370858	0.0270753	0.0649033	0	0	0	0.0555979	0	0	0.104	0.0929431	1.07715
TCGA-A6-2674-01A-02R-0821-07	0.0157075	0.00588375	0.045641	0.0448585	0	0.104798	0	0.0428202	0.0180649	0	0.0158712	0	0	0.21247	0.0349565	0.0625553	0	0	0	0.2515	0.00278383	0.14209	0.132	0.0785473	1.08497
TCGA-AA-3494-01A-01R-1410-07	0.0120696	0	0.0577093	0.0170592	0	0.26643	0.0689506	0.0522419	0.0838037	0	0.0544743	0	0.000747798	0.146503	0.0279969	0.0911133	0.0178735	0.0119217	0	0.0439493	0.0072946	0.0398607	0.083	0.107506	1.04407
TCGA-AZ-4615-01A-01R-1410-07	0.0261333	0	0.0261534	0.399977	0	0	0.105661	0.0800446	0.0231481	0	0	0.0345859	0.0161289	0.046717	0.111565	0.0622048	0.020964	0.00603429	0.0406825	0	0	0	0.043	0.152206	1.04773
TCGA-AA-A010-01A-01R-A089-07	0.0380424	0	0.089114	0.205759	0	0	0.0348575	0.129353	0.0996455	0	0.0330935	0.0185958	0	0.144152	0.0837941	0.0925137	0.00644392	0	0.0155762	0	0	0.00905961	0.02	0.193457	1.01441
TCGA-AA-3819-01A-01R-0905-07	0.0169103	0	0.185856	0.0435034	0	0.168084	0	0.0498669	0.0863794	0	0.0227661	0	0	0.0371898	0.0120606	0.152389	0.0810952	0.058064	0.0223084	0.00851399	0.030692	0.0243208	0.002	0.324247	0.949156
TCGA-AA-3989-01A-01R-1022-07	0	0	0.263799	0.179005	0	0.0495267	0.0315561	0.0626055	0.0763582	0	0.0101026	0	0	0.0878911	0.0746949	0.130808	0.0115112	0	0	0	0	0.0221415	0.001	0.379024	0.929883
TCGA-AA-A01C-01A-01R-A00A-07	0.0602506	0	0.0349929	0.0479743	0	0.203064	0.0965346	0.015975	0.0439115	0	0.0371157	0	0.0150156	0.24463	0.0580478	0.101603	0.0173029	0	0	0.0235822	0	0	0.073	0.12052	1.03892
TCGA-A6-6138-01A-11R-1774-07	0.0702732	0	0.0354271	0.0786557	0	0.234584	0.0161352	0.0200282	0.0867283	0	0.0333494	0	0	0.173376	0.0732865	0.129787	0.0190451	0	0	0.0293238	0	0	0.053	0.131812	1.03748
TCGA-AA-3814-01A-01R-0905-07	0.0186961	0	0.0849998	0.0979167	0	0.142337	0.00390098	0.0455844	0.0506223	0	0	0	0	0.2036	0.0515443	0.150168	0.0371574	0	0	0.011069	0.0724344	0.0299693	0.032	0.164489	1.01923
TCGA-A6-6652-01A-11R-1774-07	0	0.00409442	0.0155031	0.0953679	0	0.12118	0.0279423	0.00412727	0.116785	0	0.0785576	0	0	0.453385	0	0	0	0.00236602	0	0.0806919	0	0	0.078	0.115326	1.07884
TCGA-A6-3809-01A-01R-A278-07	0.014524	0	0.0355043	0.0656154	0	0.178965	0.154429	0.0425762	0	0.0145909	0	0	0	0.128723	0.0960867	0.167857	0.00921567	0	0	0.0388379	0.0102548	0.04282	0.145	0.0727008	1.05336
TCGA-A6-2677-01A-01R-0821-07	0.0733312	0	0.0399648	0.0798615	0	0.294919	0.010594	0.0359656	0.0233941	0	0.018816	0	0	0.182646	0.0714157	0.0852087	0.0338542	0	0.00866945	0.0191649	0.022195	0	0.045	0.149885	1.02953
TCGA-AA-3831-01A-01R-0905-07	0.0340734	0	0.233698	0.0520166	0	0.210076	0.00893828	0.0466986	0.0733221	0	0.0236917	0	0.00905031	0.0472557	0.0263079	0.146652	0.0311015	0	0	0.0490126	0	0.00810559	0.001	0.386283	0.924373
TCGA-WS-AB45-01A-11R-A41B-07	0.0675087	0	0.0311605	0.0196225	0	0.146966	0.0300199	0	0	0	0.061549	0	0	0.196249	0.031435	0.185027	0	0	0	0.0587805	0	0.171682	0.015	0.211441	1.00741
TCGA-A6-5659-01A-01R-1653-07	0.05022	0	0.0324927	0.0401567	0	0.203569	0.0436052	0.017485	0.0659677	0	0.0555428	0	0	0.332284	0.0422649	0.0225523	0.0158453	0	0	0.0780143	0	0	0.079	0.111862	1.05427
TCGA-CK-5912-01A-11R-1653-07	0.0468102	0	0.124884	0.0201538	0	0.193532	0.00607682	0.0498416	0.0349858	0	0.0122913	0	0	0.351501	0.0333135	0.0528193	0.0203536	0	0	0.0534366	0	0	0.015	0.214547	1.0104
TCGA-D5-6537-01A-11R-1723-07	0	0	0.00537591	0.0999949	0	0.200543	0.125016	0	0.0763989	0	0.0385511	0	0.0144125	0.191785	0.00890703	0	0.00437403	0.0273508	0	0.113353	0	0.0939377	0.09	0.102657	1.05571
TCGA-DM-A0XF-01A-11R-A155-07	0.0575219	0	0.0220186	0.0309357	0	0.237257	0.0167991	0.0864464	0.123069	0	0.00755926	0.00862077	0	0.154314	0.110587	0.0912952	0.0174367	0	0.0361399	0	0	0	0.041	0.156668	1.032
TCGA-CM-6171-01A-11R-1653-07	0.0536822	0	0.0134238	0.0493512	0	0.260896	0.0300222	0.0166085	0.0189497	0	0.0140036	0	0	0.120889	0.0744008	0.1066	0.017457	0.00923109	0	0.10042	0	0.114064	0.081	0.109998	1.04388
TCGA-A6-3810-01A-01R-A278-07	0.0365768	0	0.0317461	0.0342796	0	0.0646394	0.0105218	0.0772632	0.0130614	0	0.0214103	0	0	0.371949	0.0863022	0.0928012	0	0	0	0.107941	0.00763165	0.043876	0.131	0.0790354	1.08329
TCGA-AA-3870-01A-01R-1022-07	0.0448412	0	0.0897911	0.140762	0	0.0190792	0	0.025897	0.139878	0	0.0197365	0.0070255	0	0.081517	0.0413978	0.214563	0.0866231	0	0	0.0446376	0.0210228	0.0232279	0.015	0.211674	0.995401
TCGA-AA-A00E-01A-01R-A002-07	0.100198	0	0.0251521	0.067513	0	0.146161	0.0322432	0.0505199	0.0443497	0	0.000934407	0.0380041	0	0.205216	0.124383	0.127647	0.0196389	0	0.0180394	0	0	0	0.028	0.170938	1.02194
TCGA-CM-6161-01A-11R-1653-07	0.0233007	0	0.0630739	0.127456	0	0.26026	0.000748225	0.0542835	0.0649668	0.0157493	0	0	0	0.123359	0.0209138	0.130456	0.0654792	0.00768802	0.0136242	0	0.0263053	0.00233468	0.048	0.146475	1.033
TCGA-AA-A02J-01A-01R-A00A-07	0.0531853	0	0.0836319	0.0622553	0	0.154968	0.164489	0.0522869	0.0497208	0	0.0230164	0	0.017566	0.228076	0.0150616	0.00324543	0.00254341	0.0242847	0	0.0656693	0	0	0.055	0.13132	1.0339
TCGA-A6-6650-01A-11R-1774-07	0.0320558	0	0.236338	0.0460591	0	0.301214	0.0164201	0.0599723	0.0378774	0	0.0114337	0	0.000348112	0.08533	0.0462632	0.0662107	0.0213999	0.0176624	0	0.0214152	0	0	0.002	0.352789	0.943816
TCGA-D5-6539-01A-11R-1723-07	0.0177663	0	0.263641	0.075001	0	0.241845	0	0.000865307	0.0811095	0	0	0.0131915	0.00491141	0.0132196	0.0276315	0.145649	0.048056	0.0111707	0.0457013	0	0.0102409	0	0.001	0.39735	0.919858
TCGA-DM-A1DB-01A-11R-A155-07	0.0107934	0	0.00553375	0.252692	0	0.0221097	0.0127636	0.0779128	0.154508	0	0	0.0823647	0.0345345	0.199068	0.0839098	0.00950975	0.0342422	0	0	0.000820801	0.0192369	0	0.144	0.0733927	1.08607
TCGA-A6-6781-01A-22R-A278-07	0.02837	0	0.00904816	0.0495079	0	0.170898	0.0352989	0.00804935	0	0	0.0500467	0	0	0.42012	0.0585334	0.0710086	0	0	0	0.05282	0.012292	0.0340066	0.232	0.0450329	1.10282
TCGA-AA-A01F-01A-01R-A002-07	0	0.0020499	0.019967	0.0147042	0	0.329804	0	0	0.180411	0	0.101534	0	0	0.167288	0	0.00401533	0.0148458	0	0	0.155515	0.00614431	0.00372259	0.282	0.0352229	1.10467
TCGA-AZ-6598-01A-11R-1774-07	0.0158447	0	0.0113697	0.0489082	0	0.241163	0.0123973	0.0313399	0.0289232	0	0.0699471	0.0533296	0	0.16544	0.0959461	0.147936	0.0255289	0	0.0519261	0	0	0	0.079	0.112247	1.04783
TCGA-AA-3858-01A-01R-0905-07	0.00472858	0	0.181466	0.0289834	0	0.157199	0.00290162	0.0716576	0.097504	0	0.0333378	0	0	0.0792643	0.0806181	0.180694	0.0172761	0	0.0187231	0.0264047	0.0123338	0.00690839	0.005	0.280949	0.969965
TCGA-CM-4743-01A-01R-1723-07	0	0	0.0702238	0.113182	0	0.121481	0	0.0326831	0.124465	0	0.159457	0.0500585	0	0.0160961	0.145743	0.0634035	0.0530262	0.0154767	0	0.0126663	0.0127969	0.00924096	0.049	0.146126	1.05617
TCGA-AA-3554-01A-01R-0826-07	0.0103344	0.000984153	0.0416182	0.0298064	0	0.121149	0	0.024436	0.0664343	0	0.058881	0	0	0.332221	0.0270106	0.0751361	0.00501018	0	0	0.15486	0.017729	0.0343897	0.177	0.0627166	1.08411
TCGA-A6-2682-01A-01R-1410-07	0.0148106	0	0.0528024	0.037598	0	0	0.019204	0.0182827	0.0781818	0	0.0366876	0	0	0.343999	0	0.010799	0.00256671	0	0	0.351036	0	0.0340323	0.154	0.0683152	1.1312
TCGA-AA-3872-01A-01R-1022-07	0.0178488	0.0059362	0.0315267	0.0745076	0	0.0149496	0	0.0494163	0.100148	0	0.039611	0	0	0.316978	0.0845024	0.133409	0.0161832	0	0.0164477	0.089972	0	0.00856294	0.099	0.0960489	1.06513
TCGA-AA-3678-01A-01R-0905-07	0	0	0.144836	0.0433706	0	0.26322	0.010927	0.0374442	0.10694	0	0.0213454	0	0	0.0995091	0.0642675	0.103886	0.0230297	0.0302358	0.00313535	0.0013835	0.0193621	0.0271075	0.015	0.215265	1.00078
TCGA-AA-3672-01A-01R-0905-07	0.0101849	0	0.0426666	0.304683	0	0.0242757	0.051993	0.0493084	0.110472	0	0.0657502	0	0	0.11036	0.0714388	0.0625794	0.0166191	0	0	0.0615315	0	0.0181373	0.084	0.106395	1.06133
TCGA-D5-6923-01A-11R-A32Z-07	0.0419667	0	0.0135665	0.0110955	0	0.132408	0.0262471	0.011942	0.0370904	0	0.0305883	0	0	0.377482	0.0261054	0.0873359	0	0.0228524	0	0.154128	0	0.0271921	0.061	0.127601	1.06301
TCGA-A6-2674-01A-02R-A278-07	0.0139731	0	0.0621449	0.0267351	0.0170724	0.113899	0	0	0	0	0.0157356	0	0	0.273421	0.0118427	0.0724079	0	0	0	0.224027	0.0202916	0.14845	0.098	0.0965093	1.08263
TCGA-AA-3812-01A-01R-0905-07	0.00504562	0	0.0239786	0.0954544	0	0	0	0.0158011	0.098387	0	0.00460178	0	0	0.605818	0.0166919	0.0580968	0.00193708	0	0	0.0741878	0	0	0.069	0.122898	1.11428
TCGA-AA-3680-01A-01R-0905-07	0.0245788	0	0.136927	0.113278	0	0.291966	0	0.0539325	0.0521532	0	0	0.0317588	0	0.0517597	0.0350321	0.135844	0.0141558	0.00278788	0.0440319	0	0.0117937	0	0.013	0.230955	0.997757
TCGA-NH-A6GC-01A-12R-A41B-07	0.000736023	0.00253395	0.265819	0.0555597	0	0.298002	0	0.00913709	0.0833876	0	0	0.0648346	0.0169616	0.180283	0	0.0115673	0.00736072	0	0	0.00381737	0	0	0.002	0.344837	0.95317
TCGA-A6-4105-01A-02R-1774-07	0.00596265	0	0.0483676	0.142706	0	0.194545	0.106469	0.0685635	0.00814441	0	0.0430797	0	0.00556362	0.0721176	0.0691499	0.161701	0.00760184	0	0	0.0257548	0.0252568	0.0150169	0.102	0.0944427	1.04952
TCGA-AA-3867-01A-01R-1022-07	0.0416447	0	0.126101	0.0467232	0	0.129777	0	0.0136708	0.118811	0	0	0.0174438	0	0.117963	0.0425031	0.216085	0.0611629	0	0.0641087	0	0.0040052	0	0.01	0.260221	0.975775
TCGA-AA-3970-01A-01R-1022-07	0.0434084	0	0.139426	0.0823917	0	0.219281	0.00673585	0.0889486	0.0513272	0	0.0118164	0	0	0.0975144	0.0294184	0.142684	0.0452689	0.010911	0	0.00772652	0.0231416	0	0.006	0.270074	0.976372
TCGA-5M-AAT6-01A-11R-A41B-07	0.0285766	0	0.0660847	0.159911	0	0.0680754	0.0908573	0.0652618	0.0665899	0	0.00700869	0.000925597	0.00604744	0.121362	0.129208	0.128007	0.023567	0	0.0375043	0	0	0.00101316	0.049	0.145934	1.02808
TCGA-A6-6781-01B-06R-A277-07	0.0275365	0	0.009735	0	0	0.224779	0	0.00842193	0	0	0	0.0119656	0	0.0874022	0.000972788	0.0487678	0	0.0346966	0	0.23549	0.0643156	0.245917	0.073	0.120256	1.07255
TCGA-D5-7000-01A-11R-A32Z-07	0.0356325	0	0.0509473	0.0985994	0	0.173636	0.0297704	0.0531726	0.0431502	0	0.045806	0	0	0.170227	0.0652999	0.0799457	0.00962474	0.000113716	0.0065548	0.0403052	0.0579328	0.0392816	0.058	0.129216	1.03244
TCGA-AA-A01K-01A-01R-A00A-07	0.00538062	0.00674958	0.0850036	0.0964829	0	0.0716332	0	0.0585359	0.196317	0	0	0.0248793	0.00151966	0.254373	0.074497	0.0662687	0.0265056	0	0	0.0318536	0	0	0.044	0.150617	1.03594
TCGA-AA-3955-01A-02R-1022-07	0.00128244	0	0.114214	0.0519926	0	0.230227	0.0355348	0.0259951	0.0102121	0	0	0.0210607	0	0.0959964	0.0438749	0.190032	0.0383513	0	0.103623	0	0.032487	0.00511677	0.021	0.188675	1.00105
TCGA-AA-3860-01A-02R-0905-07	0.068441	0	0.114349	0.0708568	0	0.173565	0.00168099	0.074127	0.0432709	0	0.0512245	0	0	0.146126	0.0474138	0.0673631	0	0.0079885	0	0.120187	0.00854978	0.00485713	0.011	0.252758	0.983792
TCGA-G4-6293-01A-11R-1723-07	0	0	0.206985	0.145902	0	0.224324	0.0528891	0.0256166	0.0981467	0	0.0367963	0	0.00378076	0.0823183	0.03226	0.0487583	0.00205723	0.0157745	0.0164068	0	0	0.00798464	0.003	0.309734	0.965824
TCGA-AD-A5EK-01A-11R-A28H-07	0	0	0.0342755	0	0	0.315691	0.00223384	0.0475291	0.165909	0.0611693	0.032042	0	0	0.214817	0.0403512	0.0417263	0	0.0136242	0	0.0306324	0	0	0.132	0.0784607	1.0801
TCGA-A6-6780-01A-11R-1839-07	0.0136011	0	0.00825742	0.168109	0	0.0683903	0.130852	0.0570174	0.0163797	0	0.0432681	0.0277999	0.00948118	0.154526	0.0856919	0.147913	0.0209699	0	0	0.0477431	0	0	0.083	0.10787	1.04786
TCGA-AA-3842-01A-01R-1022-07	0.0158182	0	0.000996025	0.141095	0	0.0619565	0.0455977	0.0419694	0.0661168	0	0.00506839	0	0	0.36709	0.0675401	0.14784	0.00197479	0	0	0.0343749	0	0.0025626	0.035	0.160719	1.04423
TCGA-CM-6166-01A-11R-1653-07	0.0131091	0.000932571	0.00461768	0.00740621	0	0.150813	0.0497585	0.019916	0.104706	0	0.0800582	0	0	0.465864	0.0101366	0.0198864	0.00519581	0	0	0.067599	0	0	0.027	0.17296	1.04887
TCGA-D5-6540-01A-11R-1723-07	0.0202351	0	0.0119979	0.158145	0	0.0814949	0.000279129	0.059986	0.0460572	0	0	0.031827	0	0.238176	0.0838091	0.0683539	0	0	0	0.146109	0	0.0535302	0.012	0.236095	1.00037
TCGA-F4-6809-01A-11R-1839-07	0.0601175	0.0438097	0.0534929	0.107758	0	0.138917	0	0.0669931	0.1587	0	0	0.0175184	0.00295017	0.135853	0.0672564	0.0847805	0.0188167	0	0.0430375	0	0	0	0.014	0.225339	0.998397
TCGA-NH-A50T-01A-11R-A28H-07	0	0.00563971	0.0484432	0.0532998	0	0.0907688	0	0.0499768	0.0723101	0	0.0561788	0	0	0.214589	0.0569855	0.13522	0	0.0480417	0	0.0809556	0.0365139	0.0510778	0.261	0.0386983	1.07303
TCGA-AA-3517-01A-01R-0821-07	0.0342985	0	0.0945536	0.0524266	0	0.137587	0.0227261	0.0168634	0.0548135	0	0.0327431	0	0	0.295496	0.026816	0.15524	0	0	0	0.0572455	0	0.0191907	0.022	0.184991	1.01854
TCGA-AD-6888-01A-11R-1928-07	0.0917608	0	0.211463	0.0558807	0	0.252293	0	0	0.0649695	0	0	0.0697598	0.00632037	0.14027	0.0253186	0	0	0.081964	0	0	0	0	0.002	0.33817	0.952834
TCGA-D5-5540-01A-01R-1653-07	0.00154397	0	0.00175564	0.298348	0	0	0.173244	0.0205832	0	0	0.00444226	0.00360755	0	0.145541	0.131926	0.0794889	0.0097992	0	0	0.105168	0.00779869	0.0167536	0.012	0.240514	0.997278
TCGA-CK-4947-01B-11R-1653-07	0.0465271	0	0.121934	0.145953	0	0.228915	0.00136054	0.0656718	0.0637615	0	0	0	0.0032804	0.0396889	0.0558474	0.101609	0.0666491	0	0.0264644	0	0.021668	0.0106697	0.012	0.240936	0.990936
TCGA-A6-6140-01A-11R-1774-07	0.0564225	0	0.120932	0.151016	0	0.157011	0.0399528	0.0492418	0.0821347	0	0.0481878	0	0.00588485	0.0906669	0.0332622	0.0576317	0	0.033145	0	0.0578156	0	0.016696	0.01	0.257126	0.983796
TCGA-CK-5915-01A-11R-1653-07	0	0.0103741	0.0150325	0.066052	0	0.328344	0.189496	0	0.0113288	0	0.113368	0	0.0465655	0.0558208	0	0	0.0140386	0.0581404	0	0.0791367	0.0123032	0	0.099	0.0960212	1.06269
TCGA-D5-6926-01A-11R-1928-07	0.0424119	0	0.0675636	0.029569	0	0.0665419	0.0107982	0.0304308	0.0473801	0	0	0.0151412	0	0.449417	0.11725	0.0445949	4.72e-05	0	0	0.0523599	0	0.0264935	0.073	0.11989	1.0763
TCGA-AA-3685-01A-02R-A32Z-07	0.0266971	0	0.185348	0.114344	0	0.107736	0.0420472	0.0690556	0.040369	0	0.00137977	0.0220719	0	0.0270688	0.113468	0.147296	0.0262556	0.0115226	0.0114839	0	0.0360738	0.0177839	0.003	0.315974	0.955859
TCGA-QG-A5Z2-01A-11R-A28H-07	0.165497	0	0.122685	0.185661	0	0.192159	0	0.102437	0.102932	0	0	0	0.00123221	0.0452908	0.0403387	0.0333534	0	0.00841457	0	0	0	0	0.002	0.321303	0.971005
TCGA-AA-3663-01A-01R-1723-07	0.0332646	0	0.0247167	0.0514659	0	0.131131	0.0189518	0.0470853	0.0318677	0	0.00171455	0.0152487	0	0.118703	0.0894374	0.201958	0.0229346	0	0	0.167915	0.030058	0.0135479	0.026	0.175682	1.01895
TCGA-A6-5659-01B-04R-A277-07	0.0953448	0	0.0159738	0	0	0.375948	0.0564912	0	0	0	0.0612531	0	0.0410888	0.068871	0	0.130149	0	0.0619725	0	0.0922723	0.000635	0	0.253	0.0403568	1.0678
TCGA-AA-A01Z-01A-11R-A083-07	0	0	0.165755	0.0711328	0	0.20996	0.00585039	0.174697	0.0513488	0	0.055187	0	0.00718013	0.100218	0.0157046	0.00585493	0.0181726	0	0	0.118938	0	0	0.02	0.192202	1.02283
TCGA-T9-A92H-01A-11R-A37K-07	0	0.0708324	0.0963859	0.144481	0	0.241978	0	0.071892	0.0380063	0	0	0.0533801	0.0259584	0	0.0107902	0.0357847	0.0231858	0.0358017	0	0.0981733	0.0416963	0.0116547	0.014	0.226188	1.00261
TCGA-AA-A03J-01A-21R-A16W-07	0	0	0.0437079	0.248967	0	0	0	0.0597449	0.169895	0	0.0372331	0.0623151	0.00752237	0.11509	0.0939718	0.084336	0.0108724	0.0125934	0.0537515	0	0	0	0.095	0.0999641	1.06568
TCGA-A6-5662-01A-01R-1653-07	0.0160706	0.0111168	0.023062	0.0844656	0	0.249541	0.0814982	0	0.0374159	0	0.01997	0.0392235	0.0380038	0.120109	0	0.126268	0.0790575	0	0.0251537	0	0.0342063	0.0148374	0.298	0.0320186	1.06909
TCGA-CM-4748-01A-01R-1410-07	0.039802	0	0.0537	0.025848	0	0.0205251	0	0.112175	0.122834	0	0.0122471	0	0	0.305305	0.0441226	0.110365	0.0239415	0	0	0.129134	0	0	0.051	0.139496	1.04415
TCGA-CA-6718-01A-11R-1839-07	0.0480276	0	0.0620687	0.106639	0	0.0360742	0.152614	0.0634403	0.0458303	0.0614331	0.0453284	0	0	0.0569887	0.159031	0.0935766	0.030811	0.00420952	0.0274398	0	0	0.00648754	0.028	0.16929	1.02293
TCGA-A6-6651-01A-21R-1839-07	0.0748103	0	0.160985	0.0603515	0	0.0429527	0.0156476	0.0364543	0.0727138	0	0.00590278	0	0	0.336981	0.0350716	0.0860468	0.0123811	0	0.0583142	0	0	0.00138765	0.003	0.309749	0.964136
TCGA-AA-3492-01A-01R-1410-07	0.0418747	0	0.0178922	0.143967	0	0.200125	0	0.0396198	0.0721107	0	0.0335024	0.0125208	0.0069291	0.0849755	0.0850474	0.144427	0.0169887	0	0	0.0829811	0	0.0170387	0.123	0.0826934	1.06059
TCGA-A6-5659-01A-01R-A278-07	0.0165238	0	0.0632385	0	0	0.133247	0	0.0270835	0	0.0298444	0	0	0	0.449027	0.0639211	0.150843	0.0111721	0	0	0.0416308	0.00908373	0.00438633	0.083	0.107086	1.08569
TCGA-5M-AAT4-01A-11R-A41B-07	0.00555402	0	0.0672161	0.192638	0	0.161456	0	0.0552956	0.0622652	0	0.022193	0	0	0.219381	0.0582737	0.081227	0	0	0	0.0392879	0.00215206	0.0330607	0.249	0.0408743	1.08381
TCGA-AA-A00R-01A-01R-A002-07	0.0219502	0	0.0231905	0.189711	0	0.0883898	0.142853	0.0690719	0.0716248	0	0.0921618	0	0	0.12369	0.0811611	0.0696396	0.0147629	0	0.00617697	0	0	0.00561658	0.123	0.0821746	1.06786
TCGA-AD-6889-01A-11R-1928-07	0.0167894	0	0.0191199	0.016685	0	0.25069	0.0214748	0.0683522	0.0845331	0	0.0714908	0	0	0.166536	0.0353576	0.0632111	0.0102706	0.0392433	0	0.104585	0	0.0316606	0.124	0.0817069	1.06024
TCGA-CM-5344-01A-21R-1723-07	0.115121	0	0.0303488	0.0748665	0	0.097334	0	0.00573134	0.133777	0	0	0.0142563	0	0.38912	0.0535487	0.0507747	0.00650133	0	0	0.0286202	0	0	0.025	0.178086	1.03298
TCGA-CM-5860-01A-01R-1653-07	0.0141924	0	0.0370855	0.055926	0	0.187749	0.00786808	0.0463638	0.0754477	0	0.0223315	0	0	0.27832	0.107878	0.105162	0.0164203	0	0.0393139	0.00594149	0	0	0.124	0.0817041	1.06557
TCGA-G4-6294-01A-11R-1774-07	0.0288172	0	0.0240199	0.0428738	0	0.352684	0.0825642	0.0256688	0	0	0.0458416	0	0	0.122877	0.0396773	0.113299	0.0979685	0	0	0.0237088	0	0	0.156	0.0681663	1.06041
TCGA-CM-6674-01A-11R-1839-07	0.0462062	0	0.0201306	0.156316	0	0.166923	0.0102047	0.0192311	0.0657398	0	0	0.0616765	0.0123329	0.15789	0.135698	0.0715765	0.0326454	0	0.0434294	0	0	0	0.037	0.15992	1.03156
TCGA-D5-6927-01A-21R-1928-07	0.0311374	0	0.042383	0.13532	0	0.166238	0.0676305	0.077342	0.0387612	0	0.0489819	0	0.00432015	0.13648	0.0711395	0.0744492	0.00132329	0	0	0.0376518	0.0357492	0.0310932	0.078	0.114515	1.04288
TCGA-AA-3984-01A-02R-1022-07	0.0180873	0	0.032505	0.0916133	0	0.220272	0.0518445	0.076643	0.0694798	0	0.0857764	0	0	0.103123	0.0906716	0.0407443	0	0.0234895	0	0.0914162	0	0.00433472	0.106	0.0912951	1.06451
TCGA-D5-5539-01A-01R-1653-07	0.0228348	0	0.039234	0.0266034	0	0.126828	0	0.0192933	0.0302225	0	0.00471753	0	0	0.443783	0.0485047	0.101148	0	0	0	0.0977684	0.016485	0.0225768	0.097	0.0974995	1.08806
TCGA-AA-3982-01A-02R-1022-07	0.0200407	0	0.0388612	0.148294	0	0.160746	0.0167388	0.0498136	0.103396	0	0	0.0119477	0	0.0985451	0.0411821	0.169242	0.0611142	0.0175229	0.0457428	0	0.0122147	0.00459788	0.083	0.107406	1.04288
TCGA-AD-6548-01A-11R-1839-07	0.0888108	0	0.0591714	0.094568	0	0.185521	0.102569	0.0423707	0	0	0.0380479	0	0	0.221525	0.0691999	0.0759829	0.00608473	0	0	0.0161495	0	0	0.017	0.207596	1.00287
TCGA-AA-3851-01A-01R-1022-07	0.0368616	0	0.125993	0.0358614	0	0.233804	0.00926457	0.10894	0.0800975	0	0	0.0175798	0	0.0806567	0.0796787	0.109726	0.0460793	0	0.0250936	0.0019362	0.00604221	0.00238488	0.013	0.229319	0.995016
TCGA-AY-6197-01A-11R-1723-07	0.036837	0	0.0542532	0.0416101	0	0.195127	0.0489886	0.0185154	0.0537722	0	0.0690949	0	0	0.202821	0.0477822	0.0474443	0	0	0	0.159021	0.00789679	0.0168359	0.051	0.14119	1.03454
TCGA-G4-6299-01A-11R-1774-07	0.0765171	0	0.053632	0.210353	0	0.159951	0	0.0430352	0.0734148	0	0.0317812	0.020483	0	0.119932	0.0453462	0.136729	0.0268682	0	0.00195724	0	0	0	0.027	0.1733	1.02551
TCGA-AA-3552-01A-01R-0821-07	0.148435	0	0.202732	0.0986635	0	0.152682	0.0178773	0.000574017	0.116085	0	0	0.00960731	0.0208995	0.0773936	0.0543417	0.0527495	0.0387319	0	0.00922736	0	0	0	0.001	0.427936	0.905141
TCGA-AZ-4323-01A-21R-1839-07	0.210147	0	0.110271	0.149698	0	0.10089	0.0137882	0.156657	0.0864363	0	0.0180678	0	0	0.0690067	0.0282282	0.0334463	0	0.0100448	0	0.0133182	0	0	0.002	0.36155	0.945178
TCGA-F4-6805-01A-11R-1839-07	0.0293122	0	0.0376601	0.0359308	0	0.129753	0	0.0373653	0.109405	0	0	0.0283663	0.0014878	0.151332	0.0757581	0.127803	0.113295	0	0	0.0947973	0.0117383	0.0159956	0.098	0.0970153	1.0453
TCGA-CM-5864-01A-01R-1653-07	0.0123171	0	0.149814	0.142927	0	0.268183	0.0872872	0.0097725	0.032273	0	0.024887	0	0.0152969	0.0966809	0.0635152	0.0406233	0.0265762	0	0	0.029847	0	0	0.012	0.241069	0.992438
TCGA-G4-6317-01A-11R-1723-07	0.0760627	0	0.0233191	0.428698	0	0	0.0884952	0.165322	0.0518369	0	0.0103754	0	0.00402146	0.0718449	0.0445432	0	0.0129559	0	0	0.0225254	0	0	0.181	0.0600229	1.11375
TCGA-DM-A28E-01A-11R-A32Y-07	0.0515884	0	0.0800632	0.0163674	0	0.279725	0.0892881	0.138779	0.0396627	0	0.0288364	0	0.00569363	0.0832901	0.0967829	0.0464041	0.0198749	0.0116953	0.0119493	0	0	0	0.071	0.121492	1.04783
TCGA-D5-6929-01A-31R-1928-07	0	0	0.351176	0.0997645	0	0.0178872	0.027472	0.0321152	0.049602	0	0.0118972	0	0	0.287438	0.020732	0.100429	7.51e-05	0	0	0.0014116	0	0	0.001	0.428726	0.911937
TCGA-AA-3979-01A-01R-1022-07	0	0.00205933	0.076971	0.0387535	0	0.108512	0.151868	0.0474302	0.024154	0	0.0417295	0	0	0.211969	0.039354	0.0949947	0	0.00142408	0	0.0622009	0.010666	0.0879133	0.083	0.107289	1.04024
TCGA-AY-A69D-01A-11R-A37K-07	0.133582	0	0.138727	0.0372124	0	0.245491	0	0.109141	0.0501828	0	0.0274607	0	0.00398679	0.0878358	0.0425465	0.0626772	0.00698988	0.0296393	0	0.0245272	0	0	0.002	0.337138	0.949925
TCGA-A6-2685-01A-01R-1410-07	0.0114026	0	0.0852425	0.0485876	0	0.147219	0	0.0468624	0.0491307	0	0	0.00234571	0	0.147575	0.0468476	0.279737	0.0294621	0	0	0.0181329	0.0662128	0.0212424	0.05	0.143832	1.02778
TCGA-D5-6534-01A-21R-1928-07	0.017793	0	0.0267493	0.0793356	0	0.117634	0	0.0702831	0.109492	0	0	0.0260458	0	0.205842	0.102327	0.140776	0.0531074	0	0.0501604	0	0	0.00045462	0.159	0.0674436	1.06465
TCGA-DM-A1DA-01A-11R-A155-07	0.0571083	0	0.126453	0.203047	0	0.0276396	0.0538315	0.0775392	0.0406016	0	0.0305055	0.0186358	0.0106913	0.109939	0.0829379	0.102381	0.0244637	0	0.0342261	0	0	0	0.005	0.277205	0.971918
TCGA-A6-6650-01B-02R-A277-07	0.0554001	0	0.254888	0	0	0.431581	0.0330596	0.000150287	0	0	0.0266475	0	0.00137106	0.00280369	0.00750107	0.0718911	0.0100748	0.0311046	0	0.034919	0.0320381	0.00657015	0.001	0.384422	0.929795
TCGA-AA-A01T-01A-21R-A16W-07	0	0	0.0736087	0.15621	0	0.117274	0	0	0.177789	0	0	0.000824595	0.0277718	0.163604	0.164471	0	0.0193441	0	0	0.0991027	0	0	0.105	0.0921748	1.07044
TCGA-AA-3675-01A-02R-0905-07	0.0247685	0	0.0653553	0.0271098	0	0.306201	0	0.0547958	0.0353278	0	0.0125766	0	0	0.100328	0.0897435	0.116929	0.00964488	0.0294087	0	0.0514187	0.0367229	0.0396704	0.053	0.13462	1.03257
TCGA-G4-6304-01A-11R-1928-07	0	0.00329572	0.0162129	0.218168	0	0.0753981	0.0801615	0	0.0262698	0	0	0.0562631	0.0130407	0.134494	0.186991	0.123814	0.0424186	0	0.0157709	0	0.00770104	0	0.014	0.219069	1.01197
TCGA-AA-3561-01A-01R-0821-07	0.0542426	0	0.0642056	0.020301	0	0.251322	0.11292	0.0235288	0.00643992	0	0.0260976	0	0.00878762	0.0520732	0.0976436	0.219171	0	0	0.0126655	0	0.00945097	0.0411518	0.031	0.16539	1.01385
TCGA-AD-6965-01A-11R-1928-07	0.0554088	0	0.0368422	0.155389	0	0.0915682	0	0.157709	0.0612233	0	0	0.00612446	0	0.26428	0.0424283	0.107421	0	0	0.0216052	0	0	0	0.051	0.140333	1.04333

## Sheet: S2
Table S2: The genes and corresponding modules after WGCNA.
AC142381.1
IGLV3-12
IGLV3-10
IGHV3-75
IGKV3D-15
IGHV3-15
IGLV3-13
TRBJ2-2P
IGHV3-21
DEFB4A
AL121790.2
IGHV3-43
IGLV2-33
IGKV2D-28
IGHV4-4
IGHD3-10
IGLJ2
IGKV1OR2-108
IGKV2-4
IGHV4-55
IGHG4
B4GALNT2
IGLV5-48
IGHV5-78
IGHV1OR15-9
IGLV3-6
IGLV4-60
IGKV1D-43
CEACAM7
IGKV2D-30
GPR15
ADTRP
EBI3
TRBJ2-4
IGLV2-23
IGLV3-19
IGHV1-18
IGHV3-49
IGKV1D-12
DNASE1L3
IGHV5-10-1
IGHV3-38
IGLV1-41
IGLV4-69
CCL28
BEST2
PTGER4
IGHV1-69-2
MIR4507
CD177
IGHV3-69-1
IGLV1-36
IGHV1-67
AC023421.1
IGLV3-16
IGKV1D-8
SI
IGHD4-23
MIR4537
IGKV1OR22-1
IGHD3-16
JCHAIN
IGKV3-15
IGHD1-1
IGLV2-14
IGKV1-8
HSD3B2
IGHG2
IGKV1-27
IGHD1-26
CR2
TMC8
AC103563.3
IGHM
IGHG1
IGKV1OR10-1
IGLV1-50
AC103563.1
IGHD3-3
IGKV2-28
IGLV3-1
IGKV2D-40
IGKV1D-33
CALHM6
POU2AF1
SIT1
IGHG3
IGLV2-34
IGHV6-1
IGHV1OR15-2
IGHV5-51
IGLV11-55
CHST2
EDN3
IGHV7-4-1
IGHV4-28
IGLV8-61
IGHA2
IGHV7-27
IGHD2-2
IGHV4-31
CLCA1
IGKV1-17
SCARA5
IGHV1-46
IGHV3OR16-10
IGHA1
IGKV2D-24
IGKV1-9
ATP12A
IGLV6-57
IGHV1OR16-3
IGHV1-58
IGKV3-11
GBA3
FCRL5
IGLV9-49
CLCA4
IGKV1D-27
ADRA2A
VPREB3
IGHV4-61
AC002511.2
IGHD6-25
IGHV3OR16-9
IGHV1-17
IGLV5-45
IGHD3-22
IGKV1D-16
IGHV3-25
SPIB
VWA5A
IGLV3-22
IGLV1-47
IGHV3-11
IGHV3-71
CLC
IGHV4-80
IGKV3D-20
IGHJ6
IGKV1OR22-5
IGLV2-5
TNFRSF17
IGKV3OR2-5
IGKV3OR2-268
IGLC6
IGLV10-54
IGHV3-35
IGLV4-3
IGLV3-32
IGLV3-30
AC245517.5
IGLV3-29
IGKV1OR2-11
IGKV1-13
IGKV1-12
AC012236.1
MADCAM1
IRF4
MZB1
IGHV3-7
IGHV7-56
IGLVI-70
IGHV3-74
IGKV3D-11
IGKV1-5
IGHV3-62
IGHV3-60
IGHV3OR15-7
IGHV3-63
IGHV1-3
IGKJ3
IGHV3-53
IGHV3-52
IGHJ2P
IGKV1-6
IGHV1-24
INSL5
IGLC7
IGLV1-51
HCST
LGALS2
IGKV1OR2-6
IGKV3-20
UGT2B15
IGHV1-2
IGHD4-17
B3GALT1
LAX1
IGKV6D-41
IGHV3-48
AC136428.1
IGHV3-66
AQP8
JSRP1
DHRS9
IGHV2-70D
IGHV3-23
IGKV2-24
TRBJ2-3
AL365361.1
IGKV1-16
IGLV3-25
IGHV3-22
IGHV3-20
CA1
IGHV3-41
IGHV2-5
MIR4539
IGKV1OR2-3
IGHV4-34
IGKV2OR22-3
IGHV1-12
PADI2
IGLV1-40
IGLJ6
IGKV3-7
AC034105.1
IGKV5-2
IGHV1-45
IGLV2-28
IGLC3
IGLV3-27
CPNE5
CA2
IGHV2-70
IGHJ3
IGKV2OR2-1
IGHD2-15
IGHV3-30
CD27
IGHV3-33
IGHD2-21
TRBJ2-2
GCG
IGHJ2
IGHV3OR16-13
NR1H4
TNFRSF13C
TENT5C
IGHV3-13
IGHV3-73
IGLV3-21
IGHV3-72
IGLL5
IGHV3-64
IGHJ1
MS4A1
IGKV1D-17
IGLV7-46
IGHV3-6
IGLC2
IGLV2-8
IGLV5-37
IGHD2-8
AC134879.2
IGKV2-26
IGKJ4
IGHJ5
IGHV3-19
UGT2B17
IGLV2-11
HEPACAM2
MIR4538
IGHV3-64D
DERL3
IGHD3-9
IGLV2-18
IGHV3-47
B3GNT6
IGHV4-59
IGLV3-9
IGHV3OR16-11
S1PR4
IGLV7-43
IGKJ5
CLDN8
IGHV3OR16-8
USP2
CD79A
IGKV2D-29
GPR25
IGKV1D-13
IGKC
IGKV1-39
IGHV4-39
IGKV1D-39
IGKV7-3
IGKV2OR22-4
IGHV1-69
IGKV6D-21
IGHV3-76
AC135068.3
IGKV2-30
IGHV1-69D
PIM2
IGHJ3P
MS4A12
IGKV1D-42
IGHV1OR21-1
IGKV2-29
IGKV4-1
GSTA1
IGKJ1
IGLV1-44
IGKV1-33
IGHV1-14
TMIGD1
CHGA
IGKV6-21
IGHV3OR16-6
IGHJ4
IGHV2-26

## Sheet: S3
Table S3: The results of GO analysis of Plasma cells-related genes.
BP
ID	enrichmentScore	pvalue	p.adjust	qvalues	core_enrichment
GOBP_3_UTR_MEDIATED_MRNA_STABILIZATION	-0.771808	0.00533333	0.143821	0.135948	BOLL/DAZ1/DAZ4/DAZ2/DAZ3
GOBP_ACTION_POTENTIAL	0.524532	0.000830047	0.0432955	0.0409254	MIR208A/CHRNA4/MIR1-1/SCN10A/HCN4/CLDN19/CNR1/KCNA1/SCN1A/CACNA1I/KCND3/NPS/KCNE1/P2RX1/SCN9A/MTNR1B/GPR88/HCN2/KCNE2/KCNE1B/CACNA1G/CHRNB2/CNR2/GPER1/CAV1/SCN11A/SCN2B/CNTNAP1/TAC1/SCN7A/FKBP1B/SCN4B/KCND2/GJA5/ANK2/GJA1/KCNJ8/ATP1A2/SCN1B/CLN3/FLNA/FGF12/SLC8A2/GNA11/KCNE4/SCN3B/ADRA1A/CACNA1H/KCNA5/KCNE5/CACNA2D1
GOBP_ACTIVATION_OF_INNATE_IMMUNE_RESPONSE	0.405217	0.041698	0.454436	0.429559	MUC16/PSMB11/MUC19/PRKACG/MUC7/ICAM3/CLEC10A/CLEC4D/MUC4/PSMA8/CLEC4C/MUC2/CLEC4E/CD209/HCK/LILRA2/TYROBP/MUC5AC/FCN1/FCER1G/MNDA/CLEC4A/MUC1/CLEC6A/MUC12/PSMD9/FFAR2/PSMA6/ZBP1/CARD9/PLCG2/CARD11/KLRD1/NLRC4/PYCARD/MUC17/PSMB10/PYHIN1/RELB/MUC3A/ICAM2/PSMB9/IFI16/PAK3
GOBP_ACTIVATION_OF_MAPK_ACTIVITY	0.389918	0.0499527	0.490001	0.463177	MOS/SBK2/ALK/GFRAL/IGFBP6/CCL19/FPR1/NRG1/DUSP9/CHRNA7/PDE6H/C5AR1/TNF/LPAR1/THBS1/PDE6G/TGFB3/DUSP5/MAP4K1/PTPRC/FGF10/BMP2/WNT5A/BIRC7/HGF/CD40LG/AGT/TF/CD74/ADRA2B/LRRK2/IRAK2/S1PR2/MAP3K12/CSPG4/MAPK11/INAVA/FGF1/GHRL/IRAK1/MDFIC/MAP3K11/PAK3/ARRB1/MAPK3
GOBP_ACUTE_INFLAMMATORY_RESPONSE	0.491708	0.00952502	0.204027	0.192858	REG3G/OPRM1/CRP/ADCYAP1/ELANE/S100A8/CNR1/DNASE1L3/IL22/CREB3L3/AHSG/VNN1/FFAR3/APCS/CD163/SERPINA3/SAA4/TNF/CCR7/C3/ADAM8/TAC1/OSM/IL31RA/IL6R/SAA2/BTK/UGT1A1/PIK3CG/FFAR2/NUPR1/GATA3/OSMR/TREM1/VCAM1/HAMP/FCGR2B/FN1/CD6/ICAM1/ORM1/HPR/EDNRB/PTGES/F3/IL20RB/NLRP3/TNFSF4/PTGER3/ORM2/KLKB1/ASS1/PLA2G2D/ADORA1/IL6/HLA-E/APOL2/CEBPB
GOBP_ACUTE_INFLAMMATORY_RESPONSE_TO_ANTIGENIC_STIMULUS	0.65344	0.0465438	0.477192	0.45107	OPRM1/ADCYAP1/ELANE/CNR1/CCR7/C3/IL31RA/BTK/GATA3/FCGR2B/CD6/ICAM1/IL20RB/PLA2G2D/HLA-E
GOBP_ACYLGLYCEROL_HOMEOSTASIS	0.570152	0.0384433	0.435735	0.411882	MIR208A/GIP/LIPC/MIR379/ACSM2A
GOBP_ADAPTIVE_IMMUNE_RESPONSE_BASED_ON_SOMATIC_RECOMBINATION_OF_IMMUNE_RECEPTORS_BUILT_FROM_IMMUNOGLOBULIN_SUPERFAMILY_DOMAINS	0.586485	1e-10	7.59222e-08	7.17661e-08	IGHV7-4-1/IGHA2/IGHV3-64D/IGLV2-8/NLRP10/CLEC4G/CLC/IGKV2-30/IGHA1/IGHV6-1/CRP/IGHV4-61/IGKV2-29/IGLV7-43/IGLC7/IGHV3-20/IGHV5-10-1/IGHM/IGHV4-31/IGHV1-69D/IGHV1-45/IGHV1-3/IGHV3-49/IGKV2D-30/IGLV1-51/IGHV3-72/IGLV6-57/IGHV5-51/IGHV1-58/IGHE/IGHV4-4/IGLV2-14/FCER2/IGHV4-28/IGHV2-26/IGKV1-12/IGHV4-59/IGHV3-73/IGHV3-35/IGLC6/IGHV3-30/IGHV3-16/IFNA2/IGKV3D-11/IGLL5/IGKV1-17/IGLV1-40/CCL19/IGKV1-5/IG…
GOBP_ADENYLATE_CYCLASE_ACTIVATING_ADRENERGIC_RECEPTOR_SIGNALING_PATHWAY	0.645456	0.031813	0.388176	0.366926	DRD5/MIR1-1/CHGA/DRD3/ADRB3/ADRA1D/GPR101/ADRA2A/ADRB2/ADRA1A/ADRA2B/PLN/ADRA1B/PDE4B/GNAI2/ATP2B4
GOBP_ADENYLATE_CYCLASE_ACTIVATING_G_PROTEIN_COUPLED_RECEPTOR_SIGNALING_PATHWAY	0.499926	0.00151281	0.0640249	0.06052	DRD5/MIR1-1/GPR6/CHGA/GPR119/SSTR4/GCG/GPHA2/RIT2/OPRM1/ADCYAP1/GLP1R/GPR26/ADCY8/MC2R/CNR1/ADGRE1/MC4R/MC3R/PTGER1/ADGRE3/DRD3/MC5R/ADGRG3/ADGRB3/ADGRF1/ADRB3/GALR1/VIP/NME2/ADRA1D/S1PR4/UCN2/ADORA2A/GALR2/CNR2/ADCY2/GPER1/LPAR1/CALCB/ADGRL2/PTGFR/PTGIR/S1PR1/ADGRE2/APLP1/RAMP3/GPR65/GPR78/TBXA2R/ADM/GPR101/ADRA2A/GNG2/RAMP2/GPR4/ADRB2/S1PR5/CALCRL/ADRA1A/PTH1R/ADRA2B/ADGRL4/ADCY4/PLN/S1PR2/PTHL…
GOBP_ADENYLATE_CYCLASE_INHIBITING_G_PROTEIN_COUPLED_RECEPTOR_SIGNALING_PATHWAY	0.542993	0.00696437	0.167229	0.158074	HTR1A/HRH3/NPY2R/HTR5A/HTR1E/CASR/OPRM1/ADCY8/DRD3/HRH4/SSTR2/FFAR3/GNAT1/MTNR1A/FPR2/HTR1B/OPRL1/GRM6/ADCY2/GRM2/CHRM2/LPAR1/GPR176/S1PR1/PDE2A/CHRM4/MCHR1/GRIK3/AKAP12/RGS2/GPR37L1/AKAP5/HTR4/FLNA/ADRA2A/RGS1/ADCY4/S1PR3/P2RY1/PALM/GNAI2/P2RY12/ADCY1/OXER1/GNAL/ADORA1/PRMT5/ADCY7
GOBP_ADENYLATE_CYCLASE_MODULATING_G_PROTEIN_COUPLED_RECEPTOR_SIGNALING_PATHWAY	0.501893	3.51663e-05	0.00419241	0.00396291	HTR1A/DRD5/HRH3/MIR1-1/GPR6/CHGA/NPY2R/HTR5A/HTR1E/GPR119/CASR/SSTR4/GCG/GPHA2/RIT2/OPRM1/ADCYAP1/GLP1R/GPR26/ADCY8/MC2R/CNR1/ADCYAP1R1/ADGRE1/MC4R/MC3R/PTGER1/ADGRE3/CCR3/DRD3/MC5R/HRH4/SSTR2/ADGRG3/ADGRB3/ADGRF1/ADRB3/GALR1/FFAR3/GNAT1/VIP/FPR1/MTNR1A/GNAO1/NME2/FPR2/ADRA1D/S1PR4/HTR1B/OPRL1/UCN2/GRM6/ADORA2A/GALR2/CNR2/GLP2R/ADCY2/GRM2/CHRM2/GPER1/LPAR1/CALCB/ADGRL2/PTGFR/PTGIR/GPR176/S1PR1/PD…
GOBP_AGING	0.424616	0.00055752	0.0337127	0.0318672	KRTAP4-3/KRTAP4-8/KRT14/KRTAP4-5/SLC32A1/KRTAP4-9/NPY2R/SLC30A10/KRT33B/KRT16/TP63/RETN/CNR1/CCL11/PENK/PAX2/NTRK1/MIF/CDKN2B/RNF165/WNT1/ENDOG/SERPINE1/GNAO1/KCNE2/HLA-G/ECRG4/ITGB2/SLC6A3/TWIST1/DKK1/SPI1/TACR3/DCN/TIMP2/TGFB3/HTR2A/KCNMB1/RGN/SERPINF1/KRT83/GSN/IGFBP5/COMP/C1QA/PITX3/ATP8A2/PDGFRB/TBX2/IL10/MPO/TRPC6/VCAM1/HAMP/LOXL2/KIR2DL4/PCK1/VASH1/AKT3/ADM/ICAM1/B2M/PRELP/EDNRB/KMO/BCL2A1…
GOBP_ALPHA_BETA_T_CELL_ACTIVATION	0.488506	0.00135014	0.0602973	0.0569965	PAX1/PSMB11/CCL19/RSAD2/LY9/CCR2/CDH26/IL27/GPR183/IL12RB1/SOCS1/SASH3/EBI3/GLI3/IRF4/LILRB1/FOXP3/LGALS9C/CD3E/NKX2-3/IL6R/NCKAP1L/CD300A/DOCK2/VSIR/CD28/CD86/CLEC4A/RASAL3/ITK/LILRB4/PTPRC/SLAMF6/ZBTB16/WDFY4/CD80/GATA3/TNFSF8/IL12B/JAK3/HLX/HLA-DRA/CTSL/PRDM1/HLA-DRB1/ZC3H12A/LOXL3/PRR7/ZAP70/SPN/CRTAM/BCL3/LGALS9B/PTGER4/NLRP3/IL23A/TCIRG1/IFNG/NFKBIZ/TNFSF4/RELB/PLA2G2D/ZFPM1/IL6/STAT3/ZBTB7…
GOBP_ALPHA_BETA_T_CELL_DIFFERENTIATION	0.528289	0.00197084	0.0744019	0.070329	PAX1/PSMB11/CCL19/RSAD2/LY9/IL27/GPR183/IL12RB1/SOCS1/SASH3/GLI3/IRF4/FOXP3/NKX2-3/IL6R/NCKAP1L/CD86/ITK/LILRB4/SLAMF6/ZBTB16/CD80/GATA3/TNFSF8/IL12B/JAK3/HLX/HLA-DRA/CTSL/PRDM1/HLA-DRB1/ZC3H12A/LOXL3/PRR7/ZAP70/SPN/BCL3/PTGER4/NLRP3/IL23A/IFNG/NFKBIZ/TNFSF4/RELB/PLA2G2D/ZFPM1/IL6/STAT3/ZBTB7B/IRF1/IL2/TBX21/ANXA1/ENTPD7/BCL2/IL4R/SEMA4A/BCL6/IL18R1/BATF/ITPKB/TNFSF18/PNP/LGALS9/CD83
GOBP_ALPHA_BETA_T_CELL_PROLIFERATION	0.575974	0.042586	0.457185	0.432158	CCR2/EBI3/LGALS9C/CD3E/DOCK2/VSIR/CD28/RASAL3/PTPRC/IL12B/ZAP70/LGALS9B/IL23A/TNFSF4/ZBTB7B/HLA-E/LGALS7B/IRF1/ELF4/PTPN22/HLA-A/TWSG1/CD55/LGALS9/CD81/TNFRSF14/IL15
GOBP_AMINE_TRANSPORT	0.451947	0.0483931	0.48628	0.45966	CHRNA4/HRH3/CHGA/NPY2R/AVP/CNR1/SYT6/DRD3/SYT9/SYT4/CHRNA3/FFAR3/SYT5/VIP/SLC18A2/HTR1B/ADORA2A/CHRNB2/SYT10/SYT8/SNCG/SYT3/AVPR1A/GHSR/AQP9/HTR2A/SLC22A16/RGS2/SYT11/RAB3B/TACR2/ATP1A2/CARTPT/RHCG/SV2A/ADRA2A/KMO/ADRA2B/PINK1/P2RY1/SYT2/GDNF/SNCA/P2RY12
GOBP_AMINO_ACID_TRANSPORT	0.421584	0.0260945	0.354485	0.33508	HRH3/SLC32A1/SLC17A6/SLC6A19/SLC1A6/SLC6A5/SLC7A14/SLC17A8/AVP/SLC38A8/SLC6A11/SLC7A9/SLC6A17/SLC7A13/SLC17A7/SLC7A3/HTR1B/SLC25A48/SLC1A2/ADORA2A/PDPN/GRM2/SLC25A47/AVPR1A/SLC16A2/SLC6A12/SLC1A1/RIMS1/RGS2/PRAF2/SLC11A1/SLC6A13/GJA1/SLC7A4/ATP1A2/SLC47A1/CLN3/SLC1A3/SV2A/SLC6A9/SLC6A20/KMO/SLC7A7/SLC66A1L/PPFIA2/SLC6A18/SLC25A45/SLC9A3R1/TSPO2/SLC6A1/LRRC8C/TRPC4/SLC36A3
GOBP_AMINOGLYCAN_BIOSYNTHETIC_PROCESS	0.482247	0.00787601	0.181211	0.171291	NCAN/B3GNT7/CHST9/HS3ST6/B3GALT1/B3GALT5/NDST4/CHST6/CHST2/GPC5/HS3ST3A1/CHST1/TGFB1/DCN/CHST7/ST3GAL4/CHST5/HYAL1/B3GNT6/NDST2/GPC6/BGN/PDGFRB/CHST11/GCNT2/LUM/UST/DSEL/CHSY3/CHST3/HS3ST3B1/B3GNT9/VCAN/B3GNT4/PRELP/CHST13/CHST15/SDC2/HSPG2/HEXA/OGN/DSE/CSPG4/FMOD/HS3ST1/GPC1/PDGFB/ANGPT1/HS3ST2/CHST12/SMPD3/ACAN/CHST14/ST3GAL6/NDST1/B4GALT1/KERA/AP2A1/B3GNT8
GOBP_AMINOGLYCAN_CATABOLIC_PROCESS	0.511221	0.0251425	0.348151	0.329093	NCAN/PGLYRP2/HPSE2/PGLYRP1/PGLYRP3/LYVE1/CHI3L2/CHI3L1/GPC5/PGLYRP4/TGFB1/DCN/STAB2/HYAL1/SPAM1/GPC6/BGN/LUM/VCAN/PRELP/SDC2/HSPG2/HEXA/HPSE/OGN/CSPG4/FMOD/SLC9A1/GPC1/IDS/CHIT1/IDUA/ACAN/CHP1/HYAL2/ARSB/NAGLU/KERA/FUCA1
GOBP_AMINOGLYCAN_METABOLIC_PROCESS	0.499039	0.000506525	0.0314644	0.029742	NCAN/GAL3ST3/SPOCK3/B3GNT7/PGLYRP2/CHST9/HS3ST6/B3GALT1/B3GALT5/HPSE2/NDST4/CHST6/ITIH1/PGLYRP1/PGLYRP3/LYVE1/CHI3L2/CHST2/CHI3L1/GPC5/PGLYRP4/HS3ST3A1/CHST1/TGFB1/DCN/CHST7/ST3GAL4/CHST5/STAB2/HYAL1/B3GNT6/NDST2/SPAM1/GPC6/BGN/PDGFRB/CHST11/GCNT2/LUM/UST/ITIH3/SPOCK2/DSEL/CHSY3/CHST3/HGF/HS3ST3B1/B3GNT9/VCAN/B3GNT4/ITIH2/PRELP/CHST13/CHST15/EGFLAM/SDC2/HSPG2/HEXA/ITIH5/HPSE/OGN/DSE/CSPG4/FOXC1/F…
GOBP_AMYLOID_BETA_METABOLIC_PROCESS	-0.566292	0.0458861	0.475022	0.449018	MIR29A/MIR15B/MIR361/MIR153-1/MIR346
GOBP_AMYLOID_PRECURSOR_PROTEIN_CATABOLIC_PROCESS	-0.598133	0.0209497	0.320245	0.302714	MIR29A/MIR107/MIR15B/MIR361/MIR153-1/MIR346
GOBP_AMYLOID_PRECURSOR_PROTEIN_METABOLIC_PROCESS	-0.551025	0.0390977	0.440123	0.41603	MIR644A/MIR101-1/MIR29A/MIR31/MIR107/MIR15B/MIR361/MIR153-1/MIR346/MIR520C
GOBP_ANTIGEN_PROCESSING_AND_PRESENTATION	0.454177	0.000466757	0.0303748	0.028712	KIF2B/CLEC4M/PSMB11/CCL19/PSMA8/CTSE/CCL21/HLA-DOA/KIF26A/CD209/HLA-DQA1/HLA-G/NCF1/LILRB2/HLA-DQA2/CD1C/RAB3C/CD1D/RAB33A/CCR7/HLA-DQB2/HLA-DPB1/THBS1/WAS/CYBB/FCER1G/RAB34/NCF4/CLEC4A/WDFY4/SLC11A1/CD8A/PSMD9/KIF5A/RAB27A/NCF2/TREM2/PSMA6/RAB3B/CD1B/HLA-DQB1/CYBA/FGL2/FCGR2B/HLA-DMB/CD1E/HLA-DRB5/HLA-DPA1/HLA-DRA/CTSL/CD1A/ICAM1/RFTN1/CD207/HLA-DRB1/B2M/FCGR1A/RILP/CD74/PYCARD/HLA-C/IFI30/FCGR1…
GOBP_ANTIGEN_PROCESSING_AND_PRESENTATION_OF_EXOGENOUS_PEPTIDE_ANTIGEN_VIA_MHC_CLASS_I	0.460793	0.0498269	0.490001	0.463177	PSMB11/PSMA8/HLA-G/NCF1/CYBB/FCER1G/NCF4/CLEC4A/PSMD9/NCF2/PSMA6/CYBA/CD207/B2M/FCGR1A/HLA-C/IFI30/FCGR1B/PSMB10/HLA-F/TAP1/PSMB9/HLA-E/SNAP23/HLA-B/PSMD7/HLA-A/HLA-H/ITGAV/PSMD2/PSMA7/CALR/PSMB8/TAPBP
GOBP_ANTIGEN_PROCESSING_AND_PRESENTATION_OF_PEPTIDE_ANTIGEN	0.419976	0.017568	0.293502	0.277435	KIF2B/CLEC4M/PSMB11/PSMA8/CTSE/HLA-DOA/KIF26A/CD209/HLA-DQA1/HLA-G/NCF1/HLA-DQA2/HLA-DQB2/HLA-DPB1/CYBB/FCER1G/NCF4/CLEC4A/SLC11A1/PSMD9/KIF5A/NCF2/TREM2/PSMA6/HLA-DQB1/CYBA/FCGR2B/HLA-DMB/HLA-DRB5/HLA-DPA1/HLA-DRA/CTSL/CD207/HLA-DRB1/B2M/FCGR1A/RILP/CD74/PYCARD/HLA-C/IFI30/FCGR1B/TAPBPL/PSMB10/KIF4B/HLA-F/ABCB9/SEC24D/HLA-DMA/TAP1/CTSD/PSMB9/AP1B1/HLA-E/HLA-DOB/SNAP23/HLA-B/CTSS/PSMD7/HLA-A/OSBP…
GOBP_ANTIGEN_PROCESSING_AND_PRESENTATION_OF_PEPTIDE_ANTIGEN_VIA_MHC_CLASS_I	0.449233	0.0448821	0.468841	0.443175	PSMB11/PSMA8/HLA-G/NCF1/CYBB/FCER1G/NCF4/CLEC4A/PSMD9/NCF2/PSMA6/CYBA/CD207/B2M/FCGR1A/HLA-C/IFI30/FCGR1B/TAPBPL/PSMB10/HLA-F/ABCB9/SEC24D/TAP1/PSMB9/HLA-E/SNAP23/HLA-B/PSMD7/HLA-A/SEC24C/ACE/HLA-H/SEC23A/ITGAV/MR1/PSMD2/PSMA7/CALR/PSMB8/TAPBP/SEC13/ITGB5/VAMP3/PSMD8/PSME3/ERAP2
GOBP_ANTIGEN_RECEPTOR_MEDIATED_SIGNALING_PATHWAY	0.571901	1e-10	7.59222e-08	7.17661e-08	IGHV7-4-1/IGHA2/IGHV3-64D/PSMB11/IGHA1/IGHV6-1/IGHV4-61/IGLC7/IGHV3-20/IGHV5-10-1/IGHM/IGHV4-31/IGHV1-69D/IGHV1-45/IGHV1-3/IGHV3-49/IGHV3-72/IGHV5-51/IGHV1-58/IGHE/IGHV4-4/IGHV4-28/IGHV2-26/IGHV4-59/IGHV3-73/IGHV3-35/IGLC6/IGHV3-30/IGHV3-16/IGLL5/TRBV12-3/IGHV4-34/VTCN1/PSMA8/IGHV3-48/IGKC/GCSAML/BLK/IGHV3-23/TRAV8-4/IGLL1/BTNL3/CD22/BTNL8/CD79A/TRAV29DV5/IGHV3-38/IGLC3/IGLC2/IGHV1-18/HLA-DQA1/CD…
GOBP_ANTIMICROBIAL_HUMORAL_RESPONSE	0.427853	0.0204019	0.318515	0.301079	DEFB103B/CST9LP1/SPAG11A/REG3G/SPAG11B/CHGA/KRT6A/IGHA2/ITLN1/PGLYRP2/S100A7/KLK5/JCHAIN/IGHA1/CTSG/CCL13/IL36RN/HTN1/IGHM/ELANE/S100A8/MUC7/S100A12/WFDC5/S100A9/CXCL5/DEFB4A/DEFA4/AZU1/BPIFB1/DMBT1/CAMP/PGLYRP1/PGLYRP3/RARRES2/IGKV3-20/PRTN3/COLEC11/PGLYRP4/PLA2G2A/CXCL6
GOBP_AUTONOMIC_NERVOUS_SYSTEM_DEVELOPMENT	0.573978	0.0234717	0.337646	0.319163	TFAP2B/PRLH/TP63/PHOX2B/ASCL1/HOXB1/NTRK1/PHOX2A/SOX10/KIF26A/HAND2/TBX1/GATA3/HLX/VCAM1/FN1/TLX2/EDNRB/NRP2/PLXNA4/NRP1/GDNF/EGR2
GOBP_AV_NODE_CELL_TO_BUNDLE_OF_HIS_CELL_COMMUNICATION	0.823936	0.00590475	0.154487	0.14603	MIR208A/SCN10A
GOBP_B_CELL_ACTIVATION	0.466068	2.45589e-05	0.00316625	0.00299292	IFNA4/CHRNA4/IFNA14/IGHV7-4-1/IGHA2/IGHV3-64D/IGHA1/IGHV6-1/IGHV4-61/IGLC7/IGHV3-20/IGHV5-10-1/IGHM/IL13/IGHV4-31/IGHV1-69D/IGHV1-45/IGHV1-3/IGHV3-49/AICDA/IGHV3-72/IGHV5-51/IGHV1-58/IGHE/IGHV4-4/IGHV4-28/IGHV2-26/IGHV4-59/IGHV3-73/IGHV3-35/IGLC6/FLT3/IGHV3-30/IGHV3-16/IFNA2/TNFRSF13B/IGLL5/NTRK1/CXCR5/IGHV4-34/ADGRG3/IGHV3-48/IGKC/BLK/IGHV3-23/IFNA6/IGLL1/MIF/CD22/CR1/CD79A/IGHV3-38/IGLC3/IGLC2/…
GOBP_B_CELL_MEDIATED_IMMUNITY	0.630547	1.78149e-10	1.10663e-07	1.04605e-07	IGHV7-4-1/IGHA2/IGHV3-64D/IGLV2-8/IGKV2-30/IGHA1/IGHV6-1/CRP/IGHV4-61/IGKV2-29/IGLV7-43/IGLC7/IGHV3-20/IGHV5-10-1/IGHM/IGHV4-31/IGHV1-69D/IGHV1-45/IGHV1-3/IGHV3-49/IGKV2D-30/IGLV1-51/IGHV3-72/IGLV6-57/IGHV5-51/IGHV1-58/IGHE/IGHV4-4/IGLV2-14/FCER2/IGHV4-28/IGHV2-26/IGKV1-12/IGHV4-59/IGHV3-73/IGHV3-35/IGLC6/IGHV3-30/IGHV3-16/IGKV3D-11/IGLL5/IGKV1-17/IGLV1-40/IGKV1-5/IGHV4-34/IGKV1D-12/IGLV3-19/IGKV…
GOBP_B_CELL_RECEPTOR_SIGNALING_PATHWAY	0.6701	4.331e-08	1.23307e-05	1.16557e-05	IGHV7-4-1/IGHA2/IGHV3-64D/IGHA1/IGHV6-1/IGHV4-61/IGLC7/IGHV3-20/IGHV5-10-1/IGHM/IGHV4-31/IGHV1-69D/IGHV1-45/IGHV1-3/IGHV3-49/IGHV3-72/IGHV5-51/IGHV1-58/IGHE/IGHV4-4/IGHV4-28/IGHV2-26/IGHV4-59/IGHV3-73/IGHV3-35/IGLC6/IGHV3-30/IGHV3-16/IGLL5/IGHV4-34/IGHV3-48/IGKC/GCSAML/BLK/IGHV3-23/IGLL1/CD22/CD79A/IGHV3-38/IGLC3/IGLC2/IGHV1-18/CD79B/IGHV2-5/IGHV3-74/IGHV2-70/IGHV3-15/MS4A1/KLHL6/IGHV3-13/IGHV3-7…
GOBP_BIOLOGICAL_PROCESS_INVOLVED_IN_INTERACTION_WITH_HOST	0.407215	0.014293	0.258371	0.244227	KRT6A/CLEC4M/SERPINB3/PGLYRP2/CLEC4G/GPR15/GYPA/TRIML1/IFNA2/TRIML2/CR1/APCS/MRC1/SLC52A1/CD209/PGLYRP3/AXL/IFIT1/CR2/SIGLEC1/FCN1/CAV1/CD4/ITGA5/ITGB7/TNFRSF4/MOG/HTR2A/HYAL1/LGALS1/ITGB3/GSN/SLAMF1/CD86/CD80/BAD/SELPLG/CLDN9/PTX3/CTSL/CCR5/ICAM1/HLA-DRB1/SMPD1/CAV2/CD74/CLEC5A/SERPINB9/CIITA/NRP1/VPS18/IFITM2/IFITM1/TRIM62/NCAM1/PML/SIVA1/NPC1/IFITM3/TRIM22/TMPRSS2/PC/EFNB3/HYAL2/VPS37B/LY6E/TP…
GOBP_BIOLOGICAL_PROCESS_INVOLVED_IN_INTERACTION_WITH_SYMBIONT	0.505298	0.0133632	0.249609	0.235945	DEFB103B/REG3G/KRT6A/CTSG/CRP/ELANE/AZU1/APCS/CAMP/CSF1R/CCL3/CXCL6/APOE/AQP1/LTF/CCL8/CFHR2/DCD/FN1/PTX3/MIR222/CCL4/ZC3H12A/STOM/CAV2/CCL5
GOBP_BLOOD_VESSEL_ENDOTHELIAL_CELL_MIGRATION	-0.51834	0.00678128	0.165777	0.156702	MIR101-1/MIR31/MIR16-1/MIR188/MIR2355/MIR30A/MIR487B/MIR150/MIR15B/MIR361/MIR505/MIR329-1/MIR133B/MIR15A/MIR495/MIR129-1
GOBP_BLOOD_VESSEL_ENDOTHELIAL_CELL_PROLIFERATION_INVOLVED_IN_SPROUTING_ANGIOGENESIS	-0.633537	0.0227985	0.334111	0.315821	MIR494/MIR101-1/MIR16-1/MIR2355/MIR487B/MIR15B/MIR361/MIR15A/MIR495
GOBP_BONE_MINERALIZATION	0.475508	0.0173685	0.291171	0.275231	MIR208A/CER1/RSPO2/AHSG/GATA1/GREM1/NELL1/CCL3/TWIST1/TGFB1/FGR/COL1A2/LTF/TGFB3/SRGN/TMEM119/S1PR1/LOX/ASGR2/COMP/DDR2/SLC24A3/CCR1/BMP2/CLEC3B/BMP6/RFLNB/MGP/PHOSPHO1/FBN2/ROR2/WNT10B/ASPN/ADRB2/FGFR2/ISG15/OSR1/PTH1R/CCN1/PTHLH/FBXL15/SBNO2/P2RX7/LTBP3
GOBP_CALCIUM_ION_EXPORT	0.779821	0.0435465	0.461323	0.436069	MIR1-1/ATP2B3/SLC8A3
GOBP_CALCIUM_ION_TRANSMEMBRANE_TRANSPORT	0.421432	0.00159753	0.0652415	0.0616701	MIR1-1/ATP2B3/CACNG7/CACNG3/LACRT/CACNG2/STAC2/SLC8A3/OPRM1/ATP2B2/CACNG5/DHRS7C/IL13/JPH3/CHRNA9/JPH4/TRDN/GRIN2A/DRD3/CCL19/CACNG1/CACNA1I/PLP1/GPM6A/REM1/P2RY6/CCL21/HTR2C/STAC/KCNE2/CALHM1/APLNR/PKD1L2/CACNA1G/TRPV2/CHRNA7/CCL3/TRPV5/GRIN3A/TRPM6/TMEM37/XCR1/GPER1/CCR7/SLC24A4/EHD3/THY1/BDKRB1/F2RL3/HTR2A/PKD2L1/RGN/ATP2A3/CASQ2/JPH2/CACNA2D3/HPCA/GRIN3B/FKBP1B/PTPRC/TRPV3/CD19/STIMATE/PIK3CG…
GOBP_CALCIUM_ION_TRANSPORT	0.420334	0.00013827	0.0121128	0.0114497	CHRNA4/MIR1-1/ATP2B3/CACNG7/CACNG3/LACRT/CASR/MIR424/GCG/CACNG2/STAC2/SLC8A3/OPRM1/ATP2B2/P2RX2/CACNG5/DHRS7C/FFAR1/IL13/CAMK2B/JPH3/CHRNA9/JPH4/TRDN/GRIN2A/DRD3/CCL19/CACNG1/CACNA1I/PLP1/GPM6A/RCVRN/REM1/P2RY6/CCL21/P2RX1/HTR2C/STAC/CSN2/GNAO1/KCNE2/LILRA5/CALHM1/APLNR/CAMK2A/PKD1L2/MS4A1/CACNA1G/LILRB2/TRPV2/LILRA2/GRM6/CHRNA7/ADORA2A/CHRNB2/CCL3/TRPV5/GRIN3A/TRPM6/TMEM37/CYSLTR1/XCR1/GPER1/CAV…
GOBP_CALCIUM_ION_TRANSPORT_INTO_CYTOSOL	0.469718	0.00307159	0.099317	0.0938802	MIR1-1/LACRT/SLC8A3/P2RX2/DHRS7C/IL13/JPH3/JPH4/TRDN/GRIN2A/CCL19/P2RY6/CCL21/HTR2C/APLNR/MS4A1/TRPV2/CCL3/TRPV5/XCR1/GPER1/CAV1/CCR7/CD4/THY1/BDKRB1/F2RL3/HTR2A/CASQ2/JPH2/FKBP1B/PTPRC/TRPV3/CD19/RAMP3/TRPV4/ANK2/MCOLN1/ATP1A2/TRPA1/TRPM1/CCR5/CORO1A/PLCG2/SLC8A2/CLIC2/UBASH3B/NOS1/ADRA1A/CACNA2D1/PLN/F2R/CASQ1/ITPR1/TRPC3/FASLG/P2RX7/SNCA/FAM155B/P2RX4/ATP2B4/GRIN1/PML/CXCL9
GOBP_CALCIUM_MEDIATED_SIGNALING	0.472834	0.00112023	0.0524281	0.0495581	MIR1-1/C10orf71/LACRT/NEUROD2/RIT2/P2RX2/CXCR1/CCR3/CCR10/GRIN2A/CHP2/SELP/CXCR5/TMEM100/AZU1/CD22/ACTN3/CXCR2/FPR2/CCR2/CCL3/SELE/TNF/XCR1/CCR7/CD4/PTGFR/CCR8/AVPR1A/AGTR1/NFATC1/CCR4/CD3E/RGN/ACKR2/CCR6/BTK/CASQ2/HPCA/FKBP1B/PTPRC/TBC1D10C/STIMATE/CMKLR1/CCR1/CXCR6/ACKR3/ANK2/TREM2/TRAT1/KSR2/VCAM1/MCOLN1/LAT2/ATP1A2/RCAN1/PLEK/SLA2/CCR5/CCL4/PLCG2/SLC8A2/EDNRB/SPHK1/CLIC2/RCAN2/NR5A2/ZAP70/LRR…
GOBP_CAMERA_TYPE_EYE_DEVELOPMENT	0.422161	0.000723994	0.0404775	0.0382617	TFAP2B/NEUROD4/SLC17A6/MFRP/POU4F2/CRYGC/MYF5/GJA8/CRYGD/RHO/NEUROD1/SLC17A8/WNT7A/VAX1/FOXN4/RD3/OPN4/CELF4/PAX2/UNC45B/RAX/BFSP2/LAMC3/GPM6A/DSCAM/GNAT1/CALB1/SLC17A7/MTNR1B/SDK1/DCX/LAMA1/WNT9B/WNT7B/ACVRL1/GRM6/SLC6A3/TWIST1/PDE6B/GLI3/CRYGN/CRYBB1/THY1/RBP4/TENM3/KLF4/ACHE/SERPINF1/TMOD1/SDK2/SOX1/FBN1/SLC1A1/HPCA/PRPH2/PITX3/ATP8A2/COL8A2/PDGFRB/FOXF2/ANGPTL7/FGF10/TBX2/EFEMP1/PDE6A/GATA3/C…
GOBP_CARBOHYDRATE_DERIVATIVE_CATABOLIC_PROCESS	0.426044	0.0100113	0.211787	0.200193	NCAN/PGLYRP2/NEU2/CELA1/GBA3/NCCRP1/AICDA/HPSE2/NEU4/NT5C1A/PGLYRP1/PGLYRP3/LYVE1/CHI3L2/APOBEC3A/CHI3L1/GPC5/PGLYRP4/NUDT11/TYMP/MMP12/AL353753.1/TGFB1/ADA2/DCN/ADAMTS12/STAB2/NUDT3/HYAL1/CDA/PDE2A/SPAM1/GPC6/XDH/BGN/PNLIPRP2/DPYD/LUM/APOBEC3H/RENBP/UPP1/PDE7B/CTSL/VCAN/PRELP/PDE4C/AMDHD2/GPD1/APOBEC3G/SDC2/SAMHD1/HSPG2/HEXA/APOBEC3D/HPSE/FBXO17/OGN/PDE1A/PDE4B/CSPG4/ABCD1/FMOD/MGAT1/SLC9A1/NUDT…
GOBP_CARDIAC_CHAMBER_MORPHOGENESIS	0.425121	0.0499572	0.490001	0.463177	MIR1-1/NPY2R/MYBPC3/MYH6/HAND1/MYH7/BMP10/NRG1/MYL2/TGFB1/HAND2/TEK/RBP4/COL11A1/ENG/ADAMTS1/MESP1/SFRP2/TBX1/TBX2/GATA3/BMP2/SLIT3/WNT5A/SLIT2/HEG1/TBX5/NOG/ZFPM2/SMO/FOXF1/FGFR2/NRP2/WNT2/CCN1/FOXC2/NRP1/FZD2/FOXC1/CITED2/HEY2/HEYL/SMARCD3/NKX2-5/HIF1A/ZFPM1/ROBO1
GOBP_CARDIAC_CONDUCTION	0.536307	0.000162242	0.0132892	0.0125617	MIR208A/MIR1-1/ATP2B3/CACNG7/CACNG3/SCN10A/CACNG2/HCN4/SLC8A3/ATP2B2/CACNG5/TRDN/CACNG1/KCND3/KCNE1/KCNJ4/KCNE2/ATP1A4/KCNE1B/CACNA1G/CAV1/EHD3/SCN2B/FXYD6/GJD3/KCNK3/ATP2A3/FXYD2/CASQ2/ATP1B2/CACNA2D3/ATP1A3/NPR1/FKBP1B/SCN4B/KCND2/GJA5/ANK2/GJA1/KCNIP1/ATP1A2/SCN1B/FLNA/CACNA1F/SLC8A2/AGT/KCNE4/SCN3B/NOS1/FXYD7/KCNA5/KCNE5/CACNA2D1/PLN/ABCC9/KCND1/CASQ1/ITPR1/KCNK15/SLC9A1/NPPA/ATP2B4/CACNA2D4/…
GOBP_CARDIAC_MUSCLE_CELL_ACTION_POTENTIAL	0.586365	0.00186709	0.072078	0.0681323	MIR208A/MIR1-1/SCN10A/HCN4/SCN1A/KCND3/KCNE1/HCN2/KCNE2/KCNE1B/CACNA1G/CAV1/SCN2B/SCN4B/GJA5/ANK2/GJA1/KCNJ8/ATP1A2/SCN1B/FLNA/FGF12/KCNE4/SCN3B/KCNA5/KCNE5/CACNA2D1
GOBP_CARDIAC_MUSCLE_CELL_CONTRACTION	0.490197	0.0294743	0.377072	0.35643	MIR1-1/HCN4/SCN1A/KCND3/KCNE1/KCNE2/KCNE1B/CACNA1G/CAV1/SCN2B/GSN/SCN4B/GJA5/ANK2/GJA1/KCNJ8/ATP1A2/SCN1B/FLNA/FGF12/KCNE4/SCN3B/KCNA5/KCNE5/CACNA2D1/PLN/PDE4B/SNTA1/SLC9A1/ADORA1/KCNJ5/GJC1/CACNA1C/RANGRF
GOBP_CARDIAC_MUSCLE_CELL_DIFFERENTIATION	0.501914	0.00500658	0.138929	0.131324	MIR208A/MIR204/MIR1-1/WNT8A/NKX2-6/MYH6/GREM1/BMP10/MYO18B/NRG1/MYL2/DKK1/NRAP/LRRC10/TGFB1/MYOCD/MESP1/ALPK2/MYH11/PDGFRB/RGS2/BMP2/PDGFRA/HAMP/MIR222/TBX5/MIR199B/BVES/ADRA1A
GOBP_CARDIAC_MUSCLE_CONTRACTION	0.433687	0.0262428	0.355084	0.335646	MIR1-1/CHGA/SCN10A/MYBPC3/HCN4/MYL1/MYH6/SCN1A/KCND3/KCNE1/MYH7/BMP10/KCNE2/TNNI2/KCNE1B/CACNA1G/CAV1/EHD3/SCN2B/GSN/CASQ2/FKBP1B/RGS2/PIK3CG/SCN4B/GJA5/ANK2/GJA1/KCNJ8/ATP1A2/SCN1B/FLNA/FGF12/ZC3H12A/CLIC2/KCNE4/SCN3B/NOS1/ADRA1A/KCNA5/KCNE5/CACNA2D1/MYL4/PLN/ADRA1B/CCN2/PDE4B/SNTA1/P2RX4/SLC9A1/NPPA/NKX2-5/ADORA1/KCNJ5
GOBP_CARDIOCYTE_DIFFERENTIATION	0.495118	0.00146354	0.0632933	0.0598285	MIR208A/MIR204/MIR1-1/WNT8A/NKX2-6/MYH6/TBXT/GREM1/BMP10/MYO18B/NRG1/MYL2/TWIST1/DKK1/NRAP/GPER1/LRRC10/TGFB1/HAND2/MYOCD/SOX18/SOX17/MESP1/TENM4/ALPK2/MYH11/PDGFRB/RGS2/TBX2/BMP2/VCAM1/PDGFRA/HAMP/MIR222/TBX5/MIR199B/FOLR1/BVES/ADRA1A
GOBP_CATECHOLAMINE_SECRETION	0.545396	0.0317061	0.38799	0.366751	CHRNA4/HRH3/CHGA/NPY2R/CNR1/SYT6/DRD3/SYT9/SYT4/FFAR3/SYT5/VIP/HTR1B/ADORA2A/CHRNB2/SYT10/SYT8/SNCG/SYT3/GHSR/HTR2A
GOBP_CD4_POSITIVE_ALPHA_BETA_T_CELL_ACTIVATION	0.511185	0.00531871	0.143821	0.135948	PAX1/CCL19/RSAD2/LY9/CDH26/IL27/GPR183/IL12RB1/SOCS1/SASH3/IRF4/FOXP3/LGALS9C/NKX2-3/IL6R/NCKAP1L/VSIR/CD86/SLAMF6/CD80/GATA3/IL12B/JAK3/HLX/HLA-DRA/CTSL/HLA-DRB1/ZC3H12A/LOXL3/SPN/BCL3/LGALS9B/PTGER4/NLRP3/IL23A/TCIRG1/IFNG/NFKBIZ/TNFSF4/RELB/PLA2G2D/ZFPM1/IL6/STAT3/ZBTB7B/LGALS7B/IL2/TBX21/ANXA1/CD160/ENTPD7/IL4R/SEMA4A/BCL6/IL18R1/TWSG1/CD55/BATF/TNFSF18/LGALS9/CD83
GOBP_CD4_POSITIVE_ALPHA_BETA_T_CELL_DIFFERENTIATION	0.544045	0.00592354	0.154487	0.14603	PAX1/CCL19/RSAD2/LY9/IL27/GPR183/IL12RB1/SOCS1/SASH3/IRF4/FOXP3/NKX2-3/IL6R/NCKAP1L/CD86/SLAMF6/CD80/GATA3/IL12B/JAK3/HLX/HLA-DRA/CTSL/HLA-DRB1/ZC3H12A/LOXL3/SPN/BCL3/PTGER4/NLRP3/IL23A/IFNG/NFKBIZ/TNFSF4/RELB/PLA2G2D/ZFPM1/IL6/STAT3/ZBTB7B/IL2/TBX21/ANXA1/ENTPD7/IL4R/SEMA4A/BCL6/IL18R1/BATF/TNFSF18/LGALS9/CD83
GOBP_CD8_POSITIVE_ALPHA_BETA_T_CELL_ACTIVATION	0.638804	0.0287839	0.371797	0.351444	PAX1/PSMB11/SOCS1/LILRB1/NCKAP1L/VSIR/CLEC4A/LILRB4/WDFY4/TNFSF8/CRTAM/ZBTB7B/HLA-E/IRF1/PTPN22/HLA-A/BCL2
GOBP_CELL_ADHESION_MOLECULE_PRODUCTION	-0.730118	0.0134065	0.249609	0.235945	MIR101-1/MIR374A/MIR154/MIR1298/MIR506/MIR520C
GOBP_CELL_CELL_ADHESION_VIA_PLASMA_MEMBRANE_ADHESION_MOLECULES	0.404109	0.00296284	0.098277	0.0928972	CD177/CLDN17/CLDN8/UMOD/SLITRK1/CDH18/CLDN19/CDH9/IGSF11/MAG/CADM3/CDH10/PCDH11X/CNTN2/MYPN/PCDHA9/KIRREL3/SELP/PCDH15/PCDH11Y/NLGN1/L1CAM/LRRC4B/PCDHGB4/DSCAM/PCDHA6/SLITRK3/FAT2/LRFN5/CLDN23/SLITRK2/PCDHA13/CDH19/PCDHAC1/SDK1/CLDN5/SCARF2/CD209/DSCAML1/CDHR5/PCDHB5/SELL/PCDHA7/ITGB2/IGSF21/CLDN18/CDHR2/MDGA1/CDH26/JAML/ITGAM/SELE/ITGA5/PTPRT/TENM3/KLF4/CDH5/SDK2/SPARCL1/ITGAL/LRRC4C/PCDHA12/PCD…
GOBP_CELL_CELL_SIGNALING_INVOLVED_IN_CARDIAC_CONDUCTION	0.643215	0.0176342	0.29389	0.277801	MIR208A/SCN10A/HCN4
GOBP_CELL_CHEMOTAXIS	0.41152	0.0013982	0.0608528	0.0575216	DEFB104A/DEFB103B/CHGA/S100A7/MIR424/CCL13/S100A8/CCL25/CCL11/S100A12/CXCR1/CCR3/CCR10/S100A9/EDN3/CXCL5/CXCR5/CCL19/MMP28/CCL23/FGF16/DEFB4A/MIF/AZU1/CCL21/THBS4/CCL18/CCL28/CD300H/GREM1/SERPINE1/CXCR2/CSF1R/PADI2/RARRES2/FPR2/CCR2/ITGB2/F7/CSF3R/SLAMF8/JAML/C3AR1/CCL3/CNR2/GPR183/C5AR1/CCL22/VEGFD/CXCL6/XCR1/CCR7/LPAR1/CCL1/THBS1/CCR8/ADAM8/CCL16/AGTR1/JAM3/STAP1/CCR4/IL16/S1PR1/ACKR2/LOX/IL6R/…
GOBP_CELL_COMMUNICATION_INVOLVED_IN_CARDIAC_CONDUCTION	0.594538	0.00267889	0.0929779	0.0878881	MIR208A/SCN10A/HCN4/TRDN/CACNA1G/CAV1/GJD3/CASQ2/ATP1B2/ATP1A3/FKBP1B/SCN4B/GJA5/ANK2/GJA1/ATP1A2/SCN1B/FLNA/SCN3B/KCNA5/KCNE5/CACNA2D1
GOBP_CELL_DIFFERENTIATION_IN_SPINAL_CORD	0.546038	0.0470551	0.477753	0.4516	LHX3/OLIG3/LBX1/ASCL1/FOXN4/OLIG2/PHOX2A/MDGA2/WNT1/DMRT3/MDGA1/GLI3/SOX1/GLI2/DBX1/GBX1/GSX1
GOBP_CELL_FATE_COMMITMENT	0.493374	2.50736e-05	0.00317273	0.00299905	MIR208A/NEUROG1/LHX3/MIR1-1/TBR1/WNT8A/MYF5/OLIG3/LBX1/NEUROD1/MIR206/WNT7A/MYT1L/MYOG/ASCL1/FOXN4/OLIG1/FEV/PRDM14/NKX6-3/FEZF2/NKX6-2/OLIG2/GAP43/PAX2/BARHL2/MYF6/GATA1/GAS1/TBXT/WNT1/LY9/DSCAML1/WNT9B/DMRT3/WNT7B/SLAMF8/PDPN/TBX10/DHH/IL12RB1/DKK1/ONECUT1/GLI3/SOX18/IRF4/PRRX1/ERBB4/FOXP3/SOX17/KLF4/AR/IL6R/SOX1/EYA2/GLI2/MESP1/SFRP1/TENM4/DBX1/GBX1/GSX1/SFRP2/TBX1/SLAMF6/NANOG/FGF10/TBX2/GATA…
GOBP_CELL_FATE_SPECIFICATION	0.451791	0.0468442	0.477192	0.45107	LHX3/TBR1/OLIG3/MYT1L/ASCL1/FEV/PRDM14/OLIG2/PAX2/TBXT/DMRT3/TBX10/DHH/DKK1/GLI3/SOX18/SOX17/AR/SOX1/EYA2/GLI2/MESP1/TENM4/DBX1/SFRP2/TBX1/NANOG/TBX2/WNT5A
GOBP_CELL_GROWTH	0.335408	0.0229513	0.335099	0.316755	MIR208A/CACNG7/POU4F2/AVP/GDF2/S100A8/LGI1/MAG/TRIM40/S100A9/NPPB/PAPPA2/L1CAM/BARHL2/KRT17/SEMA6D/SYT4/OLFM1/DSCAM/IL9/TNR/KIF26A/GREM1/BMP10/SEMA6B/LMX1A/CPNE5/FAM107A/ACVRL1/NRG3/CDHR2/TRPV2/SPOCK1/MYL2/POSTN/TNN/APOE/DCC/TGFB1/SYT3/AVPR1A/MYOCD/NDUFA13/BDKRB1/AGTR1/SOX17/SEMA7A/RASGRP2/HYAL1/CDA/SGK1/CD38/EPB41L3/NDN/IGFBP5/SFRP1/NPR1/SFRP2/RIMS1/RGS2/IGFBP7/MUC12/DACT3/DCLK1/GJA1/NTN1/SLIT3/…
GOBP_CELL_JUNCTION_MAINTENANCE	0.621133	0.0211442	0.321685	0.304075	CD177/ADGRB3/CSF1R/CBLN2/PRTN3/C1QL1/FERMT2/CLDN3/NLGN2/PARD6A/F2R/KIFC3/INAVA/CBLN1
GOBP_CELL_KILLING	0.468129	0.00268061	0.0929779	0.0878881	DEFB103B/LCE3A/REG3G/SERPINB4/CHGA/DEFB128/KRT6A/CTSG/CCL13/HTN1/IL13/ELANE/MUC7/FCER2/S100A12/DNASE1L3/DEFB4A/DEFA4/AZU1/CAMP/DEFB132/PGLYRP1/PGLYRP3/HLA-G/IL7R/GZMM/PGLYRP4/TYROBP/NOS2/ITGAM/CD1C/NCR3/IL12RB1/FADD/CXCL6/CD1D/C3/SLAMF7/LTF/LILRB1/STAP1/PIK3R6/IL18RAP/HAVCR2/PTPRC/CFH/CR1L/VAV1/SLAMF6/PRF1/RAB27A/BAD/CD1B/IL12B/CFHR2/DCD/HAMP/SH2D1A/FCGR2B/KIR2DL4/CLEC7A/CD1E/HLA-DRA/CD1A/UNC13D/…
GOBP_CELL_MIGRATION_INVOLVED_IN_SPROUTING_ANGIOGENESIS	-0.560244	0.0228348	0.334111	0.315821	MIR494/MIR101-1/MIR31/MIR16-1/MIR188/MIR2355/MIR487B/MIR150/MIR361/MIR329-1/MIR15A/MIR495
GOBP_CELL_RECOGNITION	0.515246	8.40859e-06	0.0012768	0.0012069	CLEC4M/IGHV7-4-1/LY6K/KCNU1/IGHA2/IGHV3-64D/ADAM30/ZP4/IGHA1/IGHV6-1/CRP/IGHV4-61/IGLC7/IGHV3-20/IGHV5-10-1/IGHM/IGHV4-31/IGHV1-69D/IGHV1-45/IGHV1-3/FEZF2/IGHV3-49/CNR1/IGHV3-72/IGHV5-51/IGHV1-58/IGHE/IGHV4-4/GAP43/IGHV4-28/IGHV2-26/IGHV4-59/IGHV3-73/IGHV3-35/IGLC6/IGHV3-30/IGHV3-16/CNTN2/MYPN/IGLL5/CCL19/IGHV4-34/FOLR3/IGHV3-48/IGKC/IGHV3-23/DSCAM/IGLL1/CCL21/TEX101/ZPBP/FCN2/IGHV3-38/ATP8B3/IGL…
GOBP_CELL_SUBSTRATE_ADHESION	0.401131	0.00161966	0.0652415	0.0616701	MIR183/NPY2R/MYF5/MADCAM1/CCL25/FBLN2/MUC4/L1CAM/LAMC3/MYOC/CCL21/FAT2/ACTN3/WNT1/CCL28/GREM1/SERPINE1/RADIL/FAM107A/LYVE1/AJAP1/ITGB2/AXL/LYPD3/ACVRL1/FBLN1/SPOCK1/PDPN/SIGLEC1/COL1A1/POSTN/ONECUT1/MMP12/MYO1G/TNN/CCR7/COL3A1/EMILIN1/ITGA5/CASS4/ITGB7/THBS1/ANTXR1/TEK/THY1/JAM3/ADAMTS12/FBLN5/NID2/VWF/CD3E/LGALS1/ITGB3/EFEMP2/ITGAL/ATP1B2/SFRP1/PLAU/ITGA11/COL5A3/GCNT2/COL8A1/CD96/FERMT2/SPOCK2/…
GOBP_CELLULAR_DEFENSE_RESPONSE	0.568207	0.0191758	0.309145	0.292222	UMOD/NCR2/CCR3/CXCR2/HLA-G/CCR2/NCF1/LILRB2/ADORA2A/TYROBP/C5AR1/KLRC3/LSP1/CCR6/MNDA/CD300C/FCMR/ITK/PNLIPRP2/LY96/PRF1/NCF2/TRAT1/SH2D1A/KIR2DL4/CCR5/KIR3DL2/KLRG1/CLEC5A/CCR9/SPN/TCIRG1/FOSL1/NCR1/CXCL9/RAB23/CX3CR1
GOBP_CELLULAR_EXTRAVASATION	0.615319	0.000741246	0.0404775	0.0382617	CD177/FUT9/MADCAM1/ELANE/CCL25/SELP/AZU1/CCL21/CCL28/SELL/CCR2/ITGB2/PRTN3/JAML/SELE/FADD/TNF/JAM2/PTAFR/ITGB7/ADAM8/IL1R1/ST3GAL4/THY1/JAM3/ITGAL/PLVAP/PECAM1/PIK3CG/VCAM1/SELPLG/CCL2/ICAM1/ITGA4/PIK3CD/RIPOR2/SIRPA/SPN/ADD2/PTGER4
GOBP_CELLULAR_MONOVALENT_INORGANIC_CATION_HOMEOSTASIS	0.478379	0.00907844	0.200106	0.189152	TFAP2B/UMOD/SLC4A10/CA2/AVP/SLC26A3/SLC9C2/SLC4A1/SLC4A4/SLC9A3/ATP6V1B1/ATP1A4/ATP4A/SLAMF8/AVPR1A/KCNMA1/RAB39A/ATP4B/HVCN1/ATP1B2/ATP1A3/SLC9A9/ATP6V0D2/SLC11A1/RAB38/ATP1A2/CLN3/ATP6V0D1/LRRK2/TCIRG1/GRN/FASLG/ATP6V0B/SLC9A1/TMEM175/SLC9A2/ATP6V1G2/MAPK3/SLC4A3/SLC9A5/CHP1/CLIC4/IL1A/SLC9A4/BCL2/SLC4A2
GOBP_CELLULAR_RESPONSE_TO_ABIOTIC_STIMULUS	0.349954	0.0493025	0.488534	0.46179	OPN1MW/OPN1LW/KCNK4/RHO/NEUROD2/AIPL1/MYOG/ASCL1/INSRR/IL13/OPN4/MAG/SAG/CNGB1/MFAP4/GNAT1/MMP1/MMP9/GPR88/MMP2/MMP3/OPN1SW/COL1A1/PDE6B/FADD/TLR8/CASP5/GPR68/PTAFR/TNFRSF8/AQP1/AVPR1A/PDE6G/BDKRB2/ENG/HYAL1/PKD2L1/AKR1B1/PDE2A/HVCN1/OPN3/AQP10/SFRP1/HPCA/SFRP2/RCSD1/TRPV4/GUCA1A/MYLK/PDE6A/GATA3/GJA1/BAD/BMP6/TLR7/MCOLN1/HAMP/ATP1A2/PCK1/TRPM1/CLN3/EFHD1/TNFSF14/SMPD1/GNA11/RIPOR2/TLR3/CRYAB/CER…
GOBP_CELLULAR_RESPONSE_TO_ALCOHOL	0.529855	0.00713068	0.169442	0.160167	DEFB104A/MIR96/MIR182/SCNN1B/P2RY4/ADCY8/DYNAP/SCNN1G/NPAS4/TNC/KLF2/ADCY2/SPI1/PTGFR/KLF4/KCNMB1/SGK1/CYBB/SFRP1/MAP4K1/UGT1A1/CYP7A1/CCL7/GNG2/SMO/MIR185/MLC1/INHBA/PTGER4/KLF9/TNFSF4/SOD2/ADCY1/ADAM15/ADCY7/AKT1/PTGER2
GOBP_CELLULAR_RESPONSE_TO_CADMIUM_ION	0.585091	0.0455939	0.473959	0.448014	MT4/MT1M/MT1H/CYP1A2/MMP9/MT1F/MT1G/MT1HL1/MT1X/NCF1/MT1E/MT2A/HMOX1/CYBB/GSN
GOBP_CELLULAR_RESPONSE_TO_COPPER_ION	0.625888	0.0282245	0.36946	0.349235	MT4/MT1M/MT1H/CYP1A2/MT1F/MT1G/MT1HL1/MT1X/MT1E/AQP1/MT2A/AOC1/MT1A
GOBP_CELLULAR_RESPONSE_TO_INORGANIC_SUBSTANCE	0.422103	0.00569361	0.151379	0.143092	CYP11B1/SLC30A10/MT4/NEUROD2/TPH2/MYOG/MT1M/MT1H/ADCY8/SYT6/KCNA1/CYP1A2/CYP11B2/CHP2/SYT9/NLGN1/SYT4/SYT5/MMP9/MT1F/MT1G/ENDOG/MT1HL1/CPNE5/MMP3/MT1X/NCF1/CPNE8/SYT10/KCNH1/SYT8/MT1E/ALOX5AP/SYT3/AQP1/MT2A/HMOX1/KCNK3/RASGRP2/SERPINF1/CYBB/GSN/HVCN1/HPCA/GUCY1B1/GUCA1A/SYT11/BAD/BMP6/MCOLN1/WNT5A/AOC1/CRHBP/MT1A/DLG4/FSTL3/FOSB/A3GALT2/SMPD1/B2M/TF/CEBPA/CACNA1H/JUNB/LRRK2/MT1B
GOBP_CELLULAR_TRANSITION_METAL_ION_HOMEOSTASIS	0.520801	0.00106197	0.0514642	0.048647	FTHL17/SLC30A10/MT4/FTMT/MT1M/GDF2/MT1H/SCARA5/S100A8/FTH1/S100A9/SCO2/SLC31A2/PRND/NOX5/MT1F/MT1G/MT1HL1/MT1X/MT1E/ABCG2/MT2A/LTF/SLC22A17/HMOX1/SLC39A12/TMPRSS6/SLC1A1/ABCB6/SLC11A1/BMP6/HAMP/CYBRD1/MT1A/MIR210/SLC6A9/ATP6V0D1/TF/SLC30A8/MT1B/HEPHL1/IFNG
GOBP_CENTRAL_NERVOUS_SYSTEM_NEURON_DIFFERENTIATION	0.452428	0.00395302	0.117508	0.111076	UNCX/LHX3/TBR1/LHX8/OLIG3/LBX1/WNT7A/SLC4A10/PHOX2B/ASCL1/FOXN4/FEZF2/OLIG2/CHD5/PHOX2A/MDGA2/NPY/WNT1/LMX1A/CSF1R/EPHB6/WNT9B/DMRT3/SPOCK1/MDGA1/CHRNB2/GLI3/DCC/ERBB4/TTC36/CEND1/SOX1/GLI2/SFRP1/GRID2/DBX1/GBX1/GSX1/SFRP2/SALL1/DCLK1/WNT5A/SLIT2/SCN1B/C12orf57/FZD1/OTP/B2M/SMO/FGFR2/NRP2/WNT2/TAL1
GOBP_CHLORIDE_TRANSPORT	0.501801	0.00506583	0.139576	0.131935	CLDN17/CLCA4/CLCA2/SLC26A9/BEST2/GABRG3/CASR/SLC4A10/P2RY4/SLC26A3/GABRA5/BEST4/GABRG2/CLCNKB/GABRA1/SLC4A1/GABRA4/SLC12A3/BSND/GABRQ/ANO5
GOBP_CHONDROITIN_SULFATE_PROTEOGLYCAN_METABOLIC_PROCESS	0.581476	0.0265248	0.35819	0.338582	NCAN/SPOCK3/CHST9/CYTL1/DCN/CHST7/HYAL1/BGN/CHST11/SPOCK2/DSEL/CHSY3/CHST3/VCAN/CHST13/CHST15/EGFLAM/HEXA/DSE/CSPG4/IDS/CHST12/IDUA/NDNF/B3GAT1/ARSB
GOBP_CHRONIC_INFLAMMATORY_RESPONSE	0.676625	0.0417442	0.454436	0.429559	S100A8/CCL11/S100A9/VNN1/TNF/THBS1/FOXP3/LTA/IL10/GJA1/VCAM1/CXCL13/UNC13D/CCL5/PTGES/TNFAIP3
GOBP_COCHLEA_DEVELOPMENT	0.529152	0.0466461	0.477192	0.45107	NEUROG1/SLC17A8/POU3F4/GABRA5/PAX2/CALB1/TIFAB/KCNK2/KCNK3/MYO3A/GLI2/TBX1/GATA3/CTHRC1/WNT5A/DCHS1/PVALB/SOBP/FZD2/HEY2
GOBP_COGNITION	0.413058	0.00420191	0.122699	0.115983	CHRNA4/NEUROG1/DRD5/HRH3/TBR1/LHX8/SHISA7/GIP/KCNK4/RTL4/SLC8A3/NEUROD2/CUX2/GABRA5/ADCY8/JPH3/NRXN1/CNR1/CCL11/SHANK1/PTPRZ1/NTRK1/GRIN2A/DRD3/NPAS4/ARC/ADGRB3/ADGRF1/AFF2/TNR/VIP/MUSK/NPS/CALB1/CLDN5/GPR88/LMX1A/TIFAB/FAM107A/S100B/LILRB2/CHRNA7/GALR2/CHRNB2/DKK1/C5AR1/TNF/APOE/KCNK2/ITGA5/GHSR/C1QL1/TAC1/ST3GAL4/TTC36/TUSC3/HTR2A/NLGN4X/SGK1/SERPINF1/BCHE/SLC1A1/TMPRSS11E/SLC12A5/SYT11/TACR2/A…
GOBP_COLLAGEN_METABOLIC_PROCESS	0.452794	0.031208	0.383533	0.362538	SERPINB7/MMP26/MMP10/MMP28/MFAP4/MMP1/MMP9/ADAMTS2/MMP25/MMP2/MMP3/PRTN3/CTSK/COL1A1/MMP12/EMILIN1/TGFB1/P3H2/COL1A2/FAP/TGFB3/COL15A1/ENG/MMP17/TMPRSS6/MMP19/VSIR/ADAMTS3/PDGFRB/COL5A1/RCN3/TNXB/MRC2/CYP7A1/CTSL/VIM/MMP23B/MMP14/MMP11/ADAMTS14/COL19A1/CIITA/F2R/CCN2/MMP13/MMP7/MMP16/MIR149/PEPD/ADAM15/P3H1/HIF1A/TNS2/FURIN/CTSD/CST3/SERPINH1/IL6
GOBP_COLLECTING_DUCT_DEVELOPMENT	0.696011	0.0491392	0.488254	0.461526	TFAP2B/UMOD/PAX2/CALB1/WNT9B/WNT7B/AKR1B1
GOBP_COMPLEMENT_ACTIVATION	0.625876	2.42144e-08	7.19378e-06	6.79998e-06	MIR520B/IGHV7-4-1/COLEC10/IGHA2/IGHV3-64D/IGLV2-8/IGKV2-30/IGHA1/IGHV6-1/CRP/IGHV4-61/IGKV2-29/IGLV7-43/IGLC7/IGHV3-20/IGHV5-10-1/IGHM/IGHV4-31/IGHV1-69D/IGHV1-45/IGHV1-3/IGHV3-49/IGKV2D-30/IGLV1-51/IGHV3-72/IGLV6-57/IGHV5-51/IGHV1-58/IGHE/IGHV4-4/IGLV2-14/IGHV4-28/IGHV2-26/IGKV1-12/IGHV4-59/IGHV3-73/IGHV3-35/IGLC6/IGHV3-30/IGHV3-16/IGKV3D-11/IGLL5/IGKV1-17/MASP1/IGLV1-40/IGKV1-5/IGHV4-34/IGKV1D-…
GOBP_COMPLEMENT_ACTIVATION_LECTIN_PATHWAY	0.779019	0.0270981	0.362456	0.342614	COLEC10/MASP1/MFAP4/FCN2/COLEC11/KRT1/FCN1/A2M/SERPING1
GOBP_CONNECTIVE_TISSUE_DEVELOPMENT	0.3926	0.013176	0.248284	0.234692	UNCX/CER1/POU4F2/MYF5/BMP3/SERPINB7/RSPO2/CASR/WNT7A/GDF2/CHRDL2/HAND1/CYTL1/GDF6/GREM1/BMP10/NR1H4/WNT7B/ACVRL1/CHI3L1/COL1A1/GDF5/GLI3/TGFB1/HAND2/PRRX1/ACTA2/ADAMTS12/SNAI2/COL11A1/HYAL1/CCN4/LOX/IL6R/EVC/CNMD/COMP/GLI2/ADAMTS7/BGN/SULF1/SELENOM/SFRP2/PDGFRB/COL5A1/ZBTB16/EFEMP1/CHST11/TRPV4/LUM/BMP2/WNT2B/BMP6/MAF/WNT5A/RFLNB/LOXL2/MGP/BARX2/ROR2/BMP8A/WNT9A/NOG/WNT10B/GPR4/IL17F/MUSTN1/OSR1/…
GOBP_CORNIFICATION	0.581262	0.000150843	0.0127248	0.0120282	SPRR2E/KRT14/SPRR2B/KRT78/LCE3D/SPRR3/SPRR2A/CASP14/KRT24/KRT6A/SPRR2D/KRT73/KRT82/IVL/KRT13/KRT28/CELA2A/KRT33B/KRT16/SPRR1B/KRT6C/KRT85/KLK5/KRT77/SPRR1A/KRT72/LIPK/KRT27/KRT9/KRT5/KLK13/LORICRIN
GOBP_CYTOKINE_PRODUCTION_INVOLVED_IN_IMMUNE_RESPONSE	0.539643	0.00382929	0.115267	0.108957	CHGA/CLC/IFNA2/FFAR3/RSAD2/LAPTM5/HLA-G/CCR2/NR4A3/SASH3/TNF/SCIMP/TGFB1/IL1R1/LILRB1/TGFB3/FOXP3/HMOX1/SEMA7A/BTK/TRIL/GPRC5B/LILRB4/IL10/FFAR2/GATA3/CD96/JAK3/WNT5A/KIR2DL4/IRAK3/CLEC7A/B2M/TLR3/CD74/RAET1G/CD226/NLRP3/HLA-F/TNFSF4/TICAM1/INAVA/ANGPT1/IL6/HLA-E/DDX58/TBX21/TNFRSF1B/CD160/HLA-A/KIT/TGFB2/BCL6/IL18R1/HK1
GOBP_CYTOSOLIC_CALCIUM_ION_TRANSPORT	0.464893	0.00347494	0.108919	0.102956	MIR1-1/ATP2B3/LACRT/SLC8A3/P2RX2/DHRS7C/IL13/JPH3/JPH4/TRDN/GRIN2A/CCL19/P2RY6/CCL21/HTR2C/APLNR/MS4A1/TRPV2/CCL3/TRPV5/XCR1/GPER1/CAV1/CCR7/CD4/THY1/BDKRB1/F2RL3/HTR2A/ATP2A3/CASQ2/JPH2/FKBP1B/PTPRC/TRPV3/CD19/RAMP3/TRPV4/ANK2/MCOLN1/ATP1A2/TRPA1/TRPM1/CCR5/CORO1A/PLCG2/SLC8A2/CLIC2/UBASH3B/NOS1/ADRA1A/CACNA2D1/PLN/F2R/CASQ1/CCN2/ITPR1/TRPC3/FASLG/P2RX7/SNCA/FAM155B/P2RX4/ATP2B4/GRIN1/PML/CXCL9/…
GOBP_DEFENSE_RESPONSE_TO_BACTERIUM	0.450787	6.40149e-05	0.00662749	0.00626468	DEFB104A/DEFB106B/DEFB103B/LCE3A/SPAG11A/REG3G/DEFB113/DEFB136/UMOD/SPAG11B/DEFB133/CHGA/DEFB128/ZG16/DEFB115/KRT6A/IGHV7-4-1/LACRT/IGHA2/LYZL6/IGHV3-64D/RNASE8/PGLYRP2/S100A7/CEBPE/NLRP10/KLK5/JCHAIN/IGHA1/IGHV6-1/CTSG/PRG2/CRP/HTN1/IGHV4-61/IGLC7/IGHV3-20/IGHV5-10-1/IGHM/IGHV4-31/ELANE/IGHV1-69D/IGHV1-45/IGHV1-3/IGHV3-49/S100A8/LYPD8/IGHV3-72/IGHV5-51/IGHV1-58/IGHE/IGHV4-4/S100A12/IGHV4-28/IGHV…
GOBP_DENDRITE_DEVELOPMENT	0.379263	0.0375453	0.431133	0.407532	ALK/ACTL6B/KIF1A/WNT7A/NTN3/SEZ6/CUX2/CAMK2B/FEZF2/CTNND2/SHANK1/ARC/NLGN1/ADGRB3/DSCAM/CHRNA3/TMEFF1/SDK1/RELN/CAMK2A/CHRNA7/CHRNB2/LST1/GRIN3A/APOE/LPAR1/DCC/PACSIN1/CD3E/HECW1/CAMK1/ITPKA/SLC12A5/DCLK1/NTN1/TRPC6/PREX1/MAP1A/SCARF1/DLG4/TLX2/DAB1/SDC2/LZTS1/PREX2/ZDHHC15/LRRK2/DOCK10/PPFIA2/NRP1/MAP2/ID1/MAPK8IP2/PHACTR1/NEURL1/MAP6/GHRL/CARM1/TPBG/ARMCX5-GPRASP2/IL1RAPL1/SHANK3/MAP1S/PAK3/MFS…
GOBP_DEPHOSPHORYLATION	0.338494	0.0178678	0.294906	0.278762	LRRC30/DUSP21/PPP1R17/DUSP29/SLC7A14/ALPI/MYH6/TPTE/PCDH11X/PDXP/SAG/PLPPR3/PTPRZ1/G6PC/CHP2/PPP1R2C/EYA4/TMEM225/DUSP26/PTPRN/NT5C1A/MDP1/TSKS/PTPN5/DUSP9/ALPP/LILRB2/PLPP7/ACP5/TNF/PPP1R16B/TGFB1/PTPRT/PLPP4/CILP/TMEM132D/CDH5/RGN/DUSP13/PPP2R2B/ALPL/DUSP5/NCKAP1L/CD300A/EYA2/DUSP1/CD33/DUSP15/FKBP1B/FAM220BP/PTPRC/PDGFRB/FCRL3/PON1/PTPN7/PPP1R27/BMP2/PTPRU/CCDC8/ATP1A2/PPP3R2/PHOSPHO1/RCAN1/PT…
GOBP_DETECTION_OF_CHEMICAL_STIMULUS	0.375229	0.000993724	0.0499273	0.0471942	OR10R2/OR8H3/OR5W2/OR13C8/OR4D10/OR51F1/OR2T34/OR2Z1/OR2F2/OR6K6/OR1S2/OR51F2/OR2T29/OR2M2/OR14I1/OR1E3/OR7C2/OR10C1/OR4X1/OR5AP2/OR4A5/OR7G3/OR10J6P/OR51S1/OR7A10/OR5AR1/OR5AK3P/OR5AU1/OR11L1/OR51B4/OR4C16/OR52M1/OR10H3/OR5P2/OR4K3/OR10P1/OR52A4P/OR6Q1/GPR148/OR5M8/OR2M7/OR5H15/OR8B12/OR2AJ1/OR13C2/OR4B1/OR4K15/OR5K4/OR4Q2/OR1A1/OR2T27/OR5L1/OR12D2/OR8G2P/OR4C12/OR5H14/OR10J4/OR8B4/OR8S1/OR51G1/…
GOBP_DETOXIFICATION	0.484249	0.00291306	0.0970973	0.091782	SLC30A10/MT4/HBE1/MT1M/HBA1/SRXN1/GPX6/HBZ/MT1H/TXNDC2/GSTA1/S100A9/HBG1/DUOX2/HBG2/MT1F/MT1G/MT1HL1/MT1X/TPO/LOXHD1/LTC4S/APOE/AKR1B10/MT1E/ALOX5AP/ABCG2/MT2A/GPX7/PXDN/FBLN5/PTGS1/CYGB/NOS3/MPO/EPX/MT1A/NXN/CLIC2/PTGES/MT1B/ALB/GPX8/AKR7A3/GPX3/DUOX1/SOD2
GOBP_DIGESTION	0.424856	0.0345055	0.410404	0.387938	GUCA2B/NEUROG1/PGA3/PNLIP/GUCA2A/CTRB2/VSIG1/AMY2A/NEUROD1/ALPI/LRCOL1/CTRB1/SOAT2/TFF2/PTGER1/CCKBR/CYP8B1/DRD3/MUC4/ENPP7/MUC2/MOGAT2/TIFAB/HRH2/UCN2/SERPINA3/TYMP/TFF1/AQP1/CRACD/GHSR/MGAM/TAC1/SI/RBP4/SGK1/PRSS1/PNLIPRP2/FGF10/IL17A/APOA5/GCNT3
GOBP_DIGESTIVE_SYSTEM_DEVELOPMENT	0.425318	0.0310461	0.383484	0.362491	PYY/GIP/NKX2-6/ZIC3/CELA1/CPS1/TP63/ASCL1/CCKBR/SOX10/NPY/PERCC1/TCF21/RARRES2/CLDN18/TNF/CLMP/GLI3/RBPMS2/PCSK5/MYOCD/TGFB3/SOX17/NKX2-3/GLI2/SFRP1/DNAAF1/SFRP2/MIXL1/FOXF2/FGF10/TBX2/SALL1/CCDC103/HLX/WNT5A/PDGFRA/DCHS1/SMO/EDNRB/GLI1/SPDEF/FOXF1/DAB1/FGFR2/PDGFC/NKX3-2/ALDH1A2
GOBP_DISTAL_TUBULE_DEVELOPMENT	0.781871	0.0238528	0.339926	0.321318	TFAP2B/UMOD/POU3F3/PAX2/CALB1
GOBP_DIVALENT_INORGANIC_CATION_HOMEOSTASIS	0.494706	1.30269e-09	5.23605e-07	4.94942e-07	TFAP2B/DRD5/MIR1-1/GPR6/ATP2B3/UMOD/NPY2R/SLC30A10/GPR32P1/MT4/LACRT/CASR/SLC8A3/AVP/ATP2B2/P2RX2/P2RY4/CCL13/GPR33/DHRS7C/ADCYAP1/MT1M/GLP1R/FFAR1/IL13/MT1H/ELANE/ATP13A5/ADCY8/JPH3/S100A8/CNR1/AVPR1B/CCL11/KCNA1/CHRNA9/JPH4/TRDN/PTGER1/CXCR1/CCR3/CCKBR/CCR10/S100A9/GRIN2A/CNGB1/DRD3/EDN3/CXCR5/HRH4/CCL19/CCL23/ATP13A4/GALR1/P2RY6/CCL21/FPR1/P2RX1/CALB1/HTR2C/MTNR1B/CCL28/MT1F/MT1G/MT1HL1/ATP6V1…
GOBP_DNA_REPLICATION_DEPENDENT_NUCLEOSOME_ORGANIZATION	-0.651573	0.0430293	0.458881	0.433761	H4C11/H3C11/H3C3/H3C8/H4C1/H4C12/H4C3/H4-16/H4C4/H4C13/H4C15/H4C2/H4C5/H3C2/H3C1/H3C7/H4C6
GOBP_ENDOTHELIAL_CELL_APOPTOTIC_PROCESS	-0.655292	0.0030814	0.099317	0.0938802	MIR30B/MIR15A/MIR495/MIR375
GOBP_ENDOTHELIAL_CELL_MIGRATION	-0.426357	0.0396301	0.442472	0.41825	MIR101-1/MIR29A/MIR31/MIR16-1/MIR188/MIR2355/MIR30A/MIR487B/MIR150/MIR15B/MIR361/MIR505/MIR329-1/MIR133B/MIR15A/MIR495/MIR129-1
GOBP_ENDOTHELIAL_CELL_PROLIFERATION	-0.474209	0.0257677	0.352141	0.332864	MIR101-1/MIR29A/MIR16-1/MIR130A/MIR2355/MIR487B/MIR15B/MIR30B/MIR361/MIR329-1/MIR133B/MIR15A/MIR495/MIR129-1
GOBP_ENTRY_INTO_HOST	0.484592	0.00202874	0.0758818	0.0717279	KRT6A/CLEC4M/SERPINB3/CLEC4G/GPR15/GYPA/TRIML1/IFNA2/TRIML2/CR1/APCS/MRC1/SLC52A1/CD209/AXL/CR2/SIGLEC1/FCN1/CAV1/CD4/ITGA5/ITGB7/TNFRSF4/MOG/HTR2A/HYAL1/LGALS1/ITGB3/GSN/SLAMF1/CD86/CD80/SELPLG/CLDN9/PTX3/CTSL/CCR5/ICAM1/HLA-DRB1/SMPD1/CAV2/CD74/CLEC5A/CIITA/NRP1/VPS18/IFITM2/IFITM1/TRIM62/NCAM1/SIVA1/NPC1/IFITM3/TRIM22/TMPRSS2/EFNB3/HYAL2/LY6E/TPCN2/FCN3/TRIM25/EPHA2/CD55/TRIM14/SLC20A2/ITGAV/S…
GOBP_EPIDERMAL_CELL_DIFFERENTIATION	0.544246	3.79227e-10	1.99328e-07	1.88416e-07	KRTAP19-2/KRTAP4-3/LCE3A/KRTAP4-6/KRTAP4-8/SPRR2E/KRTAP4-11/KRT14/KRTAP10-9/SPRR2B/KRTAP4-5/SERPINB13/KRTAP6-3/KRTAP10-1/KRT78/KRTAP10-5/LCE3D/KRTAP20-2/KRTAP4-4/REG3G/KRTAP12-4/KRTAP10-7/KRTAP8-1/SPRR3/LCE3E/KRTAP10-11/KRTAP9-8/KRTAP10-10/KRTAP10-12/LCE2A/SPRR2A/KRTAP4-9/KRTAP10-8/KRTAP13-2/CASP14/KRTAP1-4/KRTAP29-1/KRTAP9-3/KRT24/SPRR4/KRTAP19-3/KRT6A/KRTAP13-4/SPRR2D/KRTAP4-2/KRT73/KRTAP12-2/K…
GOBP_EPIDERMIS_DEVELOPMENT	0.503494	7.65802e-10	3.73766e-07	3.53305e-07	KRTAP19-2/KRTAP4-3/LCE3A/KRTAP4-6/KRTAP4-8/SPRR2E/KRTAP4-11/KRT14/KRTAP10-9/SPRR2B/KRTAP4-5/SERPINB13/KRTAP6-3/KRTAP10-1/KRT78/KRTAP10-5/LCE3D/KRTAP20-2/KRTAP4-4/REG3G/KRTAP12-4/KRTAP10-7/KRTAP8-1/SPRR3/LCE3E/KRTAP10-11/CALML5/KRTAP9-8/KRTAP10-10/KRTAP10-12/LCE2A/SPRR2A/KRTAP4-9/KRTAP10-8/KRTAP13-2/CASP14/C1orf68/KRTAP1-4/KRTAP29-1/KRTAP9-3/KRT24/SPRR4/KRTAP19-3/KRT6A/KRTAP13-4/SPRR2D/KRTAP4-2/KR…
GOBP_EPITHELIAL_CELL_APOPTOTIC_PROCESS	-0.499083	0.0465793	0.477192	0.45107	MIR30B/MIR15A/MIR495/MIR375
GOBP_ERK1_AND_ERK2_CASCADE	0.343939	0.038726	0.438104	0.414122	DUSP29/SLC30A10/CASR/S100A7/MIR424/SSTR4/GCG/AVP/OPRM1/CCL13/PSCA/ADCYAP1/CCL25/CCL11/CHRNA9/C1QL4/NTRK1/CCL19/CCL23/DUSP26/P2RY6/MIF/CCL21/NECAB2/CCL18/HTR2C/CSF1R/DUSP9/FPR2/NLRP6/FBLN1/CHI3L1/CHRNA7/OR2AT4/CCL3/GPR183/C5AR1/CCL22/PLA2G2A/TNF/GPER1/CCR7/APOE/CD4/EMILIN1/CCL1/SCIMP/TGFB1/HAND2/CCL16/TEK/ERBB4/THPO/KLF4/HTR2A/SEMA7A/IL26/HAVCR2/C5AR2/DUSP1/SLAMF1/CCL17/CCL8/GPNMB/PTPRC/TBC1D10C/P…
GOBP_EXCRETION	0.591718	0.0058556	0.15389	0.145465	GUCA2B/UMOD/SCNN1B/AVP/SLC26A3/CLCNKB/POU3F3/SCNN1G/DRD3/NPPB/CHRNA3/ATP6V1B1/ADORA2A/AMN/CHRNB2/NPHS1/ABCG2/AVPR1A/TAC1/KCNMA1/AQP9/AGTR1/HMOX1/CHRNB4/NPR1/TACR2/CLN3/AGT/EDNRB/ADRA1A
GOBP_EXPLORATION_BEHAVIOR	0.682298	0.0369929	0.427455	0.404055	HTR1A/GIP/SLC4A10/JPH3/PENK/TNR/MYG1/APOE/ATP1A2/DLG4/NLGN2/LRRK2/ITGA3
GOBP_EXPORT_ACROSS_PLASMA_MEMBRANE	0.546732	0.01319	0.248284	0.234692	MIR1-1/ATP2B3/SLC8A3/SLC4A4/KCND3/KCNE1/KCNE2/ATP1A4/ATP4A/KCNE1B/ABCG2/ATP4B/FXYD2/ATP1B2/ATP1A3/GJA1/ATP1A2/KCNT2/SLC8A2/KCNE4/KCNA5/KCNE5
GOBP_EXTERNAL_ENCAPSULATING_STRUCTURE_ORGANIZATION	0.478532	4.0003e-07	8.5419e-05	8.07429e-05	NCAN/CTRB2/MYF5/KLK5/CTSG/MMP26/MADCAM1/ELANE/TPSAB1/ADTRP/CMA1/CTRB1/NOXO1/ICAM3/MMP10/HPSE2/MMP28/FBLN2/MIA/LAMC3/COL23A1/ADAMTS8/MFAP4/TNR/OPTC/TLL1/MMP1/MMP9/ADAMTS2/TNC/GREM1/SERPINE1/MMP25/ADAM12/LAMA1/SCUBE1/MMP2/C6orf15/ITGB2/MMP3/FBLN1/ADAMTS16/COL6A2/CTSK/PDPN/ITGAM/TGM1/COL1A1/COL6A1/LOXL1/POSTN/NPHS1/MMP12/TNF/CAV1/JAM2/COL3A1/LOXL4/EMILIN1/ITGA5/TGFB1/DCN/COL1A2/TIMP2/ITGB7/THBS1/CRI…
GOBP_EXTRACELLULAR_MATRIX_DISASSEMBLY	0.488942	0.0255909	0.35113	0.331908	CTRB2/KLK5/CTSG/ELANE/TPSAB1/CMA1/CTRB1/NOXO1/MMP10/TLL1/MMP1/MMP9/SCUBE1/MMP2/MMP3/CTSK/PDPN/MMP12/TGFB1/TIMP2/ADAM8/FAP/KLK7/TMPRSS6/MMP19/LCP1/PRSS1/A2M/DDR2/HTRA1/ADAMTS4/ETS1/CTSL/MMP14/MMP11/MMP13/MMP7/MMP16/FSCN1/KLKB1/ADAM15/CAPN2/FURIN/CST3/BMP1/IL6
GOBP_FC_EPSILON_RECEPTOR_SIGNALING_PATHWAY	0.584294	1.98106e-06	0.000347091	0.000328091	PSMB11/IGLV2-8/IGKV2-30/IGKV2-29/IGLV7-43/IGLC7/IGKV2D-30/IGLV1-51/IGLV6-57/IGHE/IGLV2-14/IGKV1-12/IGHV4-59/IGLC6/IGHV3-30/IGKV3D-11/IGKV1-17/IGLV1-40/IGKV1-5/IGHV4-34/IGKV1D-12/IGLV3-19/IGKV3-15/IGKV1D-39/PSMA8/IGKV4-1/IGHV3-48/IGKC/IGHV3-23/IGKV1-39/IGLV3-27/MS4A2/IGLV1-47/IGLV3-1/IGLC3/IGLC2/IGKV3D-20/IGHV2-5/IGLV3-21/IGHV2-70/IGKV3-20/FCER1A/IGLV3-25/NR4A3/IGHV3-13/IGHV3-7/IGKV1-16/IGLV2-23/N…
GOBP_FC_RECEPTOR_MEDIATED_STIMULATORY_SIGNALING_PATHWAY	0.592102	2.83613e-06	0.000484482	0.00045796	IGLV2-8/IGKV2-30/IGKV2-29/IGLV7-43/IGLC7/IGKV2D-30/IGLV1-51/IGLV6-57/IGLV2-14/IGKV1-12/IGHV4-59/IGLC6/IGHV3-30/IGKV3D-11/IGKV1-17/IGLV1-40/IGKV1-5/IGHV4-34/IGKV1D-12/IGLV3-19/IGKV3-15/IGKV1D-39/IGKV4-1/IGHV3-48/IGKC/BLK/IGHV3-23/IGKV1-39/IGLV3-27/IGLV1-47/IGLV3-1/IGLC3/IGLC2/IGKV3D-20/IGHV2-5/IGLV3-21/IGHV2-70/IGKV3-20/HCK/IGLV3-25/NR4A3/IGHV3-13/IGHV3-7/IGKV1-16/MYO1G/ARPC1B/FGR/PLPP4/WAS/IGLV2-…
GOBP_FC_RECEPTOR_SIGNALING_PATHWAY	0.541188	1.64339e-06	0.000295507	0.000279331	PSMB11/IGLV2-8/IGKV2-30/IGKV2-29/IGLV7-43/IGLC7/IGKV2D-30/IGLV1-51/IGLV6-57/IGHE/IGLV2-14/IGKV1-12/IGHV4-59/IGLC6/IGHV3-30/IGKV3D-11/IGKV1-17/IGLV1-40/IGKV1-5/IGHV4-34/IGKV1D-12/IGLV3-19/IGKV3-15/IGKV1D-39/PSMA8/IGKV4-1/IGHV3-48/IGKC/IGHV3-23/IGKV1-39/IGLV3-27/MS4A2/IGLV1-47/IGLV3-1/IGLC3/IGLC2/IGKV3D-20/IGHV2-5/IGLV3-21/IGHV2-70/IGKV3-20/HCK/FCER1A/IGLV3-25/PIGR/NR4A3/IGHV3-13/IGHV3-7/IGKV1-16/M…
GOBP_FOREBRAIN_DEVELOPMENT	0.368323	0.0123752	0.241599	0.228374	UNCX/HSD3B2/LHX3/SLC32A1/TBR1/ALK/EMX2/HTR5A/LHX8/NKX2-6/PROP1/NEUROD1/KIF1A/WNT7A/SSTR4/SLC4A10/SLC8A3/ADCYAP1/ASCL1/OTX2/FEZF2/SSTR3/POU3F3/OLIG2/SOX3/KCNA1/CHD5/KIRREL3/RAX/SSTR2/NPY/TNR/WNT1/GNAO1/LMX1A/CSF1R/RELN/AXL/WNT7B/NRG3/SLC6A3/TYROBP/CHRNB2/ITGAM/COL3A1/GLI3/LPAR1/AQP1/AVPR1A/ERBB4/FEZ1/SEMA7A/HTR6/SOX1/GLI2/ATP1B2/APLP1/GSX1/FGF10/POU3F1/SALL1/DCLK1/BMP2/BAD/WNT2B/WNT5A/SLIT2/ATP1A2…
GOBP_G_PROTEIN_COUPLED_RECEPTOR_SIGNALING_PATHWAY_COUPLED_TO_CYCLIC_NUCLEOTIDE_SECOND_MESSENGER	0.530263	0.0168048	0.284936	0.269338	HTR1A/OR10J6P/HRH3/OR10H3/HTR5A/HTR1E/OR10H2/SSTR4/OPRM1/OR10H5/SSTR3/MC2R/CNR1/MC3R/MC5R/HRH4/SSTR2/HTR7/NPY/ADRB3/HTR2C/MTNR1B/MTNR1A/HRH2/HTR1B/CNR2/XCR1/CHRM2/PTGIR/HTR2A/HTR6/CHRM4
GOBP_GAS_TRANSPORT	0.696386	0.0277114	0.365544	0.345533	HBE1/NGB/CA2/HBA1/HBZ/HBG1/HBG2/RHAG/AQP1/CYGB
GOBP_GLIAL_CELL_DIFFERENTIATION	0.38482	0.0444406	0.465095	0.439635	SLC8A3/PHOX2B/ASCL1/OLIG1/NKX6-2/S100A8/OLIG2/MAG/GAP43/PAX2/DNER/PTPRZ1/S100A9/DRD3/SOX10/PLP1/LAMC3/MOBP/MYOC/OPALIN/RELN/FGF5/FPR2/ASPA/ADORA2A/C5AR1/TNF/GLI3/LPAR1/TGFB1/CNTNAP1/MXRA8/GSN/SOX1/HDAC10/C1QA/TENM4/FGF10/POU3F1/GPR37L1/TREM2/BMP2/NRROS/LIN28A/DAAM2/LGI4/ROR2/CDH2/VIM/NOG/SMO/DAB1/ZNF488/GCM1/TAL1/TLR2/IFNG/CLCF1/GRN/DTX1/PRDM8/RNF112/IL34/EGR2/TRPC4/GPC1/GSX2/LAMB2/PRMT5/WASF3/CS…
GOBP_GLIAL_CELL_MIGRATION	0.530628	0.0346558	0.410404	0.387938	AZU1/CCR2/CCL3/GPR183/GLI3/STAP1/NDN/ATP1B2/TREM2/MIR222/CCL2/MMP14/DAB1/CSF1/BMERB1/P2RY1/CSPG4/P2RX4/P2RY12/MIR221/CX3CR1/TSPO/SUN2/TGFB2/CERS2/TIAM1/FOXG1/IDH2/ZMIZ1/LRP1/SRGAP2/EPHA4/PAFAH1B1/CD9/CDK5/DAB2IP/DISC1/MBOAT7
GOBP_GLIOGENESIS	0.369288	0.0281098	0.369374	0.349153	SLC8A3/PHOX2B/ADCYAP1/ASCL1/OLIG1/NKX6-2/S100A8/OLIG2/MAG/GAP43/PENK/PAX2/DNER/PTPRZ1/S100A9/DRD3/SOX10/PLP1/LAMC3/MOBP/MYOC/AZU1/OPALIN/CSF1R/RELN/FGF5/FPR2/CCR2/ASPA/ADORA2A/CCL3/GPR183/C5AR1/TNF/GLI3/LPAR1/TGFB1/CNTNAP1/STAP1/LTA/MXRA8/GSN/NDN/SOX1/HDAC10/C1QA/ATP1B2/TENM4/PITX3/FGF10/POU3F1/GPR37L1/TREM2/BMP2/NRROS/LIN28A/DAAM2/LGI4/MIR222/ROR2/CDH2/VIM/CCL2/NOG/MMP14/SMO/DAB1/ZNF488/CSF1/GCM…
GOBP_GRANULOCYTE_CHEMOTAXIS	0.535756	0.000574612	0.0344414	0.032556	S100A7/CCL13/S100A8/CCL25/CCL11/S100A12/CXCR1/S100A9/EDN3/CXCL5/CCL19/CCL23/CCL21/THBS4/CCL18/CD300H/CXCR2/CSF1R/RARRES2/ITGB2/CSF3R/JAML/C3AR1/CCL3/C5AR1/CCL22/CXCL6/CCR7/CCL1/THBS1/CCL16/JAM3/FCER1G/NCKAP1L/C5AR2/ADGRE2/CCL17/CCL8/VAV1/CMKLR1/PIK3CG/SLIT2/PREX1/PF4V1/CCL7/CCL2/CXCL13/CCL4/PIK3CD/RIPOR2/CSF1/CCL5/CD74/RAC2/XCL2/CXCL2/CCL3L3/IL23A/IL17RC/PDE4B/CCL15/IL34/EDN2/CXCL9/BST1/PPBP/PF4/…
GOBP_GRANULOCYTE_MIGRATION	0.545988	9.55296e-05	0.00919371	0.00869043	CD177/UMOD/S100A7/CCL13/S100A8/CCL25/CCL11/S100A12/CXCR1/S100A9/EDN3/CXCL5/CCL19/CCL23/CCL21/THBS4/CCL18/CD300H/CXCR2/CSF1R/RARRES2/ITGB2/PRTN3/CSF3R/SLAMF8/JAML/C3AR1/CCL3/C5AR1/CCL22/CXCL6/CCR7/CCL1/THBS1/ADAM8/CCL16/RHOH/IL1R1/JAM3/FCER1G/NCKAP1L/CD300A/C5AR2/ADGRE2/CCL17/CCL8/VAV1/CMKLR1/PECAM1/PIK3CG/IL17A/EPX/SLIT2/PREX1/PF4V1/CCL7/CCL2/CXCL13/CCL4/PIK3CD/RIPOR2/CSF1/CCL5/CD74/RAC2/XCL2/PTG…
GOBP_HEART_PROCESS	0.461988	0.00019153	0.0152602	0.0144248	MIR208A/MIR1-1/ATP2B3/CACNG7/CHGA/CACNG3/SCN10A/MYBPC3/CACNG2/HCN4/SLC8A3/ATP2B2/MYL1/CACNG5/MYH6/FOXN4/TRDN/MC3R/KCNG2/EDN3/SCN1A/CACNG1/KCND3/KCNE1/KCNJ4/MYH7/GNAO1/BMP10/KCNE2/ATP1A4/TNNI2/ADRA1D/KCNE1B/CACNA1G/MYL2/CHRM2/CAV1/TACR3/EHD3/AVPR1A/SCN2B/FXYD6/TAC1/GJD3/KCNK3/DES/ATP2A3/GSN/HSPB7/FXYD2/CASQ2/SLC1A1/ATP1B2/CACNA2D3/ATP1A3/NPR1/FKBP1B/ADORA3/RGS2/PIK3CG/SCN4B/RAMP3/KCND2/TBX2/GJA5/A…
GOBP_HIPPOCAMPUS_DEVELOPMENT	0.477419	0.0491519	0.488254	0.461526	HSD3B2/SLC32A1/ALK/EMX2/HTR5A/NEUROD1/FEZF2/KCNA1/KIRREL3/LMX1A/RELN
GOBP_HOMEOSTASIS_OF_NUMBER_OF_CELLS	0.375433	0.0281772	0.36946	0.349235	LMO1/PRDM14/SLC4A1/FLT3/TNFRSF13B/RHEX/TNFRSF17/GATA1/GAPT/IL7R/AXL/GPR183/FADD/PLA2G2A/KLF2/SASH3/CXCL6/SPI1/CCR7/MAFB/IL2RA/IKZF1/JAM3/FOXP3/HMOX1/CCR4/NKX2-3/NCKAP1L/NOS3/HCLS1/RASSF2/EPB42/GATA3/JAK3/TSC22D3/KLF1/HAMP/SH2B3/ARMCX1/AKT3/FSTL1/ETS1/MIR222/CDH2/INHA/CORO1A/CARD11/TNFSF14/HCAR2/B2M/SMO/PIK3CD/FOXN1/ISG15/CSF1/MYCT1/CD74/TNFSF13B/TAL1/DOCK10/IL20RB/INHBA/F2R/TNFAIP3/EMCN/TCIRG1/PD…
GOBP_HORMONE_BIOSYNTHETIC_PROCESS	0.521927	0.0189192	0.307797	0.290947	HSD3B2/CYP11B1/CHST8/CHST9/RDH8/CYP11B2/CYP17A1/DUOX2/FFAR3/AKR1B15/TPO/AKR1B1/HSD17B2/DHRS11/BMP2/BMP6/DKK3/HSD17B14/FDX2/ADM/LHB/CYP21A2/CACNA1H/GFI1/HSD17B6/DIO2/DIO3/STARD3/DUOX1/AANAT/EGR1/HIF1A
GOBP_HORMONE_METABOLIC_PROCESS	0.386702	0.0366909	0.426376	0.403035	HSD3B2/CYP11B1/CHST8/PCSK2/ECE2/UGT2B17/DHRS9/CHST9/ADH7/CTSG/UGT2B15/RDH8/DUOXA2/ADH1C/CPA3/CMA1/LRAT/CYP1A2/CYP11B2/CGB3/CYP17A1/CGA/DUOX2/FFAR3/DUOXA1/UGT1A8/AKR1B15/TPO/CTSK/CYP27C1/CYP26C1/AKR1B10/PCSK5/UGT1A3/CYP2W1/RBP4/SLC16A2/AKR1B1/CYP46A1/HSD17B2/UGT1A1/SELENOM/ADH1B/DHRS11/AWAT2/CYP2C9/CYP2C18/GATA3/BMP2/BMP6/CYP26A1/DKK3/HSD17B14/PDGFRA/FDX2/ADM/CTSL/LHB/CYP21A2/RDH16/DHRS13/STUB1/CA…
GOBP_HORMONE_TRANSPORT	0.361484	0.0301449	0.380848	0.36	TFAP2B/HTR1A/CHGA/NNAT/GIP/GPR119/CELA2A/NEUROD1/CASR/GCG/ADCYAP1/RETN/GLP1R/FFAR1/ADCY8/CNR1/KCNG2/ARL2BP/EDN3/SYT9/BLK/GALR1/FFAR3/VIP/ENHO/POMC/PTPRN/HTR2C/MTNR1B/NR1H4/GCK/MAFA/NOS2/TNF/GPER1/IL11/GPR68/GHSR/TAC1/AGTR1/RBP4/SLC16A2/OSM/CD38/BTK/IL1RN/SFRP1/ANO1/FKBP1B/SELENOM/C1QTNF12/PSMD9/FFAR2/GATA3/GJA1/BAD/BMP6/TACR2/CRHBP/ADM/CARTPT/FFAR4/EPHA5/BMP8A/INHA/HLA-DRB1/DOC2B/ADRA2A/AGT/HCAR2…
GOBP_HUMORAL_IMMUNE_RESPONSE	0.466658	2.98716e-06	0.000497837	0.000470584	MIR520B/DEFB103B/IFNA4/CST9LP1/SPAG11A/REG3G/IFNA14/SPAG11B/CHGA/KRT6A/IGHV7-4-1/COLEC10/IGHA2/ITLN1/IGHV3-64D/PGLYRP2/S100A7/IGLV2-8/KLK5/JCHAIN/IGKV2-30/ZP4/IGHA1/IGHV6-1/CTSG/CRP/CCL13/IL36RN/HTN1/IGHV4-61/IGKV2-29/IGLV7-43/IGLC7/IGHV3-20/IGHV5-10-1/IGHM/IGHV4-31/ELANE/IGHV1-69D/IGHV1-45/IGHV1-3/IGHV3-49/S100A8/IGKV2D-30/IGLV1-51/IGHV3-72/IGLV6-57/IGHV5-51/MUC7/IGHV1-58/IGHE/IGHV4-4/IGLV2-14/F…
GOBP_HUMORAL_IMMUNE_RESPONSE_MEDIATED_BY_CIRCULATING_IMMUNOGLOBULIN	0.684677	2.23833e-10	1.27454e-07	1.20477e-07	IGHV7-4-1/IGHA2/IGHV3-64D/IGLV2-8/IGKV2-30/IGHA1/IGHV6-1/CRP/IGHV4-61/IGKV2-29/IGLV7-43/IGLC7/IGHV3-20/IGHV5-10-1/IGHM/IGHV4-31/IGHV1-69D/IGHV1-45/IGHV1-3/IGHV3-49/IGKV2D-30/IGLV1-51/IGHV3-72/IGLV6-57/IGHV5-51/IGHV1-58/IGHE/IGHV4-4/IGLV2-14/FCER2/IGHV4-28/IGHV2-26/IGKV1-12/IGHV4-59/IGHV3-73/IGHV3-35/IGLC6/IGHV3-30/IGHV3-16/IGKV3D-11/IGLL5/IGKV1-17/IGLV1-40/IGKV1-5/IGHV4-34/IGKV1D-12/IGLV3-19/IGKV…
GOBP_HYDROGEN_PEROXIDE_METABOLIC_PROCESS	0.545349	0.0200172	0.317519	0.300137	MTCO2P12/HBE1/HBA1/DUOXA2/HBZ/NOXO1/CYP1A2/HBG1/DUOX2/HBG2/DUOXA1/MMP3/TPO/PXDN/MPO/EPX/CYBA/RAC2/PINK1/GPX3/SNCA/DUOX1/SOD2/HBQ1/HBA2/CTNS/HBM
GOBP_ICOSANOID_BIOSYNTHETIC_PROCESS	0.562604	0.0133784	0.249609	0.235945	MIR204/PRG3/AVP/MIR766/PTGDS/MIF/CYP4A11/HPGDS/LTC4S/ALOX5AP/AVPR1A/PTGS1/GGT5/CYP2C9/GGTA1/GGTLC2/GGT1/PTGIS/CD74/PTGES/MIR132/PLA2G3/EDN2/ALOX5/PLA2G5
GOBP_ICOSANOID_METABOLIC_PROCESS	0.471974	0.0116984	0.233875	0.221073	MIR204/PRG3/CPA1/AVP/GSTA1/MIR766/CYP1A2/CYP2A7/PLA2G10/PTGDS/CYP4F22/MIF/ALOX15B/CYP2A13/ATP6V1B1/CYP4A11/HPGDS/DPEP2/LTC4S/ALOX5AP/AVPR1A/CYP2G1P/PTGS1/CYP2A6/PON1/GGT5/CYP2C9/CYP2C18/CES2/GGTA1/GGTLC2/GGT1/PTGIS/CD74/PTGES/TLR2/MIR132/TNFRSF1A/HPGD/PLA2G3/EDN2/ALOX5/PLA2G5/CYP2C19/MAPK3
GOBP_IMMUNOGLOBULIN_PRODUCTION	0.605859	7.207e-09	2.34502e-06	2.21665e-06	IGKV2D-26/IGKV6D-41/VPREB1/IGLV3-32/IGLV5-37/IGLV3-22/IGLV7-46/IGLV2-18/IGLV2-8/IGKV2D-24/IGKV1D-43/IGLV2-33/IGLV5-48/IGKV2-30/IGKV1D-13/IGKV1-6/IGLV1-36/IGLV4-3/IGLV3-12/IGKV2D-29/IGKV2-29/IGLV7-43/IL13/IGKV1-13/IGLV9-49/IGKV2D-30/IGLV1-51/AICDA/IGLV4-69/IGLV6-57/IGKV1-9/IGLV2-14/IGKV6-21/IGKV1-12/IGKV1D-17/IGLV5-45/IGKV3D-11/IGKV6D-21/IGKV1-27/IGKV1-17/IGLV1-50/IGLV1-40/IGKV3D-15/IGKV1-5/IGKV1D…
GOBP_IMPORT_ACROSS_PLASMA_MEMBRANE	0.470103	0.00239511	0.0865914	0.0818512	CNGA3/SLC1A6/KCNJ16/SLC6A5/HCN4/SLC8A3/SLC9C2/KCNJ6/SLC12A3/SLC9A3/KCNJ18/KCNJ4/SLC7A3/HCN2/KCNE2/ATP1A4/ATP4A/SLC1A2/TRPV2/TRPV5/SLC12A1/THBS1/SLC15A3/FOLR2/SLC16A2/ATP4B/SLC39A12/FXYD2/SLC1A1/ATP1B2/ATP1A3/SLC9A9/TRPV3/RGS2/RAMP3/SLC6A13/TRPV4/KCNJ15/SLC12A5/KCNJ8/ATP1A2/SLC47A1/SLC1A3/SLC2A5/MIR210/SLC15A1/SLC2A10/SLC6A9/SLC8A2/SLC6A20/FOLR1/CACNA2D1/ABCC9/IFNG/SLC5A2/KCNJ1/SLC9A3R1/FAM155B/TS…
GOBP_IMPORT_INTO_CELL	0.46017	0.00049245	0.0311566	0.029451	CACNG7/CNGA3/SLC1A6/CACNG3/KCNJ16/SLC6A5/CACNG2/GSG1L/HCN4/SLC8A3/CACNG5/SLC9C2/KCNJ6/SLC12A3/DRD3/ARC/SLC6A11/SLC9A3/KCNJ18/KCNJ4/NOX5/SLC7A3/HCN2/KCNE2/ATP1A4/SLC18A2/ATP4A/SLC1A2/TRPV2/SLC6A3/TRPV5/SLC12A1/THBS1/SLC15A3/LTF/FOLR2/SLC16A2/ATP4B/SLC39A12/IL10RA/ITGB3/FXYD2/SLC1A1/ATP1B2/HPCA/ATP1A3/SLC9A9/TRPV3/RGS2/RAMP3/SLC6A13/TRPV4/KCNJ15/SLC12A5/TREM2/RAB3B/KCNJ8/ATP1A2/SLC47A1/SLC1A3/SLC2A…
GOBP_INACTIVATION_OF_MAPK_ACTIVITY	0.650286	0.0257408	0.352141	0.332864	DUSP21/DUSP29/DUSP9/GPS2/CAV1/DUSP5/DUSP1/LAX1
GOBP_INNATE_IMMUNE_RESPONSE_ACTIVATING_SIGNAL_TRANSDUCTION	0.457286	0.0203536	0.318515	0.301079	MUC16/PSMB11/MUC19/PRKACG/MUC7/ICAM3/CLEC10A/CLEC4D/MUC4/PSMA8/CLEC4C/MUC2/CLEC4E/CD209/HCK/LILRA2/TYROBP/MUC5AC/FCN1/FCER1G/CLEC4A/MUC1/CLEC6A/MUC12/PSMD9/FFAR2/PSMA6/CARD9/PLCG2/CARD11/KLRD1/MUC17/PSMB10
GOBP_INORGANIC_ANION_TRANSMEMBRANE_TRANSPORT	0.484712	0.00689991	0.166597	0.157477	CLDN17/CLCA4/CLCA2/SLC26A9/BEST2/GABRG3/CASR/SLC37A2/SLC26A3/GABRA5/BEST4/GABRG2/CLCNKB/GABRA1/SLC4A1/GABRA4/SLC12A3/BSND/GABRQ/ANO5/ADAMTS8/SLC13A1/GABRB3/PTAFR/CLIC6/SLC12A1/SLC26A10/SLC1A1/ANO1/SLC12A5/TTYH2
GOBP_INORGANIC_ANION_TRANSPORT	0.479744	0.0011678	0.0542831	0.0513115	CLDN17/CLCA4/CCT8L2/SLC22A8/CLCA2/SLC26A9/BEST2/GABRG3/CASR/SLC22A6/SLC4A10/SLC37A2/P2RY4/SLC26A3/GABRA5/BEST4/GABRG2/CLCNKB/GABRA1/SLC4A1/GABRA4/SLC12A3/BSND/SLC4A4/GABRQ/ANO5/ADAMTS8
GOBP_INORGANIC_ION_IMPORT_ACROSS_PLASMA_MEMBRANE	0.496044	0.0108893	0.223442	0.211211	CNGA3/KCNJ16/HCN4/SLC8A3/SLC9C2/KCNJ6/SLC12A3/SLC9A3/KCNJ18/KCNJ4/HCN2/KCNE2/ATP1A4/ATP4A/TRPV2/TRPV5/SLC12A1/ATP4B/SLC39A12/FXYD2/ATP1B2/ATP1A3/SLC9A9/TRPV3/RAMP3/TRPV4/KCNJ15/SLC12A5/KCNJ8/ATP1A2/MIR210/SLC6A9/SLC8A2/CACNA2D1/ABCC9/IFNG/SLC5A2/KCNJ1/FAM155B/SLC9A1/SLC6A1/ATP2B4/SLC12A4/SLC9A2/KCNJ5
GOBP_INSULIN_SECRETION	0.37948	0.046855	0.477192	0.45107	TFAP2B/CHGA/NNAT/GIP/GPR119/CELA2A/NEUROD1/CASR/GCG/ADCYAP1/GLP1R/FFAR1/ADCY8/CNR1/KCNG2/ARL2BP/SYT9/BLK/ENHO/PTPRN/MTNR1B/NR1H4/GCK/MAFA/NOS2/TNF/GPER1/GPR68/GHSR/RBP4/CD38/IL1RN/SFRP1/ANO1/FKBP1B/C1QTNF12/PSMD9/GJA1/BAD/CARTPT/EPHA5/BMP8A/HLA-DRB1/DOC2B/ADRA2A/CACNA1A/SLC30A8/CCL5/NLGN2/KCNA5/GIPR/G6PC2/KCNS3/SYTL4/TCIRG1/ITPR1/IFNG/GPR27/RAPGEF3
GOBP_INTEGRIN_MEDIATED_SIGNALING_PATHWAY	0.435451	0.0478838	0.483294	0.456837	CD177/MADCAM1/TSPAN32/NME2/ITGB2/HCK/ITGAM/COL3A1/ITGA5/FGR/ITGB7/THY1/SEMA7A/PRAM1/ADAMTS1/ITGB3/ITGAL/ITGA11/ITGAX/VAV1/FERMT2/ITGA10/FN1/FERMT3/FLNA/PLEK/FYB1/SLC2A10/CD40LG/ITGA4/ADAM11/ISG15/LOXL3/ZNF304/NRP1/CCN2/ITGA8/EMP2/ITGA3/LAMA3/ITGA7/ITGBL1/ADAM15/ZYX/BST1/BCAR1/LIMS2/PRKD1/PTN
GOBP_INTERFERON_GAMMA_PRODUCTION	0.54056	0.000799366	0.0426724	0.0403365	SCGB1A1/PGLYRP2/IL36RN/CR1/NR1H4/LAPTM5/PGLYRP3/CCR2/AXL/IL27/IL12RB1/FADD/TLR8/SASH3/EBI3/TNF/CCR7/HLA-DPB1/CD14/IL1R1/LILRB1/FOXP3/CD244/LGALS9C/CD3E/LTA/HAVCR2/PDCD1LG2/VSIR/LILRB4/SLAMF6/CD2/SLC11A1/IL10/GATA3/IL12B/CD96/TLR7/WNT5A/CLEC7A/HLA-DPA1/INHA/HLA-DRB1/ZC3H12A/TLR3/SIRPA/ISG15/PYCARD/HMHB1/SPN/CRTAM/IL20RB/BCL3/LGALS9B/INHBA/CD226/IL23A/PDE4B/IL1RL1/TNFSF4/TLR9/CD276/ZFPM1/RIPK3/LGAL…
GOBP_INTERLEUKIN_12_PRODUCTION	0.488757	0.0433695	0.460877	0.435647	CCL19/LAPTM5/HLA-G/LILRA5/MEFV/TLR8/CCR7/SCIMP/THBS1/LILRB1/IL16/TIGIT/LTB/SLAMF1/CMKLR1/IL17A/IL10/IL12B/JAK3/IRAK3/CLEC7A/CD40LG/TLR3/TLR2/IL23A/IFNG/MAPK11/TNFSF4/CD40/TLR9/IRF1/IRF5/HLA-B
GOBP_INTERLEUKIN_2_PRODUCTION	0.500389	0.0482245	0.485299	0.458733	CR1/NR1H4/LAPTM5/CCR2/SASH3/CD4/IRF4/FOXP3/CD3E/VSIG4/HAVCR2/CD28/CD86/LILRB4/PTPRC/CD80/GATA3/CLEC7A/CARD9/CARD11/IL17F/CD34/IL20RB/TNFAIP3/NAV3/PDE4B/GBP1/HOMER3/TBX21/ANXA1/IL1A
GOBP_KERATINIZATION	0.586335	1.06065e-08	3.2943e-06	3.11396e-06	KRTAP19-2/KRTAP4-3/LCE3A/KRTAP4-6/KRTAP4-8/SPRR2E/KRTAP4-11/KRT14/KRTAP10-9/SPRR2B/KRTAP4-5/KRTAP6-3/KRTAP10-1/KRT78/KRTAP10-5/LCE3D/KRTAP20-2/KRTAP4-4/KRTAP12-4/KRTAP10-7/KRTAP8-1/SPRR3/LCE3E/KRTAP10-11/KRTAP9-8/KRTAP10-10/KRTAP10-12/LCE2A/SPRR2A/KRTAP4-9/KRTAP10-8/KRTAP13-2/CASP14/KRTAP1-4/KRTAP29-1/KRTAP9-3/KRT24/SPRR4/KRTAP19-3/KRT6A/KRTAP13-4/SPRR2D/KRTAP4-2/KRT73/KRTAP12-2/KRTAP16-1/KRTAP24…
GOBP_KERATINOCYTE_DIFFERENTIATION	0.566532	9.89817e-10	4.50895e-07	4.26212e-07	KRTAP19-2/KRTAP4-3/LCE3A/KRTAP4-6/KRTAP4-8/SPRR2E/KRTAP4-11/KRT14/KRTAP10-9/SPRR2B/KRTAP4-5/SERPINB13/KRTAP6-3/KRTAP10-1/KRT78/KRTAP10-5/LCE3D/KRTAP20-2/KRTAP4-4/REG3G/KRTAP12-4/KRTAP10-7/KRTAP8-1/SPRR3/LCE3E/KRTAP10-11/KRTAP9-8/KRTAP10-10/KRTAP10-12/LCE2A/SPRR2A/KRTAP4-9/KRTAP10-8/KRTAP13-2/CASP14/KRTAP1-4/KRTAP29-1/KRTAP9-3/KRT24/SPRR4/KRTAP19-3/KRT6A/KRTAP13-4/SPRR2D/KRTAP4-2/KRT73/KRTAP12-2/K…
GOBP_KILLING_OF_CELLS_IN_OTHER_ORGANISM_INVOLVED_IN_SYMBIOTIC_INTERACTION	0.646218	0.0410654	0.451852	0.427117	DEFB103B/REG3G/KRT6A/CTSG/ELANE/AZU1/CAMP/CXCL6/BAD/CFHR2/DCD
GOBP_KILLING_OF_CELLS_OF_OTHER_ORGANISM	0.575609	0.00485837	0.136852	0.12936	DEFB103B/LCE3A/REG3G/CHGA/DEFB128/KRT6A/CTSG/CCL13/HTN1/ELANE/MUC7/FCER2/S100A12/DEFB4A/DEFA4/AZU1/CAMP/DEFB132/PGLYRP1/PGLYRP3/PGLYRP4/NOS2/CXCL6/LTF/PRF1/BAD/CFHR2/DCD/HAMP/CLEC7A
GOBP_LEUKOCYTE_CELL_CELL_ADHESION	0.465378	4.90034e-06	0.000778698	0.000736071	CD177/UMOD/SCGB1A1/CLEC4M/FUT9/CLEC4G/ZP4/MADCAM1/ELANE/S100A8/CCL25/ADTRP/IFNA2/IL36B/S100A9/SELP/VNN1/CCL19/VTCN1/CCL21/CR1/CCL28/CD209/CD27/LAPTM5/HLA-G/CD70/SELL/CCR2/ITGB2/IL7R/LILRB2/NR4A3/CLECL1/IL12RB1/SELE/FADD/SOCS1/SASH3/EBI3/CD1D/TNF/CAV1/JAM2/CCR7/GLI3/TESPA1/TMIGD2/CD4/PTAFR/IL2RA/ITGA5/HLA-DPB1/ITGB7/ADAM8/RHOH/ICOS/CERCAM/ST3GAL4/LILRB1/THY1/FOXP3/LGALS9C/KLF4/CD3E/LGALS1/TNFAIP8L…
GOBP_LEUKOCYTE_CHEMOTAXIS	0.473953	0.000465215	0.0303748	0.028712	DEFB104A/CHGA/S100A7/CCL13/S100A8/CCL25/CCL11/S100A12/CXCR1/S100A9/EDN3/CXCL5/CXCR5/CCL19/MMP28/CCL23/MIF/AZU1/CCL21/THBS4/CCL18/CD300H/GREM1/SERPINE1/CXCR2/CSF1R/PADI2/RARRES2/FPR2/CCR2/ITGB2/F7/CSF3R/SLAMF8/JAML/C3AR1/CCL3/CNR2/GPR183/C5AR1/CCL22/VEGFD/CXCL6/CCR7/CCL1/THBS1/ADAM8/CCL16/JAM3/STAP1/IL16/S1PR1/IL6R/FCER1G/CCR6/NCKAP1L/DEFB124/C5AR2/DUSP1/ADGRE2/CCL17/CCL8/VAV1/CMKLR1/PIK3CG/CCR1/I…
GOBP_LEUKOCYTE_HOMEOSTASIS	0.48848	0.0361047	0.421715	0.398629	LMO1/FLT3/TNFRSF13B/TNFRSF17/GAPT/AXL/GPR183/FADD/CXCL6/IL2RA/JAM3/FOXP3/NKX2-3/NCKAP1L/JAK3/TSC22D3/SH2B3/CORO1A/TNFSF14/HCAR2/PIK3CD/FOXN1/CD74/TNFSF13B/DOCK10/TNFAIP3/TCIRG1/PDE4B/GPR174/FAS/HIF1A/AKT1/RIPK3/IL6/IL2/MEF2C/ANXA1/BCL2/SPNS2/MERTK/SPTA1/BAK1/ITPKB/LGALS9/LYN/SIT1/BAP1
GOBP_LEUKOCYTE_MIGRATION	0.517451	1e-10	7.59222e-08	7.17661e-08	DEFB104A/CD177/PSG1/UMOD/CHGA/VPREB1/FUT9/IGHA2/S100A7/IGLV2-8/GPR15/GYPA/JCHAIN/IGKV2-30/IGHA1/CCL13/IGKV2-29/IGLV7-43/IGLC7/IGHM/MADCAM1/ELANE/S100A8/IGKV2D-30/IGLV1-51/CCL25/IGLV6-57/ADTRP/IGLV2-14/CCL11/MAG/S100A12/IGKV1-12/IGHV4-59/IGLC6/IGHV3-30/CXCR1/IGKV3D-11/S100A9/IGKV1-17/SELP/EDN3/CXCL5/CXCR5/IGLV1-40/CCL19/MMP28/IGKV1-5/IGHV4-34/CCL23/IGKV1D-12/IGLV3-19/IGKV3-15/IGKV1D-39/IGKV4-1/IGH…
GOBP_LEUKOCYTE_TETHERING_OR_ROLLING	0.610636	0.0442197	0.464715	0.439276	FUT9/MADCAM1/ELANE/CCL25/SELP/CCL21/CCL28/SELL/SELE/TNF/JAM2/PTAFR/ITGB7/ST3GAL4/VCAM1/SELPLG/ITGA4/SPN/ADD2
GOBP_LIMBIC_SYSTEM_DEVELOPMENT	0.443364	0.0417673	0.454436	0.429559	HSD3B2/SLC32A1/TBR1/ALK/EMX2/HTR5A/NKX2-6/NEUROD1/FEZF2/SOX3/KCNA1/KIRREL3/RAX/LMX1A/RELN/GLI3/FEZ1/GSX1/ATP1A2/TMEM108/ETS1/EPHA5/OTP/SMO/DAB1/FGFR2/NRP2
GOBP_LOCALIZATION_WITHIN_MEMBRANE	0.576329	0.00287271	0.0966956	0.0914023	CACNG7/CACNG3/SHISA7/CACNG2/CACNG5/MADCAM1/NRXN1/LHFPL4/NLGN1/MUSK/MAL/GRIK5/ITGB2/PIGR/APOE/ITGB7/THY1/GSN/ITGAL/DOCK2/PTPRC/CD2/DLG4/FLNA/CDH2/RFTN1/NRXN2/ITGA4
GOBP_LYMPHOCYTE_CHEMOTAXIS	0.581175	0.0117057	0.233875	0.221073	S100A7/CCL13/CCL25/CCL11/CCL19/CCL23/CCL21/CCL18/PADI2/CCR2/CCL3/GPR183/CCL22/CCL1/ADAM8/CCL16/CCL17/CCL8/PIK3CG/CYP7B1/WNT5A/CCL7/CCL2/CXCL13/CCL4/PIK3CD/CCL5/XCL2/CCL3L3/CXCR3/CCL15/CH25H/TMEM102
GOBP_LYMPHOCYTE_COSTIMULATION	0.520217	0.0248662	0.346756	0.327774	CCL19/CCL21/LILRB2/CAV1/CCR7/TMIGD2/ICOS/CD3E/LGALS1/HHLA2/PDCD1LG2/CD28/CD86/LILRB4/VAV1/CD80/TNFRSF13C/GRAP2/CD40LG/CARD11/TNFSF14/BTLA/TNFSF13B/PDCD1/TNFSF4/CTLA4/CSK/AKT1/PAK3/MAP3K8/EFNB3/CD160
GOBP_LYMPHOCYTE_MEDIATED_IMMUNITY	0.553226	1.40188e-10	9.57902e-08	9.05464e-08	SERPINB4/IGHV7-4-1/IGHA2/IGHV3-64D/IGLV2-8/CLEC4G/CLC/IGKV2-30/IGHA1/IGHV6-1/CRP/IGHV4-61/IGKV2-29/IGLV7-43/IGLC7/IGHV3-20/IGHV5-10-1/IGHM/IGHV4-31/IGHV1-69D/IGHV1-45/IGHV1-3/IGHV3-49/IGKV2D-30/IGLV1-51/IGHV3-72/IGLV6-57/IGHV5-51/IGHV1-58/IGHE/IGHV4-4/IGLV2-14/FCER2/IGHV4-28/IGHV2-26/IGKV1-12/IGHV4-59/IGHV3-73/IGHV3-35/IGLC6/IGHV3-30/IGHV3-16/IFNA2/IGKV3D-11/IGLL5/IGKV1-17/IGLV1-40/IGKV1-5/IGHV4-…
GOBP_LYMPHOCYTE_MIGRATION	0.528898	0.00129804	0.0591302	0.0558933	S100A7/GPR15/CCL13/MADCAM1/CCL25/ADTRP/CCL11/CCL19/CCL23/GCSAML/CCL21/CCL18/PADI2/CCR2/CCL3/GPR183/FADD/CCL22/MYO1G/JAM2/CCR7/CCL1/ITGB7/ADAM8/CCL16/S1PR1/CCR6/ITGAL/CCL17/CCL8/PIK3CG/GATA3/CYP7B1/WNT5A/AIF1/CCL7/CCL2/DOCK8/CXCL13/ICAM1/CCL4/ITGA4/CD200/PIK3CD/RIPOR2/CCL5/PYCARD/ZAP70/SPN/XCL2/CRTAM/CCL3L3/CXCR3/MSN/CCL15/CH25H/TMEM102/STK10/AKT1/RIPK3/SLC8B1/TBX21/CXCL12/GBA
GOBP_LYSOSOME_LOCALIZATION	0.517798	0.0158484	0.273464	0.258494	CHGA/IL13/BLK/PTGDS/MRGPRX2/NR4A3/FGR/PTGDR/IL13RA2/HMOX1/RAB34/BTK/CD300A/ADGRE2/FES/PIK3CG/LAT2/CD84/UNC13D/BLOC1S1/MILR1/PIK3CD/FOXF1/RAC2/SYTL4/PLA2G3/MAP6/PLEKHM2/SNAP23/S100A13/KIT/IL4R/PLEKHM1/LAT/BORCS6/GATA2/FLCN/HPS6/NDEL1/LAMTOR1/STXBP2/LGALS9/KXD1/LYN/MYH9
GOBP_MAINTENANCE_OF_LOCATION	0.416846	0.00103946	0.0510982	0.048301	FTHL17/MIR1-1/CER1/VSTM2A/LACRT/FTMT/S100A7/RIT2/CRP/DHRS7C/IL13/JPH3/S100A8/IGSF11/JPH4/TRDN/FTH1/S100A9/ARL2BP/CCL19/PLA2G10/P2RY6/CCL21/HTR2C/GRIK5/SLC18A2/APLNR/CCL3/TNF/XCR1/GPER1/CAV1/CCR7/APOE/CD4/C3/THY1/BDKRB1/F2RL3/SRGN/HTR2A/ITGB3/APOC4/GSN/CASQ2/FBN1/JPH2/FKBP1B/MSR1/PTPRC/CD19/GET4/IL10/FFAR2/ANK2/GJA1/NRROS/APOB/MCOLN1/ATP1A2/TRPA1/FBN2/FLNA/CCR5/DZIP1/ZC3H12A/CORO1A/PLCG2/TMSB15A/C…
GOBP_MAINTENANCE_OF_LOCATION_IN_CELL	0.443814	0.00367847	0.113221	0.107023	FTHL17/MIR1-1/LACRT/FTMT/RIT2/DHRS7C/IL13/JPH3/S100A8/JPH4/TRDN/FTH1/S100A9/ARL2BP/CCL19/P2RY6/CCL21/HTR2C/GRIK5/APLNR/CCL3/XCR1/GPER1/CAV1/CCR7/APOE/CD4/THY1/BDKRB1/F2RL3/SRGN/HTR2A/GSN/CASQ2/JPH2/FKBP1B/PTPRC/CD19/ANK2/GJA1/MCOLN1/ATP1A2/TRPA1/CCR5/CORO1A/PLCG2/TMSB15A/CLIC2/UBASH3B/SLC30A8/NOS1/BCL3/PLN/ALB/PINK1/F2R/CASQ1/ITPR1/SYNE1/FASLG/SNCA/LCN2/PML/NR5A1/CXCL9/TWF2/AKT1/LETM1/HK2/SLC8B1/…
GOBP_MAST_CELL_ACTIVATION	0.530429	0.0396137	0.442472	0.41825	CHGA/IL13/CNR1/S100A12/BLK/PTGDS/MRGPRX2/NR4A3/CNR2/FGR/PTGDR/RHOH/IL13RA2/CD300LF/HMOX1/BTK/CD300A/ADGRE2/FES/PIK3CG/LCP2/LAT2/CD84/UNC13D/MILR1/PIK3CD/FOXF1/RAC2/CD226
GOBP_MEIOTIC_SPINDLE_ORGANIZATION	0.859657	0.00170036	0.0676115	0.0639103	MOS
GOBP_MEMBRANE_DEPOLARIZATION	0.557485	0.0040118	0.118669	0.112173	MIR208A/CHRNA4/MIR1-1/SCN10A/BEST2/CACNG2/HCN4/SCN1A/CACNA1I/MYOC/SCN9A/HCN2/CACNA1G/ADORA2A/CHRNB2/CAV1/SCN11A/DCN/SCN2B/SCN7A/SCN4B/GJA5/ANK2/IFI6/ATP1A2/SCN1B/FGF12/CACNA1A/SCN3B/FHL1/CACNA1H/LRRK2/CACNA2D1
GOBP_MEMBRANE_DEPOLARIZATION_DURING_ACTION_POTENTIAL	0.645914	0.0098466	0.20895	0.197511	MIR208A/SCN10A/HCN4/SCN1A/CACNA1I/SCN9A/HCN2/CACNA1G/SCN11A/SCN2B/SCN7A/SCN4B/ANK2/ATP1A2/SCN1B/SCN3B/CACNA1H/CACNA2D1
GOBP_MEMBRANE_DEPOLARIZATION_DURING_CARDIAC_MUSCLE_CELL_ACTION_POTENTIAL	0.686317	0.0214916	0.324176	0.30643	MIR208A/HCN4
GOBP_MEMBRANE_INVAGINATION	0.632234	4.32341e-07	8.95207e-05	8.46201e-05	IGHV7-4-1/IGHA2/IGHV3-64D/IGHA1/IGHV6-1/IGHV4-61/IGLC7/IGHV3-20/IGHV5-10-1/IGHM/IGHV4-31/IGHV1-69D/IGHV1-45/IGHV1-3/IGHV3-49/IGHV3-72/IGHV5-51/IGHV1-58/IGHE/IGHV4-4/IGHV4-28/IGHV2-26/IGHV4-59/IGHV3-73/IGHV3-35/IGLC6/IGHV3-30/IGHV3-16/IGLL5/XKR5/IGHV4-34/IGHV3-48/IGKC/IGHV3-23/IGLL1/IGHV3-38/IGLC3/IGLC2/IGHV1-18/XKR4/IGHV2-5/IGHV3-74/IGHV2-70/ITGB2/IGHV3-15/IGHV3-13/ITGAM/IGHV3-7/IGHV3-21/TRBC1/TH…
GOBP_MEMBRANE_LIPID_BIOSYNTHETIC_PROCESS	0.403617	0.0415576	0.454436	0.429559	GAL3ST3/ST8SIA5/B3GALT1/ELOVL2/CYP4F22/ENPP7/P2RX1/ABCA8/CERS3/TNF/ST3GAL4/CWH43/ST6GALNAC5/ST6GALNAC6/ST8SIA2/TLCD3B/A4GALT/ELOVL4/GAL3ST2/A3GALT2/SMPD1/SPHK1/PLPP1/ST8SIA4/ST8SIA1/B3GALT4/GAL3ST4/CCN1/CERS1/ST6GALNAC4/TNFRSF1A/ORMDL2/B4GALNT1/GAL3ST1/DPM3/HACD4/ACER3/CERKL/PRKD1/SMPD3/SGPP2/GBA/SGMS2/SGMS1/ST6GALNAC3/FA2H/PEMT/MPPE1/PIGS/CERS2/LARGE1/GBGT1/GPAA1/PNPLA1/ALOX12B/CSNK1G2/ALDH3B1/E…
GOBP_MEMBRANE_RAFT_ASSEMBLY	-0.845587	0.0114679	0.23268	0.219943	CAV3/MIR138-1
GOBP_MESENCHYMAL_CELL_DIFFERENTIATION	0.375946	0.0409304	0.451852	0.427117	WNT8A/SERPINB3/PHOX2B/PAX2/EDN3/SOX10/TMEM100/SEMA6D/OLFM1/TCF21/GREM1/RADIL/SEMA6B/NRG1/ALX1/PDPN/TWIST1/COL1A1/CYP26C1/TGFB1/HAND2/VASN/TGFB3/ERBB4/SNAI2/SEMA7A/ENG/MIR342/SFRP1/SFRP2/TBX1/FOXF2/FGF10/DACT3/GCNT2/GATA3/BMP2/GLIPR2/FERMT2/WNT5A/RFLNB/LOXL2/FN1/HGF/FLNA/MIR222/TBX5/CDH2/NOG/PHLDB2/SMO/EDNRB/ELL3/TGFBR3L/FOLR1/FGFR1/FGFR2/NRP2/SEMA3E/TGFB1I1/OSR1/LOXL3/WNT2/FOXC2/ALDH1A2/SPRED3/NR…
GOBP_METAL_ION_EXPORT	0.594265	0.0137319	0.253355	0.239486	MIR1-1/ATP2B3/SLC8A3/SLC4A4/KCND3/KCNE1/KCNE2/ATP1A4/ATP4A/KCNE1B/ATP4B/FXYD2/ATP1B2/ATP1A3/SLC11A1/ATP1A2/KCNT2/SLC8A2/KCNE4/KCNA5/KCNE5/SLC9A1/NPPA/ATP2B4/RGS9/LETM1/SLC8B1
GOBP_METAL_ION_TRANSPORT	0.418937	2.44343e-05	0.00316625	0.00299292	CHRNA4/MIR1-1/ATP2B3/CACNG7/SLC30A10/CACNG3/LACRT/CASR/MIR424/GCG/CACNG2/STAC2/SLC8A3/OPRM1/ATP2B2/P2RX2/CACNG5/DHRS7C/FFAR1/IL13/CAMK2B/JPH3/CHRNA9/JPH4/TRDN/SLC4A4/GRIN2A/DRD3/CCL19/CACNG1/CACNA1I/PLP1/KCND3/GPM6A/RCVRN/REM1/P2RY6/CCL21/KCNE1/P2RX1/HTR2C/STAC/CSN2/GNAO1/KCNE2/LILRA5/ATP1A4/ATP4A/KCNE1B/CALHM1/APLNR/CAMK2A/PKD1L2/MS4A1/CACNA1G/LILRB2/TRPV2/LILRA2/GRM6/CHRNA7/ADORA2A/CHRNB2/CCL3/…
GOBP_MONOAMINE_TRANSPORT	0.487228	0.036537	0.425311	0.402029	CHRNA4/HTR1A/HRH3/CHGA/NPY2R/CNR1/SYT6/DRD3/SYT9/SYT4/FFAR3/SYT5/VIP/P2RX1/SLC18A2/HTR1B/SLC6A3/ADORA2A/CHRNB2/SYT10/SYT8/SNCG/SYT3/GHSR/LILRB1/HTR2A/ITGB3
GOBP_MONOCYTE_CHEMOTAXIS	0.54552	0.0165972	0.282815	0.267333	DEFB104A/S100A7/CCL13/CCL25/CCL11/S100A12/CCL19/CCL23/CCL21/CCL18/GREM1/SERPINE1/FPR2/CCR2/SLAMF8/CCL3/CCL22/CCL1/CCL16/IL6R/DEFB124/DUSP1/CCL17/CCL8/CCR1/SLIT2/PLA2G7/AIF1/CCL7/CCL2/CCL4
GOBP_MONONUCLEAR_CELL_DIFFERENTIATION	0.348467	0.0143586	0.258858	0.244688	IFNA4/IFNA14/PAX1/PSMB11/PGLYRP2/AICDA/FLT3/IFNA2/IL36B/NTRK1/VNN1/CCL19/LY6D/ADGRG3/CSF2/BLK/IFNA6/GATA1/RSAD2/HLA-DOA/CR1/CD79A/WNT1/MT1G/APCS/LY9/CSF1R/CD27/CD79B/PGLYRP3/HLA-G/CCR2/IL7R/AXL/PRTN3/MS4A1/LILRB2/CR2/SLAMF8/IL27/GPR183/IL12RB1/FADD/ONECUT1/SOCS1/SASH3/GPS2/SPI1/CD1D/IL11/CCR7/MAFB/GLI3/GPR68/TESPA1/ITM2A/CD4/IL2RA/ADAM8/IKZF1/RHOH/UBD/NFAM1/IRF4/LILRB1/FOXP3/CD3E/PLCL2/NKX2-3/LGA…
GOBP_MONONUCLEAR_CELL_MIGRATION	0.477868	0.00137748	0.0607553	0.0574294	DEFB104A/S100A7/GPR15/CCL13/MADCAM1/CCL25/ADTRP/CCL11/S100A12/CXCR1/CCL19/CCL23/GCSAML/CCL21/CCL18/GREM1/SERPINE1/CXCR2/CSF1R/PADI2/RARRES2/FPR2/CCR2/SLAMF8/JAML/C3AR1/CCL3/GPR183/FADD/C5AR1/CCL22/TNF/MYO1G/JAM2/CCR7/CCL1/ITGB7/THBS1/ADAM8/CCL16/S1PR1/IL6R/CCR6/ITGAL/DEFB124/DUSP1/CCL17/CCL8/CMKLR1/PECAM1/PIK3CG/CCR1/GATA3/CYP7B1/WNT5A/SLIT2/PLA2G7/AIF1/CCL7/CCL2/DOCK8/CXCL13/CCR5/ICAM1/CCL4/ITGA…
GOBP_MONOVALENT_INORGANIC_CATION_HOMEOSTASIS	0.508163	0.000395216	0.0270051	0.0255268	TFAP2B/UMOD/SCNN1B/SLC4A10/CA2/AVP/SLC26A3/SLC9C2/SLC4A1/SCNN1G/SLC12A3/MC3R/CYP11B2/SLC4A4/CCKBR/DRD3/NPPB/SLC9A3/ATP6V1B1/ATP1A4/CYP4A11/ATP4A/SLAMF8/ADORA2A/SLC12A1/AVPR1A/TAC1/KCNMA1/RAB39A/AGTR1/ATP4B/SCN7A/HVCN1/ATP1B2/ATP1A3/SLC9A9/NPR1/ATP6V0D2/SLC11A1/SLC12A5/RAB38/ATP1A2/RHCG/CLN3/AGT/EDNRB/ATP6V0D1/KCNA5/LRRK2/TCIRG1/GRN/FASLG/GNAI2/ATP6V0B/SLC9A1/UPK3A/SLC12A4/ADORA1/TMEM175/SLC9A2/AT…
GOBP_MOVEMENT_IN_HOST_ENVIRONMENT	0.460451	0.00513579	0.140104	0.132434	KRT6A/CLEC4M/SERPINB3/CLEC4G/GPR15/GYPA/TRIML1/IFNA2/TRIML2/CR1/APCS/MRC1/SLC52A1/CD209/AXL/CR2/SIGLEC1/FCN1/CAV1/CD4/ITGA5/ITGB7/TNFRSF4/MOG/HTR2A/HYAL1/LGALS1/ITGB3/GSN/SLAMF1/CD86/CD80/SELPLG/CLDN9/PTX3/CTSL/CCR5/ICAM1/HLA-DRB1/SMPD1/CAV2/CD74/CLEC5A/CIITA/NRP1/VPS18/IFITM2/IFITM1/TRIM62/NCAM1/PML/SIVA1/NPC1/IFITM3/TRIM22/TMPRSS2/PC/EFNB3/HYAL2/VPS37B/LY6E/TPCN2/FCN3/TRIM25/EPHA2/CD55/TRIM14/S…
GOBP_MUCOPOLYSACCHARIDE_METABOLIC_PROCESS	0.510923	0.00219046	0.0800398	0.0756582	NCAN/SPOCK3/B3GNT7/CHST9/NDST4/CHST6/ITIH1/LYVE1/CHST2/CHST1/TGFB1/DCN/CHST7/ST3GAL4/CHST5/STAB2/HYAL1/NDST2/SPAM1/BGN/CHST11/LUM/UST/ITIH3/SPOCK2/DSEL/CHSY3/CHST3/HGF/VCAN/B3GNT4/ITIH2/PRELP/CHST13/CHST15/EGFLAM/HEXA/ITIH5/OGN/DSE/CSPG4/FMOD/SLC9A1/PDGFB/IDS/ANGPT1/AKT1/CHST12/IDUA/NDNF/SMPD3/ACAN/CHST14/CHP1/HYAL2/ARSB/ST3GAL6/NDST1/B4GALT1/KERA/AP2A1
GOBP_MULTICELLULAR_ORGANISMAL_SIGNALING	0.528407	1.95078e-05	0.00277702	0.002625	MIR208A/DRD5/MIR1-1/ATP2B3/CACNG7/CACNG3/SCN10A/CACNG2/HCN4/SLC8A3/AVP/ATP2B2/CACNG5/CLDN19/KCNA1/MAG/TRDN/SCN1A/CACNG1/CACNA1I/KCND3/TNR/KCNE1/P2RX1/KCNJ4/SCN9A/MTNR1B/GPR88/KCNE2/ATP1A4/KCNE1B/DMRT3/CACNA1G/TYMP/GPER1/CAV1/SCN11A/EHD3/AVPR1A/GHSR/SCN2B/CNTNAP1/FXYD6/GJD3/JAM3/KCNK3/S1PR1/ATP2A3/SCN7A/FXYD2/CASQ2/ATP1B2/CACNA2D3/ATP1A3/NPR1/FKBP1B/SCN4B/KCND2/GJA5/ANK2/GJA1/KCNIP1/ATP1A2/SCN1B/C…
GOBP_MUSCLE_CELL_DEVELOPMENT	0.473735	0.00248169	0.0883942	0.0835554	MIR208A/MIR1-1/KLHL40/MYF5/NKX2-6/P2RX2/MYOG/MYH6/MYPN/DNER/WFIKKN2/MYF6/BMP10/MYO18B/MYL2/NRAP/LRRC10/FLNC/ENG/LMOD1/EFEMP2/LOX/TMOD1/SYPL2/LMOD2/COMP/ALPK2/MYH11/PDGFRB/RGS2/ANK2/PDGFRA/HAMP/DYSF/ADM/WNT10B/SMO/SIX4/RAMP2/RIPOR2/CAV2/MIR199B/BVES/FER1L5/ADRA1A/CASQ1/ACTA1/LDB3/MEGF10/HEY2/PGM5/MYOZ1/PI16/CFL2/NKX2-5/SYNPO2L/HDAC9
GOBP_MUSCLE_CELL_DIFFERENTIATION	0.376337	0.00786606	0.181211	0.171291	MIR208A/MIR204/MIR1-1/WNT8A/KLHL40/DUSP29/MYF5/NKX2-6/MIR206/MIR424/P2RX2/MYOG/TCF23/MYH6/MYPN/DNER/TRIM72/WFIKKN2/ADGRB3/MYF6/WNT1/GREM1/BMP10/MYO18B/ADAM12/NRG1/PLPP7/MYL2/EHD2/DKK1/KCNH1/NRAP/NPHS1/GPER1/JAM2/RBPMS2/LRRC10/CD53/TGFB1/AVPR1A/MYMX/TMEM204/BOC/MYOCD/NFATC1/FLNC/ENG/TMEM119/LMOD1/EFEMP2/LOX/TMOD1/CAMK1/SYPL2/LMOD2/IGFBP5/COMP/MESP1/ALPK2/MYH11/CDH15/TBX1/PDGFRB/RGS2/FGF10/TBX2/ANK…
GOBP_MUSCLE_CONTRACTION	0.410927	0.000516883	0.0318186	0.0300767	NEUROG1/MIR1-1/CHGA/NPY2R/SCN10A/SCNN1B/MYBPC3/STAC2/HCN4/SLC8A3/MYL1/PVALEF/P2RX2/MYH6/KCNA1/KBTBD13/TRDN/MYL10/MYH13/EDN3/TRIM72/MYBPH/SCN1A/SSTR2/HTR7/KCND3/CHRNA3/KCNE1/P2RX1/HSPB6/ACTN3/SGCA/STAC/MYH7/GNAO1/BMP10/KCNE2/TIFAB/ANKRD2/TNNI2/KCNE1B/MYH1/CACNA1G/GALR2/MYL2/CHRNB2/ALDOA/CHRM2/GPER1/CAV1/KCNB2/PTAFR/TACR3/EHD3/GHSR/P2RX6/SCN2B/ACTG2/MYOCD/CNN1/KCNMA1/ACTA2/MYBPC2/BDKRB2/HTR2A/DES/L…
GOBP_MUSCLE_HYPERTROPHY_IN_RESPONSE_TO_STRESS	0.692547	0.0153399	0.271457	0.256597	MIR208A
GOBP_MUSCLE_ORGAN_DEVELOPMENT	0.362882	0.019183	0.309145	0.292222	NEUROG1/MIR1-1/KLHL40/MYF5/LBX1/MYBPC3/VAX1/VGLL2/P2RX2/MYOG/TCF23/MYH6/PHOX2B/HAND1/MEOX2/UNC45B/DNER/USP2/TRIM72/MYF6/TCF21/CHODL/ACTN3/SGCA/MYH7/BMP10/ASB2/NRG1/TIFAB/ANKRD2/MYL2/TWIST1/NPHS1/CTF1/CAV1/TGFB1/DCN/MYMX/MYOCD/COL6A3/COL11A1/ENG/S1PR1/EFEMP2/LOX/EVC/JPH2/TAGLN/ITGA11/VAMP5/TBX1/MSC/BASP1/MYLK/NUPR1/BMP2/SGCD/ANKRD33/ELN/HLX/WNT5A/MRAS/HEG1/TCF15/NOG/WNT10B/ZFPM2/SMO/SIX4/RIPOR2/CA…
GOBP_MUSCLE_SYSTEM_PROCESS	0.391072	0.000918344	0.0468287	0.0442652	MIR208A/NEUROG1/MIR1-1/CHGA/NPY2R/SCN10A/SCNN1B/MYBPC3/STAC2/HCN4/SLC8A3/MYL1/PVALEF/P2RX2/MYOG/MYH6/CAMK2B/KCNA1/KBTBD13/TRDN/MYL10/MYH13/EDN3/SCO2/TRIM72/MYBPH/SCN1A/SSTR2/HTR7/KCND3/MYOC/CHRNA3/KCNE1/P2RX1/HSPB6/ACTN3/SGCA/STAC/MYH7/GNAO1/BMP10/KCNE2/TIFAB/ANKRD2/TNNI2/KCNE1B/MYH1/CACNA1G/GALR2/MYL2/CHRNB2/NR4A3/ALDOA/CHRM2/GPER1/CAV1/KCNB2/PTAFR/TACR3/HAND2/EHD3/GHSR/P2RX6/SCN2B/ACTG2/MYOCD/C…
GOBP_MYELOID_LEUKOCYTE_DIFFERENTIATION	0.421498	0.00628477	0.158711	0.150022	POU4F2/CEBPE/CA2/CCL19/CSF2/GATA1/MMP9/MT1G/APCS/NME2/CSF1R/C1QC/CLDN18/PRTN3/TYROBP/CCL3/GPR183/FADD/SPI1/TNF/CCR7/MAFB/GPR68/CD4/TGFB1/LTF/UBD/IRF4/LILRB1/NKX2-3/CCN4/IL31RA/EVI2B/FBN1/LILRB3/CBFA2T3/SFRP1/HCLS1/RASSF2/LILRB4/FES/CSF3/IL17A/CCR1/GATA3/IL20/TREM2/CD101/IL12B/NRROS/OSCAR/CARTPT/FSTL3/EFNA2/ROR2/DCSTAMP/INHA/ZBTB46/HLA-DRB1/LRRC17/PIK3CD/UBASH3B/TF/TLR3/BATF3/CSF1/CD74/CEBPA/TAL1/…
GOBP_MYELOID_LEUKOCYTE_MIGRATION	0.512132	4.50717e-05	0.00488849	0.00462088	DEFB104A/CD177/UMOD/CHGA/S100A7/CCL13/S100A8/CCL25/CCL11/S100A12/CXCR1/S100A9/EDN3/CXCL5/CCL19/MMP28/CCL23/MIF/AZU1/CCL21/THBS4/CCL18/CD300H/GREM1/SERPINE1/CXCR2/CSF1R/RARRES2/FPR2/CCR2/ITGB2/PRTN3/CSF3R/SLAMF8/JAML/C3AR1/CCL3/C5AR1/CCL22/VEGFD/CXCL6/CCR7/EMILIN1/CCL1/THBS1/ADAM8/CCL16/RHOH/IL1R1/JAM3/STAP1/IL6R/FCER1G/NCKAP1L/CD300A/DEFB124/C5AR2/DUSP1/ADGRE2/CCL17/CCL8/VAV1/CMKLR1/PECAM1/PIK3CG…
GOBP_NCRNA_3_END_PROCESSING	0.589587	0.0164253	0.281995	0.266558	CT45A9/CT45A1/CT45A3/SAGE2P/FBLL1/SAGE1/CT45A10
GOBP_NEGATIVE_REGULATION_OF_AMYLOID_PRECURSOR_PROTEIN_CATABOLIC_PROCESS	-0.643059	0.0485269	0.486861	0.46021	MIR186/MIR29A/MIR107/MIR15B/MIR361/MIR153-1
GOBP_NEGATIVE_REGULATION_OF_BLOOD_CIRCULATION	0.725425	0.00572667	0.151397	0.14311	MIR208A
GOBP_NEGATIVE_REGULATION_OF_BLOOD_VESSEL_ENDOTHELIAL_CELL_MIGRATION	-0.615911	0.00714172	0.169442	0.160167	MIR16-1/MIR188/MIR2355/MIR15B/MIR361/MIR505/MIR329-1/MIR133B/MIR15A/MIR495/MIR129-1
GOBP_NEGATIVE_REGULATION_OF_BLOOD_VESSEL_ENDOTHELIAL_CELL_PROLIFERATION_INVOLVED_IN_SPROUTING_ANGIOGENESIS	-0.719823	0.027189	0.362856	0.342993	MIR494/MIR16-1/MIR2355/MIR15B/MIR361/MIR15A/MIR495
GOBP_NEGATIVE_REGULATION_OF_CELL_ACTIVATION	0.438434	0.00634837	0.158711	0.150022	SCGB1A1/PGLYRP2/CLEC4G/CNR1/IFNA2/TNFRSF13B/VTCN1/BLK/CR1/LRFN5/TSPAN32/LAPTM5/PGLYRP3/HLA-G/CCR2/AXL/LILRB2/TYROBP/LST1/CNR2/SOCS1/GPER1/APOE/GLI3/EMILIN1/IL2RA/FGR/IL13RA2/CD300LF/LILRB1/FOXP3/HMOX1/LGALS9C/SAMSN1/TNFAIP8L2/IL31RA/VSIG4/BTK/MNDA/HAVCR2/CD300A/PDCD1LG2/TIGIT/NOS3/VSIR/THBD/SFRP1/CD86/TAFA3/GPNMB/LAX1/LILRB4/PTPRC/TBC1D10C/IL10/CD80/SYT11/LRRC32/JAK3/FGL2/HLX/PDGFRA/SH2B3/CD84/FC…
GOBP_NEGATIVE_REGULATION_OF_CELL_CYCLE_G1_S_PHASE_TRANSITION	-0.648335	3.11722e-05	0.00382588	0.00361644	MIR29A/MIR16-1/MIR15B/MIR133B/MIR15A/MIR138-1/MIR873
GOBP_NEGATIVE_REGULATION_OF_CELL_CYCLE_PHASE_TRANSITION	-0.467862	0.00636757	0.158711	0.150022	MIR15B/MIR133B/MIR15A/MIR138-1/MIR873
GOBP_NEGATIVE_REGULATION_OF_CELL_MIGRATION_INVOLVED_IN_SPROUTING_ANGIOGENESIS	-0.653111	0.0249768	0.346883	0.327894	MIR494/MIR16-1/MIR188/MIR2355/MIR361/MIR329-1/MIR15A/MIR495
GOBP_NEGATIVE_REGULATION_OF_ENDOTHELIAL_CELL_PROLIFERATION	-0.663788	0.00149681	0.0639232	0.0604239	MIR16-1/MIR2355/MIR487B/MIR15B/MIR30B/MIR361/MIR329-1/MIR133B/MIR15A/MIR495/MIR129-1
GOBP_NEGATIVE_REGULATION_OF_EPITHELIAL_CELL_MIGRATION	-0.565447	0.00495426	0.13874	0.131145	MIR16-1/MIR188/MIR2355/MIR15B/MIR361/MIR505/MIR329-1/MIR133B/MIR15A/MIR495/MIR129-1
GOBP_NEGATIVE_REGULATION_OF_EPITHELIAL_CELL_PROLIFERATION	-0.515313	0.015473	0.271806	0.256927	MIR494/SLURP1/MIR125B1/MIR16-1/MIR2355/MIR487B/MIR15B/MIR30B/MIR361/MIR329-1/MIR133B/MIR15A/MIR495/MIR129-1
GOBP_NEGATIVE_REGULATION_OF_HYDROLASE_ACTIVITY	0.361013	0.00485222	0.136852	0.12936	CST9LP1/SERPINB13/PPP1R17/SERPINB4/MIR182/MIR152/ANXA8L1/ANXA8/SERPINB3/SERPINB12/SLC7A14/SERPINB7/A2ML1/SPOCK3/SERPINB2/AVP/SERPINA9/ADCYAP1/CST6/SERPINA12/SERPINB10/SERPINA2/USP17L2/NLRP7/PCDH11X/PAX2/SAG/C3P1/WFDC5/AHSG/WFIKKN2/SERPINA5/PPP1R2C/GCHFR/TMEM225/TFPI2/GNAT1/CR1/MMP9/APCS/SERPINE1/CSN2/TSKS/SPP2/ITIH1/CD27/CAMK2A/IFIT1/SPOCK1/ADORA2A/SERPINA3/GPS2/TNF/AQP1/CARD18/TIMP2/THBS1/C3/RHO…
GOBP_NEGATIVE_REGULATION_OF_IMMUNE_EFFECTOR_PROCESS	0.455967	0.0126062	0.244018	0.23066	SERPINB4/PGLYRP2/CLEC4G/IFNA2/CD22/CR1/PGLYRP3/HLA-G/CCR2/IL7R/SLAMF8/TNF/IL2RA/TGFB1/IL13RA2/LILRB1/TGFB3/FOXP3/HMOX1/VSIG4/HAVCR2/CD300A/C4BPA/A2M/SERPING1/HTRA1/LILRB4/PTPRC/FCRL3/IL10/CD96/JAK3/FGL2/HLX/SPINK5/CD84/FCGR2B/KIR2DL4/IRAK3/ZC3H12A/FOXF1/KLRD1/LOXL3/IL20RB/SERPINB9/C4BPB/HLA-F/GRN/TNFSF4/NLRX1/SEC14L1/ANGPT1/CD59/MICB/ZBTB7B/HLA-E/IL2/SUSD4/TBX21/ANXA1/HLA-B/DHX58/HLA-A/RIOK3/IL4R…
GOBP_NEGATIVE_REGULATION_OF_IMMUNE_SYSTEM_PROCESS	0.361517	0.0121827	0.239208	0.226113	SERPINB4/SCGB1A1/PGLYRP2/CLEC4G/ADCYAP1/CNR1/CCL25/ADTRP/IFNA2/TNFRSF13B/MMP28/VTCN1/BLK/MIF/CCL21/HLA-DOA/CD22/CR1/LRFN5/TSPAN32/CCL28/GREM1/APCS/NME2/PADI2/LAPTM5/PGLYRP3/HLA-G/C1QC/CCR2/IL7R/AXL/NLRP6/CLDN18/LILRB2/SLAMF8/TYROBP/LST1/CCL3/CNR2/FADD/SOCS1/MMP12/GPS2/TNF/GPER1/COL3A1/MAFB/GLI3/GPR68/EMILIN1/IL2RA/TGFB1/FGR/THBS1/LTF/IL13RA2/CD300LF/LILRB1/THY1/TGFB3/STAP1/FOXP3/HMOX1/LGALS9C/PLC…
GOBP_NEGATIVE_REGULATION_OF_INFLAMMATORY_RESPONSE	-0.47021	0.0499287	0.490001	0.463177	INS/MIR31/MIR16-1/PYDC2/MIR920/MIR15B/MIR105-1/MIR187/MIR15A/MIR488/MIR138-1
GOBP_NEGATIVE_REGULATION_OF_INTERFERON_GAMMA_PRODUCTION	0.562478	0.0444471	0.465095	0.439635	SCGB1A1/PGLYRP2/IL36RN/CR1/NR1H4/LAPTM5/PGLYRP3/AXL/LILRB1/FOXP3/LGALS9C/HAVCR2/PDCD1LG2/VSIR/LILRB4/IL10/GATA3/CD96/INHA/HLA-DRB1/ZC3H12A/IL20RB/LGALS9B/INHBA/IL1RL1/TNFSF4
GOBP_NEGATIVE_REGULATION_OF_LEUKOCYTE_MEDIATED_IMMUNITY	0.592379	0.0106743	0.220355	0.208292	SERPINB4/CLEC4G/IFNA2/CR1/HLA-G/CCR2/IL7R/IL13RA2/LILRB1/FOXP3/HMOX1/HAVCR2/CD300A/C4BPA/LILRB4/PTPRC/CD96/JAK3/CD84/FCGR2B/KIR2DL4/FOXF1/KLRD1/IL20RB/SERPINB9/C4BPB/HLA-F/HLA-E/SUSD4/TBX21/HLA-B/HLA-A/KLRC1/BCL6/PARP3/CEACAM1/LGALS9/FOXJ1
GOBP_NEGATIVE_REGULATION_OF_LEUKOCYTE_PROLIFERATION	0.503524	0.0140259	0.25557	0.241579	SCGB1A1/CLEC4G/CRP/TNFRSF13B/VTCN1/BLK/CR1/GREM1/HLA-G/LILRB2/TYROBP/LST1/IL2RA/LILRB1/FOXP3/LGALS9C/VSIG4/BTK/MNDA/HAVCR2/CD300A/PDCD1LG2/VSIR/CD86/CCL8/GPNMB/LILRB4/IL10/CD80/LRRC32/FCGR2B/HLA-DRB1/SPN/CRTAM/MAD1L1/IL20RB/LGALS9B/TNFAIP3/CTLA4
GOBP_NEGATIVE_REGULATION_OF_LYMPHOCYTE_ACTIVATION	0.442243	0.0106445	0.220355	0.208292	SCGB1A1/PGLYRP2/CLEC4G/IFNA2/TNFRSF13B/VTCN1/BLK/CR1/LAPTM5/PGLYRP3/HLA-G/AXL/LILRB2/TYROBP/LST1/SOCS1/GLI3/IL2RA/FGR/LILRB1/FOXP3/LGALS9C/SAMSN1/TNFAIP8L2/VSIG4/BTK/MNDA/HAVCR2/CD300A/PDCD1LG2/TIGIT/VSIR/SFRP1/CD86/GPNMB/LAX1/LILRB4/TBC1D10C/IL10/CD80/LRRC32/JAK3/FGL2/HLX/FCGR2B/INHA/HLA-DRB1/ZC3H12A/RIPOR2/LOXL3/CD74/SPN/CRTAM/MAD1L1/IL20RB/LGALS9B/INHBA/TNFAIP3/HLA-F/TNFSF4/DTX1/CTLA4/NRARP/PL…
GOBP_NEGATIVE_REGULATION_OF_LYMPHOCYTE_MEDIATED_IMMUNITY	0.578749	0.0248084	0.346756	0.327774	SERPINB4/CLEC4G/IFNA2/CR1/HLA-G/IL7R/LILRB1/FOXP3/HAVCR2/C4BPA/LILRB4/PTPRC/CD96/FCGR2B/KIR2DL4/KLRD1/IL20RB/SERPINB9/C4BPB/HLA-F/HLA-E/SUSD4/TBX21/HLA-B/HLA-A/KLRC1/BCL6/PARP3/CEACAM1/LGALS9/FOXJ1
GOBP_NEGATIVE_REGULATION_OF_MEIOTIC_CELL_CYCLE	0.718916	0.0242741	0.343405	0.324607	MOS/NANOS2/DMRT1
GOBP_NEGATIVE_REGULATION_OF_NF_KAPPAB_TRANSCRIPTION_FACTOR_ACTIVITY	-0.539733	0.0374813	0.431133	0.407532	MIR16-1/PYDC2/MIR15A/MIR138-1
GOBP_NEGATIVE_REGULATION_OF_PEPTIDASE_ACTIVITY	0.380131	0.0169583	0.28681	0.27111	CST9LP1/SERPINB13/SERPINB4/MIR152/ANXA8L1/ANXA8/SERPINB3/SERPINB12/SERPINB7/A2ML1/SPOCK3/SERPINB2/AVP/SERPINA9/CST6/SERPINA12/SERPINB10/SERPINA2/NLRP7/PAX2/C3P1/WFDC5/AHSG/WFIKKN2/SERPINA5/TFPI2/CR1/MMP9/SERPINE1/CSN2/SPP2/ITIH1/CD27/SPOCK1/ADORA2A/SERPINA3/TNF/AQP1/CARD18/TIMP2/THBS1/C3/LTF/COL6A3/SPINK2/KLF4/SERPINF1/PI3/CARD17/A2M/SERPING1/SFRP2/CPAMD8/CST2/ITIH3/RENBP/IFI6/SPOCK2/SPINK5/HGF/P…
GOBP_NEGATIVE_REGULATION_OF_PEPTIDYL_THREONINE_PHOSPHORYLATION	-0.773707	0.0121597	0.239208	0.226113	MIR103A1/MIR15A
GOBP_NEGATIVE_REGULATION_OF_PROTEIN_POLYUBIQUITINATION	-0.870467	0.00472567	0.135674	0.128247	UBR5/MIR138-1
GOBP_NEGATIVE_REGULATION_OF_PROTEOLYSIS	0.348012	0.0409642	0.451852	0.427117	CST9LP1/SERPINB13/SERPINB4/KLHL40/MIR152/ANXA8L1/ANXA8/SERPINB3/SERPINB12/SERPINB7/A2ML1/SPOCK3/SERPINB2/AVP/SERPINA9/CST6/SERPINA12/SERPINB10/SERPINA2/USP17L2/IL1R2/NLRP7/PAX2/C3P1/WFDC5/AHSG/WFIKKN2/SERPINA5/TFPI2/GAS1/CR1/MMP9/WNT1/SERPINE1/CSN2/SPP2/ITIH1/CD27/SPOCK1/ADORA2A/SERPINA3/TNF/AQP1/CARD18/TIMP2/THBS1/C3/LTF/PLAT/COL6A3/SPINK2/TTC36/KLF4/SERPINF1/PI3/CARD17/A2M/SERPING1/SFRP2/MIR126…
GOBP_NEGATIVE_REGULATION_OF_RECEPTOR_SIGNALING_PATHWAY_VIA_JAK_STAT	0.63092	0.0383645	0.435735	0.411882	MIR9-1/NEUROD1
GOBP_NEGATIVE_REGULATION_OF_SECRETION	0.395323	0.0424905	0.457185	0.432158	NEUROG1/HRH3/CHGA/NPY2R/OPRM1/CNR1/ADTRP/MIR766/TFF2/DRD3/SYT4/RSAD2/ENHO/MTNR1B/NRG1/TIFAB/CCR2/HTR1B/IL11/APOE/GHSR/IL13RA2/LILRB1/HMOX1/OSM/CD300A/SFRP1/FKBP1B/PSMD9/SYT11/GJA1/IL12B/TACR2/CRHBP/CD84/FCGR2B/CYP51A1/CARTPT/FFAR4/BMP8A/INHA/ADRA2A/TRIM9/CD200/FOXF1/CBARP/CD74/ADRA2B/SYTL4/INHBA/F2R/P2RY1/HLA-F/TNFRSF1A/GNAI2/PTGER3/SNCA/P2RY12/ADORA1/GHRL/SCT/IL1RAPL1/OXT/FGF23/LIF/PIM3/ANXA1/TN…
GOBP_NEGATIVE_REGULATION_OF_SPROUTING_ANGIOGENESIS	-0.864899	0.000101468	0.00960592	0.00908007	MIR487B/MIR329-1/MIR495/MIR138-1/MIR375
GOBP_NEGATIVE_REGULATION_OF_T_CELL_PROLIFERATION	0.509692	0.0376051	0.431133	0.407532	SCGB1A1/CLEC4G/VTCN1/CR1/HLA-G/LILRB2/IL2RA/LILRB1/FOXP3/LGALS9C/VSIG4/HAVCR2/PDCD1LG2/VSIR/CD86/GPNMB/LILRB4/IL10/CD80/LRRC32/HLA-DRB1/SPN/CRTAM/MAD1L1/IL20RB/LGALS9B/CTLA4/PLA2G2D/ZBTB7B/LGALS7B/CEBPB
GOBP_NEGATIVE_REGULATION_OF_VASCULAR_ENDOTHELIAL_CELL_PROLIFERATION	-0.816547	0.00162316	0.0652415	0.0616701	MIR487B/MIR15B/MIR30B/MIR329-1/MIR133B/MIR495/MIR129-1
GOBP_NEGATIVE_REGULATION_OF_VASCULATURE_DEVELOPMENT	-0.589097	0.000927327	0.0469365	0.0443671	MIR377/MIR494/MIR125B1/MIR29A/MIR217/MIR16-1/MIR487B/MIR15B/MIR30B/MIR361/MIR1298/MIR505/MIR329-1/MIR15A/MIR495/MIR138-1/MIR375
GOBP_NEPHRON_DEVELOPMENT	0.422973	0.0355129	0.416226	0.393441	TFAP2B/UMOD/SERPINB7/POU3F3/PAX2/KIRREL3/IRX1/TCF21/CALB1/WNT1/GREM1/WNT9B/WNT7B/ADAMTS16/NPHS1/GLI3/TEK/ACTA2/IL6R/SULF1/PDGFRB/PECAM1/IRX3/BASP1/SALL1/GATA3/BMP2/WNT2B/PDGFRA/NID1/DCHS1/NOG/AGT/SMO/SIX4/GPR4/OSR1/COL4A4/FOXC2/CD34/FOXD1/FOXC1/CITED1/ITGA3/HEYL/FGF1/GDNF/EGR1/PDGFB/LAMB2/ANGPT1/SULF2/LIF/DLL1/MEF2C/WWTR1/PKD1/BCL2/WT1/MYO1E/FAT4/PKD2/PODXL
GOBP_NEURAL_RETINA_DEVELOPMENT	0.485303	0.0418323	0.454436	0.429559	TFAP2B/NEUROD4/POU4F2/NEUROD1/SLC17A8/FOXN4/GPM6A/DSCAM/CALB1/SLC17A7/SDK1/THY1/SDK2/SLC1A1/ATP8A2
GOBP_NEUROMUSCULAR_PROCESS_CONTROLLING_BALANCE	0.569513	0.0255756	0.35113	0.331908	NEUROG1/POU4F2/JPH3/NKX6-2/NRXN1/SHANK1/CLRN1/PCDH15/USH1G/TNR/GPR88/TIFAB/CNTNAP1/DLG4/CLN3/CDH23/NLGN2/POU4F3
GOBP_NEURON_FATE_COMMITMENT	0.577799	0.00605386	0.156689	0.148112	LHX3/TBR1/OLIG3/LBX1/MYT1L/ASCL1/FOXN4/OLIG1/FEV/FEZF2/OLIG2/WNT1/DMRT3/GLI3/PRRX1/SOX1/GLI2/DBX1/GBX1/GSX1
GOBP_NEURON_PROJECTION_GUIDANCE	0.421977	0.00188207	0.0720951	0.0681484	LHX3/TBR1/POU4F2/DPYSL5/LRTM2/VAX1/NTN3/LHX9/EPHA8/OTX2/FEZF2/NRXN1/LGI1/GAP43/DRGX/CNTN2/MYPN/NTRK1/GFRA2/L1CAM/SEMA6D/PLA2G10/DSCAM/TMEFF1/TNR/DPYSL4/RNF165/SEMA6B/LMX1A/CSF1R/LAMA1/EPHB6/RELN/DSCAML1/DOK2/GLI3/DCC/RHOH/UNC5C/BOC/FEZ1/SEMA7A/CRMP1/GLI2/TUBB3/GBX1/CHL1/KIF5A/PLXNC1/GATA3/NTN1/SLIT3/NOTCH3/KIF5C/WNT5A/CNTN4/SLIT2/SCN1B/EVL/ROBO4/EFNA2/EPHA5/NOG/DOK5/PTPRM/SMO/PIK3CD/DAB1/NRP2/SEM…
GOBP_NEUROPEPTIDE_SIGNALING_PATHWAY	0.434702	0.0488267	0.487533	0.460844	NPBWR2/PYY/PDYN/NPY2R/GPR139/SSTR4/PPY/OPRM1/GPR149/NTS/ADCYAP1/PROKR2/SSTR3/MC2R/PROKR1/RXFP3/PENK/NPFFR2/SORCS1/UTS2R/NTSR2/NPPB/SSTR2/NPY/GALR1/NPS/POMC/NPY6R/PNOC/OPRL1/GALR2/NPBWR1/CYSLTR1/GPR84/SORCS2/TAC1
GOBP_NEUROTRANSMITTER_RECEPTOR_INTERNALIZATION	0.682725	0.0151439	0.270885	0.256056	CACNG7/CACNG3/CACNG2/GSG1L/CACNG5/DRD3/ARC
GOBP_NEUROTRANSMITTER_RECEPTOR_LOCALIZATION_TO_POSTSYNAPTIC_SPECIALIZATION_MEMBRANE	0.688001	0.0295541	0.377072	0.35643	CACNG7/CACNG3/CACNG2/CACNG5/LGI1
GOBP_NEUROTRANSMITTER_RECEPTOR_TRANSPORT	0.601959	0.0112984	0.231144	0.21849	CACNG7/CACNG3/CACNG2/GSG1L/CACNG5/DRD3/ARC/KIF17/ITGB3/SLC1A1/HPCA/TAMALIN/KIF5A/KIF5C/NSG1/STX1B/MX2/MX1
GOBP_NEUROTRANSMITTER_SECRETION	0.470457	0.00389077	0.116604	0.11022	HRH3/SLC32A1/GAD2/WNT7A/SLC18A3/RIMS4/CHAT/P2RY4/NRXN1/CNR1/SYT6/RPH3A/SYT9/NLGN1/OTOF/SYT4/CHRNA3/SLC5A7/SYT5/P2RX1/GRIK5/RIMS3/CPLX4/SLC18A2/HTR1B/CAMK2A/ADORA2A/GRIN3A/SYT8/STX11/GPER1/SNCG/SEPTIN5/CHRNB4/HTR2A/PRKCB/RIMS1/SYT11/UNC13C/TACR2/SV2A/DOC2B/NRXN2/ADRA2A/TRIM9/KMO/STX1B/ADRA1A/LRRK2/PPFIA2/P2RY1/SNPH/VPS18/SYT2/SNCA/NAAA/ADCY1/SYP/GIPC1/BACE1/MCTP1/SNAP23/NAPA/MEF2C/STXBP5L/CHRNA5/R…
GOBP_NEUROTRANSMITTER_TRANSPORT	0.464901	0.00129723	0.0591302	0.0558933	HRH3/SLC32A1/SLC17A6/SLC1A6/GAD2/SLC6A5/SLC17A8/WNT7A/SLC18A3/RIMS4/CHAT/P2RY4/NRXN1/CNR1/SYT6/RPH3A/GABRQ/DRD3/SYT9/SLC6A11/NLGN1/OTOF/SYT4/CHRNA3/SLC5A7/SYT5/SLC6A17/P2RX1/SLC17A7/GRIK5/SV2B/RIMS3/CPLX4/SLC18A2/HTR1B/CAMK2A/SLC6A3/ADORA2A/GRIN3A/SYT8/STX11/GPER1/SNCG/SEPTIN5/CHRNB4/SLC28A2/HTR2A/SLC6A12/ITGB3/PRKCB/RIMS1/SLC6A13/SYT11/RAB3B/UNC13C/TACR2/ATP1A2/SLC1A3/SV2A/SLC6A8/SLC6A9/DOC2B/NR…
GOBP_NEUTROPHIL_CHEMOTAXIS	0.560001	0.00102416	0.0507106	0.0479346	CCL13/S100A8/CCL25/CCL11/S100A12/CXCR1/S100A9/EDN3/CXCL5/CCL19/CCL23/CCL21/THBS4/CCL18/CD300H/CXCR2/ITGB2/CSF3R/JAML/C3AR1/CCL3/C5AR1/CCL22/CXCL6/CCR7/CCL1/CCL16/JAM3/FCER1G/NCKAP1L/C5AR2/CCL17/CCL8/VAV1/PIK3CG/SLIT2/PREX1/PF4V1/CCL7/CCL2/CXCL13/CCL4/PIK3CD/RIPOR2/CCL5/CD74/RAC2/XCL2/CXCL2/CCL3L3/IL23A/PDE4B/CCL15/EDN2/CXCL9/BST1/PPBP/PF4/CXCL1/CXCL3
GOBP_NEUTROPHIL_EXTRAVASATION	0.747733	0.0449423	0.468841	0.443175	CD177/PRTN3/JAML/ADAM8/IL1R1/PECAM1/PIK3CG/PIK3CD/RIPOR2
GOBP_NEUTROPHIL_MIGRATION	0.561308	0.000335561	0.0241357	0.0228144	CD177/UMOD/CCL13/S100A8/CCL25/CCL11/S100A12/CXCR1/S100A9/EDN3/CXCL5/CCL19/CCL23/CCL21/THBS4/CCL18/CD300H/CXCR2/ITGB2/PRTN3/CSF3R/SLAMF8/JAML/C3AR1/CCL3/C5AR1/CCL22/CXCL6/CCR7/CCL1/ADAM8/CCL16/RHOH/IL1R1/JAM3/FCER1G/NCKAP1L/C5AR2/CCL17/CCL8/VAV1/PECAM1/PIK3CG/SLIT2/PREX1/PF4V1/CCL7/CCL2/CXCL13/CCL4/PIK3CD/RIPOR2/CCL5/CD74/RAC2/XCL2/CXCL2/CCL3L3/IL23A/PDE4B/CCL15/MYD88/RHOG/EDN2/CXCL9/BST1/PPBP/PF4
GOBP_ORGANIC_ANION_TRANSPORT	0.359979	0.0129713	0.24666	0.233157	CA1/CA4/HRH3/SLC32A1/SLC17A6/UMOD/SLC1A6/SLC5A8/SLC6A5/SLC26A9/CASR/SLC17A8/SLC22A6/SSTR4/SLC4A10/CA2/AVP/SLC22A12/SLCO4C1/SLC26A3/HBA1/SLC22A25/SLC4A1/AVPR1B/SLC17A2/ABCB11/SLC4A4/DRD3/SLC13A2/FOLR3/SLC6A11/SLC7A9/MTTP/PLA2G10/SLC51B/SLC6A17/CR1/SLC7A13/SLC17A7/SLC7A3/SLC52A1/NR1H4/CYP4A11/HTR1B/SLC22A24/CALHM1/SLC1A2/RHAG/ADORA2A/NOS2/SLCO2A1/PLA2G2A/GRM2/ABCG2/AQP1/SLC17A4/AVPR1A/FOLR2/UGT1A3/…
GOBP_OSSIFICATION	0.346587	0.0295786	0.377072	0.35643	MIR208A/MIR9-1/CER1/MYF5/BMP3/RSPO2/CASR/MYOG/TP63/SOST/GDF2/CHRDL2/GDPD2/PENK/AHSG/MIR665/MYOC/GATA1/MMP9/TNC/GREM1/NELL1/ATP6V1B1/MMP2/CYP24A1/HEMGN/WNT7B/TWIST2/ACP5/CCL3/TWIST1/DHH/COL1A1/COL6A1/GDF5/DKK1/TNF/TNN/GLI3/TGFB1/HAND2/FGR/COL1A2/LTF/TAC1/TEK/TGFB3/SRGN/SNAI2/COL11A1/SEMA7A/TMEM119/S1PR1/CCN4/TP53INP2/ACHE/LOX/IL6R/ASGR2/ALPL/IGFBP5/COMP/GLI2/CLEC11A/SPARC/SFRP1/ITGA11/COL5A2/RASSF…
GOBP_OSTEOBLAST_DIFFERENTIATION	0.385868	0.0234544	0.337646	0.319163	MIR208A/MIR9-1/BMP3/RSPO2/TP63/GDF2/GDPD2/PENK/MIR665/MYOC/TNC/GREM1/NELL1/CYP24A1/HEMGN/WNT7B/TWIST2/CCL3/TWIST1/DHH/COL1A1/COL6A1/TNF/TNN/GLI3/HAND2/LTF/SNAI2/SEMA7A/TMEM119/CCN4/TP53INP2/ACHE/LOX/IL6R/ALPL/IGFBP5/GLI2/SFRP1/ITGA11/RASSF2/DDR2/SFRP2/BMP2/CHRD/BMP6/FERMT2/CTHRC1/MRC2/HGF/FBN2/FFAR4/VCAN/MIR210/FZD1/NOG/WNT10B/SMO/GLI1/FGFR2/CLEC5A/PTH1R/CEBPA/PDLIM7/CCN1/JUNB
GOBP_PATTERN_SPECIFICATION_PROCESS	0.366342	0.00602967	0.156657	0.148081	UNCX/NEUROG1/LHX3/TBR1/IRX4/WNT8A/EMX2/CDX4/CER1/MYF5/LBX1/NEUROD1/PAX1/WNT7A/ZIC3/CFC1/TP63/ASCL1/FOXN4/OTX2/FEZF2/HOXB1/HES3/HAND1/ALX3/MEOX2/PAX2/MEOX1/RAX/ARC/IRX1/HELT/MYF6/TBXT/WNT1/GREM1/TIFAB/RELN/DSCAML1/DMRT3/WNT7B/LMX1B/ACVRL1/NRG3/DNAI2/ITGAM/FST/DKK1/ZIC1/CYP26C1/MAFB/GLI3/HAND2/MSGN1/HHIP/C3/PCSK5/SOX18/ERBB4/SOX17/ENG/AR/SOX1/C1QA/GLI2/MESP1/SFRP1/DNAAF1/DBX1/SFRP2/TBX1/ZBTB16/FGF1…
GOBP_PEPTIDE_CROSS_LINKING	0.697884	0.00303366	0.0987094	0.0933058	SPRR2E/SPRR3/IVL/SPOCK3/SPRR1B/SPRR1A/LORICRIN/TGM6/TGM7/KRT1/TGM1/FLG/COL3A1/DCN/THBS1/TGM2/F13A1/PI3/BGN/EPB42/SPOCK2/FN1
GOBP_PEPTIDE_HORMONE_SECRETION	0.367021	0.0368036	0.426699	0.403341	TFAP2B/CHGA/NNAT/GIP/GPR119/CELA2A/NEUROD1/CASR/GCG/ADCYAP1/GLP1R/FFAR1/ADCY8/CNR1/KCNG2/ARL2BP/EDN3/SYT9/BLK/FFAR3/VIP/ENHO/PTPRN/HTR2C/MTNR1B/NR1H4/GCK/MAFA/NOS2/TNF/GPER1/GPR68/GHSR/RBP4/CD38/IL1RN/SFRP1/ANO1/FKBP1B/C1QTNF12/PSMD9/FFAR2/GJA1/BAD/TACR2/CRHBP/CARTPT/FFAR4/EPHA5/BMP8A/HLA-DRB1/DOC2B/ADRA2A/CACNA1A/SLC30A8/CCL5/RASL10B/NLGN2/KCNA5/GIPR/G6PC2/KCNS3/SYTL4/TCIRG1/ITPR1/IFNG/GPR27/RAP…
GOBP_PEPTIDE_SECRETION	0.384459	0.00279998	0.0956614	0.0904247	TFAP2B/CHGA/NPY2R/NNAT/GIP/GPR119/CELA2A/NEUROD1/CASR/GCG/PPY/OPRM1/CBLN4/ADCYAP1/GLP1R/FFAR1/IL13/ADCY8/S100A8/CNR1/ADTRP/MIR766/KCNG2/ARL2BP/DRD3/EDN3/SYT9/MTTP/BLK/FFAR3/RSAD2/VIP/ENHO/PTPRN/HTR2C/MTNR1B/NR1H4/GCK/MAFA/ADORA2A/NOS2/RAB3C/TNF/GPER1/APOE/GPR68/SNCG/TGFB1/ADAM8/GHSR/PCSK5/TGFB3/RBP4/CTAGE1/ACHE/CD38/COMP/IL1RN/SFRP1/CD33/ANO1/FKBP1B/C1QTNF12/PSMD9/FFAR2/GJA1/TREM2/RCN3/BAD/RAB3B/…
GOBP_PEPTIDYL_TYROSINE_MODIFICATION	0.357527	0.0353664	0.415542	0.392795	GH2/CSH1/ALK/LACRT/CSHL1/EPHA8/INSRR/IL13/FLT3/IFNA2/NTRK1/ARL2BP/CSF2/BLK/GATA1/MIF/MUSK/THBS4/GREM1/CSF1R/NRG1/EPHB6/RELN/LILRA5/ITGB2/AXL/HCK/NCF1/SOCS1/CTF1/TNF/HIPK4/IL11/CAV1/CD4/ITGA5/TGFB1/FGR/IL24/CASS4/MIR106B/FGF7/TEK/THY1/STAP1/ERBB4/CRLF1/TIE1/HTR2A/CD3E/OSM/SOCS3/SAMSN1/IL31RA/ITGB3/IL6R/BTK/CD300A/SFRP1/HCLS1/DDR2/GPRC5B/MATK/ITK/SFRP2/LILRB4/PTPRC/PDGFRB/FES/PECAM1/FGF10/CSF3/EFEM…
GOBP_PHAGOCYTOSIS	0.556203	1e-10	7.59222e-08	7.17661e-08	MIR183/IGHV7-4-1/IGHA2/IGHV3-64D/CEBPE/IGLV2-8/IGKV2-30/IGHA1/IGHV6-1/CRP/IGHV4-61/IGKV2-29/IGLV7-43/IGLC7/IGHV3-20/IGHV5-10-1/IGHM/IGHV4-31/ELANE/IGHV1-69D/IGHV1-45/IGHV1-3/IGHV3-49/IGKV2D-30/IGLV1-51/IGHV3-72/IGLV6-57/IGHV5-51/IGHV1-58/IGHE/IGHV4-4/IGLV2-14/IGHV4-28/IGHV2-26/IGKV1-12/IGHV4-59/IGHV3-73/IGHV3-35/IGLC6/IGHV3-30/IGHV3-16/ICAM3/IGKV3D-11/IGLL5/IGKV1-17/XKR5/AHSG/IGLV1-40/TXNDC5/IGKV…
GOBP_PHAGOCYTOSIS_RECOGNITION	0.651034	1.81933e-05	0.00264499	0.0025002	IGHV7-4-1/IGHA2/IGHV3-64D/IGHA1/IGHV6-1/CRP/IGHV4-61/IGLC7/IGHV3-20/IGHV5-10-1/IGHM/IGHV4-31/IGHV1-69D/IGHV1-45/IGHV1-3/IGHV3-49/IGHV3-72/IGHV5-51/IGHV1-58/IGHE/IGHV4-4/IGHV4-28/IGHV2-26/IGHV4-59/IGHV3-73/IGHV3-35/IGLC6/IGHV3-30/IGHV3-16/IGLL5/IGHV4-34/IGHV3-48/IGKC/IGHV3-23/IGLL1/FCN2/IGHV3-38/IGLC3/IGLC2/IGHV1-18/IGHV2-5/IGHV3-74/IGHV2-70/IGHV3-15/IGHV3-13/IGHV3-7/IGHV3-21/FCN1/TRBC1/TRBC2/IGHV…
GOBP_PHOSPHOLIPASE_C_ACTIVATING_G_PROTEIN_COUPLED_RECEPTOR_SIGNALING_PATHWAY	0.45873	0.0307316	0.382483	0.361545	DRD5/CHGA/GPR32P1/GPR139/CASR/OPRM1/P2RY4/GPR33/MC3R/CCKBR/DRD3/NTSR2/P2RY6/VIP/FPR1/HTR2C/CXCR2/NMBR/FPR2/ADRA1D/OPRL1/GALR2/C3AR1/C5AR1/CHRM2/FPR3/LPAR1/P2RY10/AGTR1/F2RL3/HTR2A/TGM2/S1PR1/C5AR2/ANO1/GPR20/CMKLR1/P2RY2/GPR65/FFAR4/ADRA2A/AGT/EDNRB/LPAR4/GNA11/GPR4/ADRA1A/PTH1R/F2R/ADRA1B/P2RY1/GPR27/PTGER3/ESR1/SLC9A3R1/P2RY12/GPR174
GOBP_PHYSIOLOGICAL_CARDIAC_MUSCLE_HYPERTROPHY	0.790628	0.000163368	0.0132892	0.0125617	MIR208A
GOBP_PLATELET_ACTIVATION	0.410282	0.0307867	0.382483	0.361545	CELA2A/DGKB/DGKK/SELP/BLK/GATA1/P2RX1/GP9/TSPAN32/AXL/PDPN/COL1A1/PIK3R5/COL3A1/APOE/COL1A2/F2RL3/VWF/ITGB3/FCER1G/PIK3R6/COMP/NOS3/THBD/PRKCB/VAV1/PIK3CG/TRPC6/LCP2/PDGFRA/SH2B3/MYL9/PEAR1/PF4V1/FN1/GP5/FERMT3/FLNA/PLEK/TREML1/CD40LG/PLCG2/ADRA2A/GNG2/GNA11/UBASH3B/ADRA2B/F2R/P2RY1/ITPR1/TRPC3/TRPC7/P2RY12/DGKA/FGB/ACTB/CD40/PDGFB/GNA15/IL6/PF4/PRKCH/ARRB1/MAPK3/VCL/GP1BA/CSRP1/GNA12/F2RL2/RAP2B…
GOBP_PLATELET_DEGRANULATION	0.425966	0.0393323	0.440586	0.416467	MMRN1/LEFTY2/SELP/AHSG/BLK/SELENOP/P2RX1/SERPINE1/SPP2/RARRES2/SERPINA3/ALDOA/VEGFD/TGFB1/THBS1/ISLR/TGFB3/SRGN/VWF/F13A1/ITGB3/A2M/SERPING1/SPARC/A1BG/PECAM1/ITIH3/CLEC3B/CTSW/FN1/FERMT3/PCDH7/HGF/FLNA/PLEK/ORM1/TF/KNG1/SYTL4/ALB/TIMP3/VEGFC/TOR4A/RAB27B/ORM2/FGB/SCG3/CD109/PDGFB/PPBP/CFD/PF4/VCL/PSAP/WDR1/TGFB2/TIMP1/LHFPL2/FGG/TLN1/CLU/VEGFB/ANXA5/STXBP2/ACTN2/ENDOD1/LYN/VTI1B
GOBP_POSITIVE_CHEMOTAXIS	0.525263	0.0220369	0.328774	0.310776	DEFB104A/DEFB103B/COLEC10/CASR/DEFB4A/MIF/AZU1/FPR2/F7/CCL3/VEGFD/CCL16/FGF7/CCR4/IL16/S1PR1/GPNMB/FGF10/WNT5A/HGF/CORO1A/CCL5/F3/NRP1/VEGFC/CCL15/GDNF
GOBP_POSITIVE_REGULATION_OF_ADAPTIVE_IMMUNE_RESPONSE	0.467814	0.0331677	0.397606	0.37584	NLRP10/FCER2/RSAD2/HLA-G/CCR2/CD1C/IL12RB1/FADD/SASH3/CD1D/TNF/CD4/TGFB1/C3/IL1R1/FOXP3/LTA/BTK/CD28/PTPRC/SLC11A1/GATA3/CD1B/IL12B/CD1E/HLA-DRA/CD1A/C17orf99/HLA-DRB1/B2M/TNFSF13B/PYCARD/CD226/NLRP3/IL23A/HLA-F/NFKBIZ/CLCF1/TNFSF13/TNFSF4/CD40/IL6/HLA-E/SLC22A13/IL2/TBX21/HLA-B/HLA-A/HLA-H/IL18R1
GOBP_POSITIVE_REGULATION_OF_ALPHA_BETA_T_CELL_ACTIVATION	0.510129	0.031741	0.38799	0.366751	CCL19/CCR2/IL12RB1/SOCS1/SASH3/EBI3/GLI3/FOXP3/CD3E/NCKAP1L/CD28/CD86/RASAL3/LILRB4/PTPRC/ZBTB16/CD80/IL12B/HLX/HLA-DRA/HLA-DRB1/ZAP70/NLRP3/IL23A/IFNG/NFKBIZ/TNFSF4/ZBTB7B/HLA-E/ANXA1/PTPN22/CD160/HLA-A/IL4R/CD55/ITPKB/PNP/LGALS9/CD83/CD81
GOBP_POSITIVE_REGULATION_OF_B_CELL_ACTIVATION	0.610743	1.22074e-06	0.000225441	0.0002131	IGHV7-4-1/IGHA2/IGHV3-64D/IGHA1/IGHV6-1/IGHV4-61/IGLC7/IGHV3-20/IGHV5-10-1/IGHM/IL13/IGHV4-31/IGHV1-69D/IGHV1-45/IGHV1-3/IGHV3-49/IGHV3-72/IGHV5-51/IGHV1-58/IGHE/IGHV4-4/IGHV4-28/IGHV2-26/IGHV4-59/IGHV3-73/IGHV3-35/IGLC6/IGHV3-30/IGHV3-16/IGLL5/IGHV4-34/IGHV3-48/IGKC/IGHV3-23/IGLL1/MIF/IGHV3-38/IGLC3/IGLC2/IGHV1-18/CD27/IGHV2-5/IGHV3-74/IGHV2-70/IGHV3-15/CHRNB2/IGHV3-13/GPR183/IGHV3-7/SASH3/IGHV3…
GOBP_POSITIVE_REGULATION_OF_BLOOD_CIRCULATION	0.580027	0.0321137	0.390281	0.368917	MIR1-1/CHGA/EDN3/ADRA1D/TACR3/AVPR1A/SLC1A1/RGS2/ATP1A2/ADM/SCN3B/ADRA1A/ADRA1B/CCN2/HEY2/NPPA/NKX2-5/EDN2/GHRL/PTGER2/APLN/TGFB2/HRC/TPM1/ATP2A2/TRPM4/EDN1/ACE2
GOBP_POSITIVE_REGULATION_OF_BLOOD_PRESSURE	0.614116	0.023987	0.340755	0.322101	DRD5/AVP/GLP1R/CNR1/CYP11B2/RARRES2/ADRA1D/TACR3/AVPR1A/TBXA2R/CARTPT/OR51E2/ADRA1A/ADRA2B/ADRA1B
GOBP_POSITIVE_REGULATION_OF_CALCIUM_ION_TRANSMEMBRANE_TRANSPORT	0.517311	0.0201982	0.318515	0.301079	MIR1-1/LACRT/STAC2/IL13/TRDN/PLP1/P2RY6/STAC/KCNE2/APLNR/GPER1/EHD3/THY1/BDKRB1/F2RL3/RGN/JPH2/CD19/STIMATE/RAMP3/ANK2/HSPA2/PLCG2/CACNA2D1/F2R/CASQ1/SNCA/SLC9A1
GOBP_POSITIVE_REGULATION_OF_CALCIUM_ION_TRANSPORT	0.504472	0.00378353	0.114902	0.108612	MIR1-1/LACRT/CASR/GCG/STAC2/P2RX2/FFAR1/IL13/TRDN/PLP1/P2RY6/STAC/KCNE2/LILRA5/APLNR/CAMK2A/TRPV2/LILRA2/GRM6/CCL3/GPER1/CAV1/CD4/EHD3/THY1/BDKRB1/F2RL3/RGN/JPH2/MCHR1/PDGFRB/TRPV3/CD19/STIMATE/RAMP3/CCR1/MYLK/ANK2/TRPC6/HSPA2/CCL2/CCL4/PLCG2/CCL5/CACNA2D1/F2R/CASQ1/TRPC3/P2RX7/SNCA/P2RX4/SLC9A1/GRIN1/PDGFB/CXCL9
GOBP_POSITIVE_REGULATION_OF_CALCIUM_MEDIATED_SIGNALING	0.609352	0.0442197	0.464715	0.439276	C10orf71/LACRT/NEUROD2/P2RX2/CHP2/CCL3/TNF/CD4/CD3E/STIMATE/TREM2/TRAT1/CCL4/ZAP70/P2RX4/SLC9A1/CDH13
GOBP_POSITIVE_REGULATION_OF_CATION_CHANNEL_ACTIVITY	0.515065	0.0154738	0.271806	0.256927	MIR1-1/CACNG3/CACNG2/STAC2/KCNA1/PIRT/TRDN/ARC/P2RY6/STAC/LRRC26/KCNE2/RELN/LRRC55/CCR2/GALR2/EHD3/LRRC38/JPH2/STIMATE/ANK2/TREM2/CCL2/PLCG2/ADRB2/CACNA2D1/PINK1/CASQ1/IFNG/ANTKMT/NPPA
GOBP_POSITIVE_REGULATION_OF_CATION_TRANSMEMBRANE_TRANSPORT	0.483478	0.00371605	0.113356	0.107151	MIR1-1/CACNG3/LACRT/CACNG2/STAC2/IL13/KCNA1/PIRT/TRDN/EDN3/ARC/PLP1/P2RY6/KCNE1/STAC/LRRC26/KCNE2/RELN/LRRC55/CCR2/APLNR/GALR2/GPER1/EHD3/THY1/BDKRB1/F2RL3/KCNMB1/LRRC38/RGN/FXYD2/JPH2/ATP1B2/CD19/STIMATE/RAMP3/ANK2/TREM2/HSPA2/FLNA/MIR210/CCL2/SLC6A9/PLCG2/ADRB2/NOS1/KCNE5/CACNA2D1/PINK1/F2R/CASQ1/IFNG/ANTKMT/SNCA/SLC9A1/NPPA
GOBP_POSITIVE_REGULATION_OF_CELL_ACTIVATION	0.519344	2.2547e-09	8.10861e-07	7.66473e-07	CD177/IGHV7-4-1/IGHA2/IGHV3-64D/ZP4/IGHA1/IGHV6-1/IGHV4-61/IGLC7/IGHV3-20/IGHV5-10-1/IGHM/IL13/IGHV4-31/IGHV1-69D/IGHV1-45/IGHV1-3/IGHV3-49/IGHV3-72/IGHV5-51/IGHV1-58/IGHE/IGHV4-4/IGHV4-28/IGHV2-26/IGHV4-59/IGHV3-73/IGHV3-35/IGLC6/IGHV3-30/IGHV3-16/IGLL5/IL36B/SELP/VNN1/CCL19/IGHV4-34/CLEC4D/IGHV3-48/IGKC/IGHV3-23/IGLL1/MIF/CCL21/CR1/IGHV3-38/IGLC3/IGLC2/IGHV1-18/CD209/CD27/HLA-G/IGHV2-5/IGHV3-74…
GOBP_POSITIVE_REGULATION_OF_CELL_ADHESION	0.406675	0.000381325	0.0268618	0.0253913	NPY2R/ZP4/ELANE/CCL25/IL36B/SELP/VNN1/CCL19/FBLN2/MYOC/DUSP26/AZU1/CCL21/CR1/CCL28/CD209/CD27/HLA-G/CD70/CCR2/ITGB2/IL7R/LILRB2/NR4A3/PDPN/CLECL1/IL12RB1/SELE/FADD/SOCS1/SASH3/EBI3/CD1D/TNF/CAV1/CCR7/GLI3/TESPA1/TMIGD2/CD4/PTAFR/EMILIN1/IL2RA/ITGA5/HLA-DPB1/CASS4/ADAM8/RHOH/ICOS/ST3GAL4/TEK/LILRB1/THY1/FOXP3/CD3E/TGM2/HYAL1/LGALS1/EFEMP2/HHLA2/SIRPB1/PIK3R6/HAVCR2/NCKAP1L/PDCD1LG2/GLI2/VSIR/CD28/…
GOBP_POSITIVE_REGULATION_OF_CELL_CELL_ADHESION	0.414401	0.00356534	0.110235	0.104201	ZP4/ELANE/IL36B/SELP/VNN1/CCL19/CCL21/CR1/CD209/CD27/HLA-G/CD70/CCR2/ITGB2/IL7R/LILRB2/NR4A3/PDPN/CLECL1/IL12RB1/SELE/FADD/SOCS1/SASH3/EBI3/CD1D/TNF/CAV1/CCR7/GLI3/TESPA1/TMIGD2/CD4/PTAFR/IL2RA/HLA-DPB1/ADAM8/RHOH/ICOS/ST3GAL4/LILRB1/THY1/FOXP3/CD3E/LGALS1/HHLA2/SIRPB1/PIK3R6/HAVCR2/NCKAP1L/PDCD1LG2/GLI2/VSIR/CD28/CD86/RASAL3/LILRB4/PTPRC/VAV1/ZBTB16/SIRPG/IL10/CD80/GCNT2/GATA3/BAD/TNFRSF13C/IL12…
GOBP_POSITIVE_REGULATION_OF_CELL_CYCLE_G1_S_PHASE_TRANSITION	0.565828	0.0199352	0.317519	0.300137	MIR208A/MIR520A/CRNN/MIR519D
GOBP_POSITIVE_REGULATION_OF_CELL_CYCLE_PHASE_TRANSITION	0.513857	0.00793613	0.181363	0.171435	MIR208A/MIR520A/NEUROG1/CRNN/MIR519D
GOBP_POSITIVE_REGULATION_OF_CELL_CYCLE_PROCESS	0.378116	0.00921877	0.201308	0.190288	MIR208A/MIR520A/OPN1MW/NEUROG1/CRNN/OPN1LW/MIR152/MIR519D/STRA8/DMRT1/MYOG/PHOX2B/GML/RXFP3/DRD3/EDN3/CXCR5
GOBP_POSITIVE_REGULATION_OF_CELL_DEVELOPMENT	0.345928	0.0428792	0.458754	0.43364	POU4F2/MYF5/SLITRK1/OPRM1/MYOG/CUX2/ASCL1/CAMK2B/NKX6-2/OLIG2/MAG/PTPRZ1/SOX10/L1CAM/MYOC/MYF6/DSCAM/CHODL/CLDN5/RELN/ASPA/TRPV2/TYROBP/TNF/GPER1/GLI3/GPR68/TGFB1/CASS4/SEMA7A/CDH5/LTA/SERPINF1/TENM4/ITPKA/PLXNC1/BMP2/BAD/NTN1/ISLR2/FERMT2/SLIT2/PREX1/CLEC7A/FN1/FLNA/MIR222/UNC13D/OTP/SMO/ELL3/RND2/WNT2/TLR2/PLXNA4/S1PR2/NRP1/VEGFC/IFNG/CLCF1/OLFM4/PLXND1/RNF112/BDNF/IL34/NGFR/SMARCD3/PLXNB2/NUMB…
GOBP_POSITIVE_REGULATION_OF_CELL_FATE_COMMITMENT	0.798741	0.0327395	0.394549	0.372951	MIR208A/MIR1-1/MIR206/NKX6-2
GOBP_POSITIVE_REGULATION_OF_CELL_GROWTH_INVOLVED_IN_CARDIAC_MUSCLE_CELL_DEVELOPMENT	0.925841	0.000120402	0.010825	0.0102325	MIR208A
GOBP_POSITIVE_REGULATION_OF_CELL_KILLING	0.547893	0.0114909	0.23268	0.219943	FCER2/HLA-G/TYROBP/NOS2/ITGAM/CD1C/NCR3/IL12RB1/FADD/CD1D/STAP1/IL18RAP/PTPRC/VAV1/SLAMF6/PRF1/BAD/CD1B/IL12B/SH2D1A/CLEC7A/CD1E/HLA-DRA/CD1A/HLA-DRB1/B2M/KLRD1/RAET1E/CRTAM/CD226/IL23A/HLA-F/IFNG/HLA-E/SLC22A13/HLA-B/RASGRP1/CD160/HLA-A/HLA-H
GOBP_POSITIVE_REGULATION_OF_CELL_SUBSTRATE_ADHESION	0.430187	0.0383548	0.435735	0.411882	NPY2R/CCL25/FBLN2/MYOC/CCL21/CCL28/CCR7/EMILIN1/ITGA5/CASS4/TEK/THY1/CD3E/EFEMP2/SFRP1/COL8A1/FERMT2/SPOCK2/NID1/PREX1/VWC2/FN1/FLNA/DMP1/UNC13D/EGFL6/FOXF1/EGFLAM/CCDC80/CSF1/CCN1/EDIL3/NRP1/OLFM4/EMP2/ITGA3/FGB/PDGFB/VIT/CDH13/LIMS2/KDR/PPM1F/PTN/NDNF/ECM2/FGG/CIB1/MYADM/SMAD3/DNM2/CALR/CEACAM6/COL16A1/TESK1/ARL2/TRIOBP/RRAS/RIN2/P4HB/CRK/JAK2
GOBP_POSITIVE_REGULATION_OF_CHEMOTAXIS	0.42264	0.0398788	0.443798	0.419503	CASR/S100A7/EDN3/CCL19/FGF16/DSCAM/AZU1/CCL21/THBS4/SERPINE1/CSF1R/RARRES2/FPR2/CCR2/F7/C3AR1/CCL3/C5AR1/VEGFD/CCR7/LPAR1/CCL1/TGFB1/THBS1/CCR4/IL16/S1PR1/IL6R/CCR6/NCKAP1L/DEFB124/PDGFRB/CMKLR1/FGF10/CCR1/TREM2/WNT5A/SLIT2/PLA2G7/AIF1/CCL7/CXCL13/CCL4/RIPOR2/FGFR1/CSF1/CCL5/CD74/F3/RAC2/XCL2/GPSM3/NRP1/IL23A/VEGFC/IL34/P2RX4/P2RY12/TMEM102/PDGFB/EDN2/CDH13/TPBG/IL6/KDR/PPM1F/MAPK3/PRKD1/PTN
GOBP_POSITIVE_REGULATION_OF_CYTOKINE_PRODUCTION	0.414871	6.9909e-05	0.0070908	0.00670263	PRG3/MIR182/SERPINB7/MIR206/NLRP10/PYDC1/ADCYAP1/GDF2/IL13/ELANE/CCL19/CSF2/IL9/FFAR3/MIF/ALOX15B/AZU1/RSAD2/SERPINE1/PANX3/LY9/CSF1R/CCBE1/NLRP12/LAPTM5/HLA-G/LILRA5/CCR2/LILRB2/LILRA2/IL27/TYROBP/NR4A3/C3AR1/CCL3/TWIST1/IL12RB1/POSTN/FADD/C5AR1/TLR8/MMP12/SASH3/EBI3/FCN1/TNF/CCR7/TMIGD2/CD4/PTAFR/CCL1/SCIMP/TGFB1/TNFRSF8/FGR/HLA-DPB1/CD14/THBS1/C3/ADAM8/IL1R1/NFAM1/IRF4/RAB7B/LILRB1/FOXP3/HMOX1…
GOBP_POSITIVE_REGULATION_OF_CYTOKINE_PRODUCTION_INVOLVED_IN_IMMUNE_RESPONSE	0.537993	0.0393041	0.440586	0.416467	FFAR3/RSAD2/LAPTM5/HLA-G/NR4A3/SASH3/SCIMP/IL1R1/LILRB1/SEMA7A/GPRC5B/FFAR2/GATA3/WNT5A/KIR2DL4/CLEC7A/B2M/CD74/RAET1G/CD226/NLRP3/HLA-F/TNFSF4/TICAM1/IL6/HLA-E/DDX58/CD160/HLA-A/IL18R1/HK1
GOBP_POSITIVE_REGULATION_OF_CYTOPLASMIC_TRANSLATION	0.748723	0.0485935	0.486861	0.46021	ZCCHC13
GOBP_POSITIVE_REGULATION_OF_DNA_BINDING_TRANSCRIPTION_FACTOR_ACTIVITY	0.365842	0.0399972	0.444392	0.420065	NEUROG1/CRNN/ALK/NEUROD1/NEUROD2/TRIML1/ADCY8/S100A8/S100A12/TRIML2/S100A9/NTRK1/BEX1/ADGRF1/CYTL1/WNT1/GREM1/RELN/ITGB2/CAMK2A/TNF/CAV1/ADAM8/LTF/MYOCD/NFAM1/RAB7B/AR/BTK/IL18RAP/HCLS1/DDR2/PRKCB/CSF3/IL10/PSMA6/WNT5A/IRAK3/TLR6/EPHA5/FZD1/ICAM1/CD40LG/WNT10B/AGT/CARD11/SMO/CD200/SPHK1/TLR3/NLRC4/PYCARD/WNT2/TLR2/IRAK2/PINK1/NLRP3/FZD2/TICAM1/ESR1/ZIC2/MYD88/ADCY1/CD40/TRIM62/TLR9/FOSL1/RPS6KA4/…
GOBP_POSITIVE_REGULATION_OF_ENDOTHELIAL_CELL_APOPTOTIC_PROCESS	-0.764064	0.0152579	0.271352	0.256497	MIR101-1/MIR15A/MIR375
GOBP_POSITIVE_REGULATION_OF_EPITHELIAL_CELL_APOPTOTIC_PROCESS	-0.687199	0.0101561	0.212873	0.20122	MIR101-1/MIR15A/MIR375
GOBP_POSITIVE_REGULATION_OF_ERK1_AND_ERK2_CASCADE	0.45241	0.00147434	0.0633594	0.0598909	SLC30A10/CASR/S100A7/SSTR4/GCG/OPRM1/CCL13/ADCYAP1/CCL25/CCL11/NTRK1/CCL19/CCL23/P2RY6/MIF/CCL21/NECAB2/CCL18/HTR2C/CSF1R/FPR2/CHI3L1/CHRNA7/OR2AT4/CCL3/GPR183/C5AR1/CCL22/PLA2G2A/TNF/GPER1/CCR7/APOE/CD4/CCL1/SCIMP/TGFB1/HAND2/CCL16/TEK/ERBB4/THPO/HTR2A/SEMA7A/IL26/HAVCR2/C5AR2/SLAMF1/CCL17/CCL8/GPNMB/PTPRC/PDGFRB/MIR126/AKAP12/RAMP3/FGF10/CCR1/GCNT2/ACKR3/TREM2/BMP2/GLIPR2/FERMT2/PDGFRA/MIR222/F…
GOBP_POSITIVE_REGULATION_OF_G1_S_TRANSITION_OF_MITOTIC_CELL_CYCLE	0.554133	0.0429011	0.458754	0.43364	MIR208A/MIR520A
GOBP_POSITIVE_REGULATION_OF_HEART_GROWTH	0.666459	0.00133161	0.0598612	0.0565843	MIR208A/MIR204
GOBP_POSITIVE_REGULATION_OF_HEMOPOIESIS	0.513188	0.000394872	0.0270051	0.0255268	POU4F2/CA2/IL36B/VNN1/CCL19/CR1/CD27/HLA-G/IL7R/AXL/LILRB2/TYROBP/IL12RB1/FADD/SOCS1/SASH3/TNF/GLI3/GPR68/TESPA1/CD4/IL2RA/TGFB1/ADAM8/RHOH/FOXP3/BTK/PIK3R6/EVI2B/NCKAP1L/GLI2/VSIR/CD86/HCLS1/LILRB4/PTPRC/FES/ZBTB16/IL17A/CCR1/IL10/CD80/GATA3/IL20/TREM2/BAD/CD101/IL12B/HLX/PCK1/HLA-DRA/ROR2/DCSTAMP/ZBTB46/MMP14/HLA-DRB1/CSF1/CD74/ZAP70/FOS/NLRP3/IL23A/IFNG/EGR3/NFKBIZ/TNFSF4/IL34
GOBP_POSITIVE_REGULATION_OF_IMMUNE_EFFECTOR_PROCESS	0.44657	0.00208522	0.0770179	0.0728017	MIR520B/CD177/KLK5/IL13/FCER2/USP17L2/CCL19/BLK/FFAR3/RSAD2/CR1/MZB1/LAPTM5/HLA-G/CCR2/ITGB2/TYROBP/NR4A3/NOS2/ITGAM/CD1C/NCR3/IL12RB1/FADD/SASH3/CD1D/TNF/PTAFR/SCIMP/TGFB1/FGR/C3/TNFRSF4/IL1R1/IL13RA2/KLK7/LILRB1/STAP1/FOXP3/HMOX1/CD244/RBP4/SEMA7A/LTA/BTK/IL18RAP/CD300A/ADGRE2/CD28/CD86/GPRC5B/PTPRC/VAV1/FES/SLAMF6/IL17A/IL10/CD80/FFAR2/GATA3/CD1B/IL12B/HLX/WNT5A/SH2D1A/CD84/KIR2DL4/PCK1/HLA-DM…
GOBP_POSITIVE_REGULATION_OF_INTERFERON_GAMMA_PRODUCTION	0.544042	0.0169996	0.28681	0.27111	CCR2/IL27/IL12RB1/FADD/TLR8/SASH3/EBI3/TNF/HLA-DPB1/CD14/IL1R1/CD244/CD3E/LTA/HAVCR2/SLAMF6/CD2/SLC11A1/IL12B/TLR7/WNT5A/CLEC7A/HLA-DPA1/TLR3/PYCARD/HMHB1/CRTAM/BCL3/CD226/IL23A/PDE4B/TNFSF4/TLR9/CD276/ZFPM1/IL2/PTPN22/RASGRP1/CD160/HLA-A
GOBP_POSITIVE_REGULATION_OF_INTERLEUKIN_1_PRODUCTION	0.525661	0.0222778	0.329489	0.311452	MIR206/NLRP10/PYDC1/CCL19/AZU1/PANX3/NLRP12/LILRA5/LILRA2/TYROBP/CCL3/TLR8/TNF/IL16/MNDA/HAVCR2/IL17A/WNT5A/CLEC7A/ORM1/NLRC4/PANX2/PYCARD/NLRP3/IFNG/PYHIN1/INAVA/P2RX7/ORM2/EGR1/IFI16/IL6/STAT3/CASP1
GOBP_POSITIVE_REGULATION_OF_LEUKOCYTE_CELL_CELL_ADHESION	0.448684	0.000680861	0.0390952	0.036955	ZP4/ELANE/IL36B/SELP/VNN1/CCL19/CCL21/CR1/CD209/CD27/HLA-G/CD70/CCR2/ITGB2/IL7R/LILRB2/NR4A3/CLECL1/IL12RB1/SELE/FADD/SOCS1/SASH3/EBI3/CD1D/TNF/CAV1/CCR7/GLI3/TESPA1/TMIGD2/CD4/PTAFR/IL2RA/HLA-DPB1/ADAM8/RHOH/ICOS/ST3GAL4/LILRB1/THY1/FOXP3/CD3E/LGALS1/HHLA2/SIRPB1/PIK3R6/HAVCR2/NCKAP1L/PDCD1LG2/GLI2/VSIR/CD28/CD86/RASAL3/LILRB4/PTPRC/VAV1/ZBTB16/SIRPG/CD80/GATA3/BAD/TNFRSF13C/IL12B/JAK3/HLX/VCAM1…
GOBP_POSITIVE_REGULATION_OF_LEUKOCYTE_DEGRANULATION	0.650383	0.0478832	0.483294	0.456837	CD177/IL13/ITGB2/ITGAM/PTAFR/FGR
GOBP_POSITIVE_REGULATION_OF_LEUKOCYTE_MEDIATED_IMMUNITY	0.532374	0.000738325	0.0404775	0.0382617	CD177/FCER2/RSAD2/HLA-G/ITGB2/TYROBP/NOS2/ITGAM/CD1C/NCR3/IL12RB1/FADD/SASH3/CD1D/TNF/PTAFR/SCIMP/TGFB1/C3/IL1R1/STAP1/FOXP3/LTA/BTK/IL18RAP/CD28/PTPRC/VAV1/SLAMF6/GATA3/CD1B/IL12B/SH2D1A/KIR2DL4/CLEC7A/CD1E/HLA-DRA/CD1A/C17orf99/HLA-DRB1/B2M/KLRD1/RAET1E/RAET1G/SH2D1B/CRTAM/CD226/NLRP3/IL23A/HLA-F/CLCF1/TNFSF13/TNFSF4/TICAM1/CD40/IL6/HLA-E/SLC22A13/IL2/DDX58/TBX21/HLA-B/RASGRP1/CD160/HLA-A
GOBP_POSITIVE_REGULATION_OF_LEUKOCYTE_MIGRATION	0.451449	0.0118057	0.235184	0.22231	S100A7/MADCAM1/SELP/EDN3/CCL19/CCL21/THBS4/SERPINE1/CSF1R/RARRES2/FPR2/CCR2/F7/C3AR1/CCL3/FADD/C5AR1/VEGFD/TNF/JAM2/CCR7/PTAFR/CCL1/THBS1/ADAM8/IL1R1/THY1/BDKRB1/JAM3/IL6R/CCR6/NCKAP1L/DEFB124/PLVAP/CCL8/CMKLR1/CCR1/TREM2/WNT5A/TNFRSF18/PLA2G7/AIF1/CCL7/DOCK8/CXCL13/ICAM1/CCL4/MMP14/ITGA4/RIPOR2/CSF1/CCL5/CD74/PYCARD/RAC2/SPN/XCL2/GPSM3/IL23A/VEGFC/IL34/P2RX4/P2RY12/TMEM102/EDN2/IL6/CX3CR1/MAPK3/…
GOBP_POSITIVE_REGULATION_OF_LYMPHOCYTE_DIFFERENTIATION	0.512307	0.00666402	0.164387	0.155388	IL36B/VNN1/CCL19/CR1/CD27/HLA-G/IL7R/AXL/LILRB2/IL12RB1/SOCS1/SASH3/GLI3/TESPA1/IL2RA/ADAM8/RHOH/FOXP3/BTK/PIK3R6/NCKAP1L/GLI2/VSIR/CD86/LILRB4/PTPRC/ZBTB16/IL10/CD80/GATA3/BAD/IL12B/HLX/PCK1/HLA-DRA/MMP14/HLA-DRB1/CD74/ZAP70/NLRP3/IL23A/IFNG/EGR3/NFKBIZ/TNFSF4
GOBP_POSITIVE_REGULATION_OF_LYMPHOCYTE_MIGRATION	0.604597	0.0266897	0.359645	0.339957	S100A7/MADCAM1/CCL21/CCR2/CCL3/FADD/JAM2/ADAM8/WNT5A/AIF1/CCL7/DOCK8/CXCL13/CCL4/ITGA4/CCL5/PYCARD/SPN/XCL2
GOBP_POSITIVE_REGULATION_OF_MAP_KINASE_ACTIVITY	0.375424	0.0469301	0.477192	0.45107	MOS/SBK2/ALK/ELANE/GFRAL/S100A12/FLT3/IGFBP6/EDN3/CCL19/FPR1/NRG1/DUSP9/CHRNA7/PDE6H/DKK1/C5AR1/PIK3R5/TNF/LPAR1/TGFB1/THBS1/ADAM8/PDE6G/TGFB3/HTR2A/FGD2/DUSP5/PIK3R6/MAP4K1/PTPRC/PDGFRB/PIK3CG/FGF10/BMP2/WNT5A/BIRC7/HGF/TLR6/ROR2/CD40LG/ADRA2A/AGT/FGFR1/TF/CD74/ADRA2B/LRRK2/PDGFC/IRAK2/S1PR2/MAP3K12/CSPG4/MAPK11/INAVA/IL34/FGF1/CD40/TLR9/PDGFB/GHRL/ROBO1/IRAK1/CSK/MDFIC/MAP3K11/PAK3/ARRB1/MAPK3/…
GOBP_POSITIVE_REGULATION_OF_MITOTIC_CELL_CYCLE	0.485415	0.00638745	0.158711	0.150022	MIR208A/MIR520A/NEUROG1/MIR519D
GOBP_POSITIVE_REGULATION_OF_MONONUCLEAR_CELL_MIGRATION	0.537063	0.0235905	0.338643	0.320105	S100A7/MADCAM1/CCL21/SERPINE1/FPR2/CCR2/CCL3/FADD/TNF/JAM2/CCR7/CCL1/ADAM8/CCR6/DEFB124/CCR1/WNT5A/PLA2G7/AIF1/CCL7/DOCK8/CXCL13/CCL4/ITGA4/CCL5/PYCARD/SPN/XCL2
GOBP_POSITIVE_REGULATION_OF_MUSCLE_CONTRACTION	0.596092	0.037683	0.431303	0.407692	MIR1-1/CHGA/NPY2R/GPER1/PTAFR/TACR3/GHSR/MYOCD/RGS2/TACR2/TBXA2R/SPHK1/ADRA1A/ADRA2B/F2R/CCN2/NPPA/EDN2/GHRL/OXT
GOBP_POSITIVE_REGULATION_OF_MUSCLE_HYPERTROPHY	0.748345	0.00100353	0.0500518	0.0473118	MIR208A
GOBP_POSITIVE_REGULATION_OF_MYELOID_CELL_DIFFERENTIATION	0.4944	0.0143957	0.258858	0.244688	POU4F2/CA2/RHEX/GATA1/TYROBP/FADD/TNF/GPR68/CD4/TGFB1/RAB7B/THPO/EVI2B/NCKAP1L/HCLS1/FES/CSF3/IL17A/CCR1/IL20/TREM2/CD101/IL12B/ETS1/MIR222/ROR2/DCSTAMP/HLA-DRB1/ISG15/CSF1/CD74/TAL1/INHBA/FOS/IL23A/IFNG/IL34/PLA2G3/MIR221/HIF1A/STAT3/PF4/LIF
GOBP_POSITIVE_REGULATION_OF_MYELOID_LEUKOCYTE_DIFFERENTIATION	0.561482	0.0189091	0.307797	0.290947	POU4F2/CA2/TYROBP/FADD/TNF/GPR68/CD4/TGFB1/EVI2B/HCLS1/FES/IL17A/CCR1/IL20/TREM2/CD101/IL12B/ROR2/DCSTAMP/HLA-DRB1/CSF1/CD74/FOS/IL23A/IFNG/IL34/PLA2G3/PF4/LIF
GOBP_POSITIVE_REGULATION_OF_MYELOID_LEUKOCYTE_MEDIATED_IMMUNITY	0.700414	0.0375038	0.431133	0.407532	CD177/ITGB2/TYROBP/ITGAM/PTAFR/C3/STAP1/BTK
GOBP_POSITIVE_REGULATION_OF_NERVOUS_SYSTEM_DEVELOPMENT	0.375301	0.0249615	0.346883	0.327894	POU4F2/LRTM2/SLITRK1/WNT7A/OPRM1/CUX2/ASCL1/CAMK2B/NKX6-2/NRXN1/OLIG2/MAG/PTPRZ1/NTRK1/SOX10/NLGN1/ADGRB3/L1CAM/LRRC4B/DSCAM/SLITRK3/CHODL/SLITRK2/ASIC2/SYNDIG1/RELN/ASPA/CBLN2/TRPV2/TNF/GPER1/GLI3/ADGRL2/TGFB1/SEMA7A/LTA/SERPINF1/GRID2/TENM4/ITPKA/PLXNC1/BMP2/LINGO2/NTN1/ISLR2/SLIT2/FN1/MIR222/OTP/SMO/ELL3/RND2/WNT2/NLGN2/TLR2/PLXNA4/AMIGO3/NRP1/VEGFC/IFNG/CLCF1/PLXND1/RNF112/BDNF/IL34/NGFR/CBLN…
GOBP_POSITIVE_REGULATION_OF_NF_KAPPAB_TRANSCRIPTION_FACTOR_ACTIVITY	0.413182	0.03816	0.435305	0.411475	CRNN/ALK/TRIML1/S100A8/S100A12/TRIML2/S100A9/NTRK1/GREM1/ITGB2/CAMK2A/TNF/CAV1/ADAM8/LTF/RAB7B/AR/BTK/IL18RAP/PRKCB/PSMA6/WNT5A/IRAK3/TLR6/ICAM1/CD40LG/AGT/CARD11/SPHK1/TLR3/NLRC4/PYCARD/TLR2/IRAK2/NLRP3/TICAM1/MYD88/CD40/TRIM62/TLR9/RPS6KA4/IRAK1/RIPK3/STAT3/CX3CR1/PRKCH/PRKD1/RNF31/TRIM22/CARD16/TRADD/ROR1/NFKB2/CIB1/SLCO3A1/IL18R1/CLU/TRIM25/TRIM14/TNFSF18/RIPK4/LGALS9/UBC/ERC1/RELA/NFKB1/TNFR…
GOBP_POSITIVE_REGULATION_OF_ORGAN_GROWTH	0.588843	0.0122195	0.239243	0.226147	MIR208A/MIR204
GOBP_POSITIVE_REGULATION_OF_OSTEOCLAST_DIFFERENTIATION	0.62666	0.0384529	0.435735	0.411882	POU4F2/CA2/TYROBP/TNF/GPR68/IL17A/CCR1/IL20/TREM2/IL12B/CSF1/FOS/IL23A/IFNG
GOBP_POSITIVE_REGULATION_OF_PHAGOCYTOSIS	0.547358	0.0155914	0.271838	0.256957	MIR183/AHSG/AZU1/FPR2/TNF/C3/CD300LF/STAP1/RAB31/FCER1G/SIRPB1/NCKAP1L/DOCK2/PTPRC/MFGE8/SLC11A1/SIRPG/RAB27A/TREM2/CYBA/IL2RB/FCGR2B/CLEC7A/PTX3/CCL2/TUB/SIRPA/PYCARD/IFNG/SPACA3/PLA2G5/C4B/MERTK/ABCA7/GATA2/DNM2/RAPGEF1/C2/TULP1/CALR
GOBP_POSITIVE_REGULATION_OF_PRODUCTION_OF_MOLECULAR_MEDIATOR_OF_IMMUNE_RESPONSE	0.452871	0.0401328	0.445174	0.420804	KLK5/IL13/FFAR3/RSAD2/MZB1/LAPTM5/HLA-G/NR4A3/SASH3/SCIMP/TGFB1/TNFRSF4/IL1R1/KLK7/LILRB1/CD244/RBP4/SEMA7A/CD28/GPRC5B/PTPRC/IL17A/IL10/FFAR2/GATA3/WNT5A/KIR2DL4/CLEC7A/C17orf99/B2M/IL17F/CD74/RAET1G/CD226/NLRP3/HLA-F/CLCF1/TNFSF13/TNFSF4/TICAM1/CD40/TLR9/IL6/HLA-E/IL2/DDX58/TBX21/PTPN22/CD160/HLA-A/IL4R/IL18R1/HK1
GOBP_POSITIVE_REGULATION_OF_REGULATED_SECRETORY_PATHWAY	0.531353	0.0342771	0.408753	0.386377	CD177/IL13/CNR1/SYT9/CACNA1I/NLGN1/SYT4/ITGB2/CACNA1G/ITGAM/SYT10/PTAFR/FGR
GOBP_POSITIVE_REGULATION_OF_RESPONSE_TO_EXTERNAL_STIMULUS	0.356146	0.00573861	0.151397	0.14311	MIR520B/MUC16/CASR/PSMB11/MIR206/S100A7/NLRP10/OPRM1/KLK5/MUC19/PRKACG/S100A8/CNR1/MUC7/S100A12/USP17L2/ICAM3/S100A9/CREB3L3/CLEC10A/EDN3/CCL19/CLEC4D/MUC4/PSMA8/FGF16/NPY/DSCAM/CLEC4C/FFAR3/AZU1/CCL21/MUC2/THBS4/SERPINE1/CLEC4E/CD209/CSF1R/NLRP12/HLA-G/RARRES2/LILRA5/FPR2/CCR2/F7/HCK/LILRA2/TYROBP/C3AR1/CCL3/MUC5AC/NCR3/FADD/C5AR1/PLA2G2A/VEGFD/TLR8/MMP12/CD1D/FCN1/TNF/CCR7/LPAR1/CCL1/SCIMP/TGFB…
GOBP_POSITIVE_REGULATION_OF_SECRETION	0.422071	0.000797272	0.0426724	0.0403365	CD177/NPY2R/NNAT/GIP/LACRT/CASR/SSTR4/GCG/AVP/ADCYAP1/RETN/FFAR1/IL13/ADCY8/S100A8/CNR1/AVPR1B/ABCB11/DRD3/EDN3/SYT9/NPPB/CACNA1I/NLGN1/BLK/SYT4/GALR1/PLA2G10/VIP/NR1H4/GCK/CYP4A11/ITGB2/CACNA1G/ADORA2A/CHRNB2/ITGAM/SYT10/GPER1/GPR68/PTAFR/TGFB1/FGR/AQP1/AVPR1A/ADAM8/TAC1/TGFB3/RBP4/ACHE/CD38/CD33/ANO1/NPR1/P2RY2/C1QTNF12/PSMD9/RAB27A/GJA1/TREM2/BMP2/BAD/APBB1/BMP6/TACR2/CARTPT/FFAR4/INHA/UNC13D/…
GOBP_POSITIVE_REGULATION_OF_SYNAPTIC_TRANSMISSION	0.430847	0.0231829	0.33704	0.31859	CACNG7/CACNG3/SHISA7/GIP/CACNG2/SLC8A3/CACNG5/ADCYAP1/RETN/ADCY8/NRXN1/CNR1/IGSF11/LGI1/SHANK1/NTRK1/GRIN2A/ARC/NLGN1/TNR/NPS/CALB1/RELN/FAM107A/RIMS3/CCR2/LILRB2/CHRNA7/ADORA2A/TYROBP/TNF/GPER1/APOE/TAC1/SCGN/SLC1A1/CYP46A1/RIMS1/TSHZ3/AKAP5/TACR2/NSG1/DLG4/ROR2/CCL2/SLC8A2/KMO/STX1B
GOBP_POSITIVE_REGULATION_OF_SYNAPTIC_TRANSMISSION_GLUTAMATERGIC	0.682453	0.010246	0.2141	0.20238	CACNG7/CACNG3/CACNG2/CACNG5/ADCYAP1/NRXN1/SHANK1/NTRK1/NLGN1/TNR/NPS/RELN/CCR2/ADORA2A/TSHZ3/ROR2/CCL2/KMO/NLGN2
GOBP_POSITIVE_REGULATION_OF_TRANSLATION	-0.490438	0.0416667	0.454436	0.429559	MIR16-1/DAZ1/MIR15B/DAZ4/DAZ2/DAZ3/MIR346
GOBP_POSITIVE_REGULATION_OF_TRANSLATIONAL_INITIATION	-0.748875	0.00266659	0.0929779	0.0878881	BOLL/DAZ1/DAZ4/DAZ2/DAZ3
GOBP_POSITIVE_REGULATION_OF_TRANSMEMBRANE_TRANSPORT	0.391968	0.0267378	0.359645	0.339957	MIR1-1/CACNG3/POU4F2/GIP/LACRT/ITLN1/CACNG2/CA2/STAC2/IL13/KCNA1/PIRT/TRDN/EDN3/ARC/PLP1/P2RY6/KCNE1/STAC/LRRC26/KCNE2/RELN/LRRC55/CCR2/APLNR/GALR2/HTR3A/NR4A3/GPER1/PTAFR/EHD3/C3/THY1/BDKRB1/F2RL3/KCNMB1/LRRC38/RGN/FXYD2/JPH2/ATP1B2/OPN3/CLIP3/CD19/STIMATE/RAMP3/C1QTNF12/ANK2/TREM2/TRPC6/HSPA2/FLNA/MIR210/CCL2/SLC6A9/PLCG2/ADRB2/NOS1/KCNE5/CACNA2D1/PINK1/F2R/CASQ1/IFNG/P2RX7/ANTKMT/SNCA/SLC9A3R1…
GOBP_POSITIVE_REGULATION_OF_TRANSPORTER_ACTIVITY	0.43875	0.0491613	0.488254	0.461526	MIR1-1/CACNG3/CACNG2/STAC2/KCNA1/PIRT/TRDN/ARC/P2RY6/STAC/LRRC26/KCNE2/RELN/LRRC55/CCR2/GALR2/HTR3A/PTAFR/EHD3/LRRC38/RGN/SGK1/FXYD2/JPH2/ATP1B2/PON1/STIMATE/ANK2/TREM2/TRPC6/HSPA2/CCL2/SLC6A9/PLCG2/ADRB2/CACNA2D1/PINK1/CASQ1/IFNG/ANTKMT/SLC9A1/NPPA
GOBP_POSITIVE_T_CELL_SELECTION	0.608902	0.0241479	0.342329	0.323589	LY9/IL12RB1/IRF4/FOXP3/CD3E/IL6R/CD3D/DOCK2/CD3G/PTPRC/SLAMF6/THEMIS/IL12B/CTSL/FOXN1/LOXL3/CD74/ZAP70/SPN/IL23A/ZFPM1/IL6/STAT3/TBX21/BCL2/BATF/ITPKB/TNFSF18/SRF
GOBP_POST_EMBRYONIC_DEVELOPMENT	0.483648	0.0424732	0.457185	0.432158	SLC4A10/CELA1/GABRG2/CYP1A2/DSCAM/SCN9A/SCUBE1/SLC18A2/KLF4/NKX2-3/NDN/FBN1/EFEMP1/CHST11/GATA3/APOB/HEG1/C12orf57/MFAP2/FGFR2/CSRNP1/ITPR1
GOBP_POTASSIUM_ION_HOMEOSTASIS	0.648952	0.0206905	0.320245	0.302714	TFAP2B/SLC12A3/CYP11B2/ATP6V1B1/ATP1A4/ATP4A/SLC12A1/KCNMA1/ATP4B/ATP1B2/ATP1A3/SLC12A5/ATP1A2
GOBP_POTASSIUM_ION_TRANSPORT	0.427372	0.00326935	0.103904	0.0982165	CCT8L2/MIR1-1/KCNJ16/KCNG4/KCNU1/KCNK4/KCNA4/HCN4/ADCYAP1/SLC9C2/KCNH5/KCNJ6/KCNA1/SLC12A3/KCNN1/KCNQ2/KCNG2/KCNG1/DRD3/EDN3/DPP6/KCNA6/KCND3/KCNA10/SLC9A3/VIP/KCNE1/KCNJ18/KCNJ4/MTNR1B/KCNS2/LRRC26/HCN2/KCNE2/LRRC55/ATP1A4/ATP4A/KCNE1B/KCNK16/KCNK13/GALR2/KCNF1/KCNV1/KCNH1/KCNH3/CAV1/KCNB2/KCNK12/KCNK2/SLC24A4/AQP1/SLC12A1/KCNMA1/KCNA3/KCNK3/HTR2A/ATP4B/PKD2L1/KCNMB1/LRRC38/FXYD2/CASQ2/KCNG3/ATP…
GOBP_PRODUCTION_OF_MOLECULAR_MEDIATOR_OF_IMMUNE_RESPONSE	0.574805	1.94802e-09	7.3949e-07	6.99009e-07	IGKV2D-26/CHGA/IGKV6D-41/VPREB1/IGLV3-32/IGLV5-37/IGLV3-22/IGLV7-46/IGLV2-18/IGLV2-8/IGKV2D-24/IGKV1D-43/KLK5/IGLV2-33/IGLV5-48/CLC/IGKV2-30/IGKV1D-13/IGKV1-6/IGLV1-36/IGLV4-3/IGLV3-12/IGKV2D-29/IGKV2-29/IGLV7-43/IL13/ELANE/IGKV1-13/IGLV9-49/IGKV2D-30/IGLV1-51/AICDA/IGLV4-69/IGLV6-57/IGKV1-9/IGLV2-14/IGKV6-21/IGKV1-12/IGKV1D-17/IGLV5-45/IFNA2/IGKV3D-11/IGKV6D-21/IGKV1-27/IGKV1-17/IGLV1-50/IGLV1-4…
GOBP_PROTEIN_K63_LINKED_UBIQUITINATION	-0.637206	0.00686836	0.166424	0.157313	TRAF5/MIR138-1
GOBP_PROTEIN_LOCALIZATION_TO_CELL_JUNCTION	0.515484	0.00311063	0.0997883	0.0943257	CACNG7/CACNG3/WNT7A/CACNG2/CACNG5/NRXN1/LGI1/SHANK1/GRIN2A/NLGN1/MPP4/ASIC2/TYROBP/NPHS1/KIF17/GHSR/JAM3/CDH5/GPC6/TAMALIN/PECAM1/KIF5A/FERMT2/KIF5C/WNT5A/MAP1A/NSG1/DLG4/HEG1/NETO1/FLNA/NRXN2/STX1B/NLGN2/ZDHHC15/CNIH2/RAB27B/ACTB/RAB8A/DLG2/TJP3/VCL/ARHGAP44
GOBP_PROTEIN_LOCALIZATION_TO_LYSOSOME	0.552526	0.0418058	0.454436	0.429559	CACNG7/CACNG3/CACNG2/CACNG5
GOBP_PROTEIN_LOCALIZATION_TO_POSTSYNAPSE	0.577996	0.019756	0.316143	0.298836	CACNG7/CACNG3/CACNG2/CACNG5/LGI1/GRIN2A/KIF17/GHSR/GPC6/TAMALIN/KIF5A/KIF5C/NSG1/DLG4/STX1B/ZDHHC15
GOBP_PROTEIN_LOCALIZATION_TO_SYNAPSE	0.563837	0.00284101	0.0961021	0.0908413	CACNG7/CACNG3/WNT7A/CACNG2/CACNG5/NRXN1/LGI1/SHANK1/GRIN2A/NLGN1/MPP4/ASIC2/TYROBP/NPHS1/KIF17/GHSR/GPC6/TAMALIN/KIF5A/KIF5C/WNT5A/MAP1A/NSG1/DLG4/NETO1/NRXN2/STX1B/NLGN2/ZDHHC15/CNIH2
GOBP_PROTEIN_LOCALIZATION_TO_VACUOLE	0.518708	0.0144625	0.259376	0.245177	UMOD/CACNG7/CACNG3/CACNG2/CACNG5
GOBP_PROTEOGLYCAN_BIOSYNTHETIC_PROCESS	0.514641	0.0393172	0.440586	0.416467	CHST8/NCAN/GAL3ST3/CHST9/NDST4/CYTL1/DCN/CHST7/NDST2/BGN/CHST11/UST/DSEL/CHSY3/CHST3/HS3ST3B1/VCAN/SLC2A10/CHST13/CHST15/GAL3ST4/DSE/CSPG4
GOBP_PURINERGIC_NUCLEOTIDE_RECEPTOR_SIGNALING_PATHWAY	0.661239	0.0152891	0.271352	0.256497	GPR87/P2RX2/P2RY4/P2RY6/GNAT1/NECAB2/P2RX1/ADORA2A/PTAFR/P2RY14/P2RY10/P2RY13/P2RX6/ADORA3/P2RY2/GPR171/GPR34/P2RY1/GNAI2/P2RX7/P2RX4/P2RY12/ADORA1/ACP3
GOBP_RDNA_HETEROCHROMATIN_ASSEMBLY	-0.650405	0.0247702	0.346756	0.327774	H3-3A/H4C11/H3C11/H3C3/H3C8/H4C1/H4C12/H4C3/H4-16/H4C4/H4C13/H4C15/H3C13/H3C14/H4C2/H4C5/H3C2/H3C1/H3C7/H4C6
GOBP_REACTIVE_OXYGEN_SPECIES_METABOLIC_PROCESS	0.44648	0.000394065	0.0270051	0.0255268	CD177/DRD5/PRG3/SLC30A10/MTCO2P12/HBE1/CPS1/CRP/HBA1/DUOXA2/HBZ/NOXO1/PAGE4/CYP1A2/PAX2/HBG1/GCHFR/DUOX2/HBG2/NOX5/DUOXA1/NCF1C/FPR2/SLC18A2/ITGB2/MMP3/TPO/NCF1/TYROBP/NOS2/ITGAM/KLF2/TNF/CAV1/TGFB1/NCF1B/THBS1/NDUFA13/AGTR1/PXDN/KLF4/FBLN5/RGN/CYBB/PID1/NCF4/HVCN1/NOS3/XDH/PDGFRB/VAV1/IL10/MPO/EPX/RAB27A/NCF2/NRROS/CYBA/IFI6/MIR212/PREX1/CLEC7A/PTX3/TLR6/ICAM1/ZC3H12A/AGT/TAFA4/CRYAB/PTGIS/NOS1/…
GOBP_RECEPTOR_CLUSTERING	0.536379	0.0437719	0.462993	0.437648	SHISA7/MADCAM1/NRXN1/LHFPL4/NLGN1/MUSK/GRIK5/ITGB2/PIGR/APOE/ITGB7/THY1/GSN/ITGAL/DLG4/FLNA/CDH2/NRXN2/ITGA4
GOBP_RECEPTOR_INTERNALIZATION	0.493989	0.00482883	0.136852	0.12936	CACNG7/CACNG3/CACNG2/GSG1L/CACNG5/SAG/CXCR1/DRD3/ARC/RSPO1/NECAB2/GREM1/CXCR2/ITGB2/HTR1B/SELE/DKK1/CAV1/LILRB1/RAB31/ACHE/ITGB3/FCER1G/HPCA/LILRB4/RAMP3/ACKR3/DLG4/ADM/SFRP4/PLCG2/RAMP2/CALCRL/MX2/MX1
GOBP_RECEPTOR_LOCALIZATION_TO_SYNAPSE	0.550211	0.0286685	0.371797	0.351444	CACNG7/CACNG3/CACNG2/CACNG5/LGI1/NLGN1/TYROBP/KIF17/GHSR/GPC6/TAMALIN/KIF5A/KIF5C/NSG1/DLG4/NETO1/STX1B
GOBP_RECEPTOR_MEDIATED_ENDOCYTOSIS	0.514949	1.21161e-07	3.18421e-05	3.0099e-05	CACNG7/CACNG3/IGHA2/SH3GL3/CACNG2/IGLV2-8/GSG1L/CACNG5/JCHAIN/IGKV2-30/IGHA1/IGKV2-29/IGLV7-43/IGLC7/HBA1/IGKV2D-30/IGLV1-51/IGLV6-57/IGLV2-14/IGKV1-12/IGHV4-59/IGLC6/IGHV3-30/SAG/CXCR1/IGKV3D-11/IGKV1-17/DRD3/MASP1/IGLV1-40/CCL19/ARC/IGKV1-5/IGHV4-34/IGKV1D-12/RSPO1/IGLV3-19/IGKV3-15/IGKV1D-39/IGKV4-1/IGHV3-48/IGKC/IGHV3-23/IGKV1-39/CCL21/IGLV3-27/NECAB2/GREM1/IGLV1-47/SERPINE1/IGLV3-1/IGLC3/IGL…
GOBP_RECEPTOR_METABOLIC_PROCESS	0.44542	0.00662675	0.16406	0.155079	CACNG7/CACNG3/CACNG2/GSG1L/CACNG5/SAG/CXCR1/BECN2/DRD3/ARC/RSPO1/NECAB2/GREM1/CXCR2/LAPTM5/ITGB2/HTR1B/SELE/DKK1/CAV1/APOE/TGFB1/EHD3/LILRB1/RAB31/ACHE/ITGB3/FCER1G/HPCA/LILRB4/RAMP3/ACKR3/TRAT1/NSG1/DLG4/ADM/SFRP4/PLCG2/RAMP2/BVES/CALCRL/MX2/MX1/SNCA/CALY/FURIN/ANGPT1/RIN3/PHETA2/RAB11B/ARRB1/PCSK9/GPRASP1/APLN/AP2A1/CAPN1/CEACAM1/ANKRD13A/DNM2/LAMTOR1/PTPN1/CD81/GRIA1/ARF1/ARRB2/ARAP1/GRK2/DRD4…
GOBP_REGIONALIZATION	0.349927	0.0499825	0.490001	0.463177	NEUROG1/LHX3/TBR1/WNT8A/EMX2/CDX4/CER1/MYF5/NEUROD1/PAX1/WNT7A/ZIC3/CFC1/TP63/ASCL1/FOXN4/OTX2/FEZF2/HOXB1/HES3/MEOX2/PAX2/MEOX1/ARC/IRX1/HELT/MYF6/TBXT/WNT1/GREM1/TIFAB/RELN/DSCAML1/DMRT3/WNT7B/LMX1B/ACVRL1/ITGAM/DKK1/CYP26C1/MAFB/GLI3/MSGN1/HHIP/C3/PCSK5/SOX17/AR/SOX1/C1QA/GLI2/MESP1/SFRP1/DNAAF1/DBX1/SFRP2/TBX1/ZBTB16/FGF10/IRX3/BASP1/BMP2/WNT2B/CHRD/WNT5A/DMRT2/TCF15/ROR2/NOG/EN1/SMO/GLI1/FOX…
GOBP_REGULATION_OF_ACTION_POTENTIAL	0.574371	0.0116189	0.233583	0.220796	MIR208A/MIR1-1/HCN4/CNR1/NPS/MTNR1B/CHRNB2/CNR2/CAV1/TAC1/GJA5/ANK2/FLNA/FGF12/SLC8A2/ADRA1A/CACNA2D1
GOBP_REGULATION_OF_ADAPTIVE_IMMUNE_RESPONSE	0.489475	0.000740065	0.0404775	0.0382617	NLRP10/CLEC4G/CLC/FCER2/IFNA2/CCL19/RSAD2/CR1/CD48/HLA-G/CCR2/IL7R/IL27/CD1C/IL12RB1/FADD/SASH3/CD1D/TNF/CD4/TGFB1/WAS/C3/IL1R1/LILRB1/FOXP3/SAMSN1/LTA/BTK/HAVCR2/C4BPA/CD28/LILRB4/PTPRC/SLC11A1/IL10/CD80/GATA3/CD1B/IL12B/JAK3/HLX/FCGR2B/CD1E/HLA-DRA/CD1A/C17orf99/HLA-DRB1/ZC3H12A/B2M/KLRD1/LOXL3/TNFSF13B/PYCARD/IL20RB/CD226/NLRP3/C4BPB/IL23A/TNFAIP3/HLA-F/IL1RL1/NFKBIZ/CLCF1/TNFSF13/TNFSF4/IRF7/…
GOBP_REGULATION_OF_ALPHA_BETA_T_CELL_ACTIVATION	0.474895	0.020913	0.320245	0.302714	CCL19/CCR2/IL27/IL12RB1/SOCS1/SASH3/EBI3/GLI3/IRF4/LILRB1/FOXP3/LGALS9C/CD3E/NCKAP1L/CD300A/VSIR/CD28/CD86/RASAL3/LILRB4/PTPRC/ZBTB16/CD80/GATA3/IL12B/JAK3/HLX/HLA-DRA/PRDM1/HLA-DRB1/ZC3H12A/LOXL3/ZAP70/CRTAM/LGALS9B/NLRP3/IL23A/IFNG/NFKBIZ/TNFSF4/ZBTB7B/HLA-E/LGALS7B/IRF1/IL2/TBX21/ANXA1/PTPN22/CD160/HLA-A/IL4R/BCL6/TWSG1/CD55/ITPKB/TNFSF18/PNP/LGALS9/CD83
GOBP_REGULATION_OF_AMPA_RECEPTOR_ACTIVITY	0.685567	0.0140105	0.25557	0.241579	CACNG7/CACNG3/SHISA7/CACNG2/GSG1L/CACNG5/SHANK1/ARC/NLGN1/RELN
GOBP_REGULATION_OF_AMYLOID_PRECURSOR_PROTEIN_CATABOLIC_PROCESS	-0.621522	0.0247702	0.346756	0.327774	MIR29A/MIR107/MIR15B/MIR361/MIR153-1/MIR346
GOBP_REGULATION_OF_ANATOMICAL_STRUCTURE_SIZE	0.331564	0.0290431	0.374437	0.353939	HTR1A/DRD5/POU4F2/CASR/SCNN1B/WNT7A/AVP/CPS1/CRP/AVPR1B/CCL11/MAG/SLC12A3/PDXP/UTS2R/PAX2/CDC42EP2/EDN3/NPPB/HTR7/L1CAM/BARHL2/SEMA6D/ADRB3/OLFM1/DSCAM/TNR/CCL21/P2RX1/ASIC2/SEMA6B/CDHR5/HRH2/ADRA1D/WNT9B/HTR1B/IL7R/HCK/CDHR2/TRPV2/MAGEL2/ADORA2A/KANK3/NPHS1/KLF2/GPER1/CAV1/CCR7/APOE/PTAFR/ARPC1B/DCC/AQP1/CRACD/SLC12A1/WAS/AVPR1A/PRR16/CYRIA/KCNMA1/AGTR1/ACTA2/BDKRB2/HTR2A/SEMA7A/LMOD1/CD38/TMOD1…
GOBP_REGULATION_OF_ANTIGEN_PROCESSING_AND_PRESENTATION	0.683574	0.0341716	0.408207	0.385861	CCL19/CCL21/HLA-DOA/LILRB2/CCR7/THBS1/WAS/SLC11A1/TREM2/FGL2/FCGR2B/CD74/PYCARD/TAPBPL
GOBP_REGULATION_OF_B_CELL_ACTIVATION	0.596096	1.61319e-07	3.93676e-05	3.72125e-05	IGHV7-4-1/IGHA2/IGHV3-64D/IGHA1/IGHV6-1/IGHV4-61/IGLC7/IGHV3-20/IGHV5-10-1/IGHM/IL13/IGHV4-31/IGHV1-69D/IGHV1-45/IGHV1-3/IGHV3-49/IGHV3-72/IGHV5-51/IGHV1-58/IGHE/IGHV4-4/IGHV4-28/IGHV2-26/IGHV4-59/IGHV3-73/IGHV3-35/IGLC6/IGHV3-30/IGHV3-16/TNFRSF13B/IGLL5/IGHV4-34/IGHV3-48/IGKC/BLK/IGHV3-23/IGLL1/MIF/CD22/CR1/IGHV3-38/IGLC3/IGLC2/IGHV1-18/MZB1/CD27/LAPTM5/IGHV2-5/IGHV3-74/IGHV2-70/IGHV3-15/SLAMF8/…
GOBP_REGULATION_OF_BEHAVIOR	0.526186	0.0321454	0.390281	0.368917	HTR1A/INSL5/NPY2R/RETN/CNR1/PENK/MC4R/MC3R/DRD3/NLGN1/CSF2/PTGDS/NPS/MTNR1B/RELN/HTR1B/ADORA2A/CHRNB2/NR4A3/CCL3/APOE/TACR3/GHSR
GOBP_REGULATION_OF_BIOMINERALIZATION	0.478164	0.0307189	0.382483	0.361545	MIR208A/AMTN/AHSG/GATA1/GREM1/NELL1/CCL3/TWIST1/TGFB1/LTF/TGFB3/SRGN/TMEM119/S1PR1/COMP/NOS3/DDR2/ENAM/CCR1/BMP2/BMP6/RFLNB/MGP/PHOSPHO1/FBN2/DMP1/WNT10B/ASPN/ADRB2/FBLN7/ISG15/OSR1/CCN1
GOBP_REGULATION_OF_BLOOD_CIRCULATION	0.474922	2.15885e-05	0.00301049	0.00284569	MIR208A/HTR1A/MIR1-1/ATP2B3/CACNG7/CHGA/CACNG3/SCN10A/CASR/CACNG2/HCN4/SLC8A3/AVP/ATP2B2/CACNG5/MYH6/FOXN4/AVPR1B/TRDN/MC3R/KCNG2/EDN3/CACNG1/KCND3/KCNE1/P2RX1/KCNJ4/ASIC2/MYH7/GNAO1/BMP10/KCNE2/HRH2/ATP1A4/ADRA1D/KCNE1B/CACNA1G/MYL2/CHRM2/CAV1/PTAFR/TACR3/EHD3/AVPR1A/SCN2B/FXYD6/TAC1/GJD3/AGTR1/KCNK3/BDKRB2/HTR2A/DES/ATP2A3/CD38/HSPB7/FXYD2/CASQ2/SLC1A1/ATP1B2/CACNA2D3/ATP1A3/NPR1/FKBP1B/ADORA3/…
GOBP_REGULATION_OF_BLOOD_PRESSURE	0.429552	0.0199921	0.317519	0.300137	DRD5/CYP11B1/CHGA/AVP/P2RX2/CTSG/MYH6/GLP1R/CNR1/CPA3/AVPR1B/CMA1/MC3R/CYP11B2/UTS2R/DRD3/EDN3/NPPB/NPY/ADRB3/FFAR3/P2RX1/POMC/ASIC2/RARRES2/CYP4A11/ADRA1D/ACVRL1/ADAMTS16/NOS2/POSTN/PTAFR/TACR3/COL1A2/AVPR1A/PCSK5/TAC1/BDKRB1/AGTR1/ACTA2/HMOX1/PTGS1/AR/SGK1/NOS3/NPR1/GPR37L1/GJA5/GJA1/RENBP/GUCY1A1/ATP1A2/TBXA2R/ADM/CARTPT/SLC2A5/OR51E2/AGT/EDNRB/RAMP2/ADRB2/NOS1/ADRA1A/RASL10B/ADRA2B/CD34/F2R/A…
GOBP_REGULATION_OF_BMP_SIGNALING_PATHWAY	0.497879	0.0193443	0.310281	0.293296	TFAP2B/CER1/SOST/GDF2/RNF165/WNT1/GREM1/ACVRL1/GREM2/FST/GDF5/RBPMS2/ENG/CDH5/TMPRSS6/FBN1/SFRP1/HTRA1/SULF1/SFRP2/ZNF423/CHRD/WNT5A/VWC2/FSTL1/SFRP4/FSTL3/NOG/CHRDL1/BMPER/CCN1/GDF3/FOXD1/FBXL15/SPART/HTRA3/ITGA3
GOBP_REGULATION_OF_BONE_MINERALIZATION	0.505988	0.0224833	0.331096	0.312971	MIR208A/AHSG/GATA1/GREM1/NELL1/CCL3/TWIST1/TGFB1/LTF/TGFB3/SRGN/TMEM119/S1PR1/COMP/DDR2/CCR1/BMP2/BMP6/RFLNB/MGP/PHOSPHO1/FBN2/WNT10B/ADRB2/ISG15/OSR1/CCN1
GOBP_REGULATION_OF_CALCIUM_ION_TRANSMEMBRANE_TRANSPORT	0.450191	0.0139569	0.25557	0.241579	MIR1-1/LACRT/STAC2/DHRS7C/IL13/JPH3/JPH4/TRDN/DRD3/CACNG1/PLP1/REM1/P2RY6/STAC/KCNE2/APLNR/GPER1/EHD3/THY1/BDKRB1/F2RL3/RGN/CASQ2/JPH2/HPCA/FKBP1B/CD19/STIMATE/PIK3CG/RAMP3/ANK2/HSPA2/ATP1A2/CORO1A/PLCG2/ADRA2A/GEM/CLIC2/CBARP/UBASH3B/NOS1/CACNA2D1/PLN/F2R/CASQ1/PDE4B/GNB5/CRHR1/SNCA/SLC9A1/NPPA/TLR9/TMC2/AHNAK/CXCL9/RGS9/CACNA1C/G6PD/RRAD/NPSR1/MRLN/TMEM38A
GOBP_REGULATION_OF_CALCIUM_ION_TRANSMEMBRANE_TRANSPORTER_ACTIVITY	0.496122	0.029966	0.38059	0.359756	STAC2/JPH3/JPH4/TRDN/DRD3/REM1/P2RY6/STAC/KCNE2/EHD3/RGN/CASQ2/JPH2/HPCA/FKBP1B/STIMATE/ANK2/HSPA2/ATP1A2/PLCG2/ADRA2A/GEM/CLIC2/CBARP/NOS1/CACNA2D1/PLN/CASQ1/PDE4B/GNB5/CRHR1/SLC9A1/NPPA/TLR9/AHNAK/RRAD/MRLN/PKD2/SELENON/HRC/STIM1/SLN
GOBP_REGULATION_OF_CALCIUM_ION_TRANSPORT_INTO_CYTOSOL	0.476237	0.0259477	0.353894	0.334521	MIR1-1/LACRT/P2RX2/DHRS7C/IL13/JPH3/JPH4/TRDN/P2RY6/APLNR/GPER1/CAV1/CD4/THY1/BDKRB1/F2RL3/CASQ2/JPH2/FKBP1B/CD19/RAMP3/ANK2/ATP1A2/CORO1A/CLIC2/UBASH3B/NOS1/PLN/F2R/CASQ1/TRPC3/P2RX7/SNCA/P2RX4/GRIN1/PML/CXCL9
GOBP_REGULATION_OF_CALCIUM_MEDIATED_SIGNALING	0.56463	0.00679316	0.165777	0.156702	C10orf71/LACRT/NEUROD2/RIT2/P2RX2/CHP2/TMEM100/CD22/ACTN3/CCL3/TNF/CD4/CD3E/RGN/TBC1D10C/STIMATE/CMKLR1/TREM2/TRAT1/RCAN1/PLEK/SLA2/CCL4/SLC8A2/ZAP70/LRRK2/ITPR1/MYOZ1/P2RX4/SLC9A1/ATP2B4/GBP1/CDH13/BST1/HOMER3
GOBP_REGULATION_OF_CARDIAC_CONDUCTION	0.625972	0.00247684	0.0883942	0.0835554	MIR208A/MIR1-1/ATP2B3/SLC8A3/ATP2B2/TRDN/ATP1A4/EHD3/FXYD6/ATP2A3/FXYD2/CASQ2/ATP1B2/ATP1A3/NPR1/FKBP1B/GJA5/ANK2/ATP1A2/SLC8A2/AGT/NOS1/FXYD7/ABCC9/CASQ1/ITPR1/NPPA/ATP2B4/NKX2-5
GOBP_REGULATION_OF_CARDIAC_MUSCLE_ADAPTATION	0.865158	0.00138217	0.0607553	0.0574294	MIR208A
GOBP_REGULATION_OF_CARDIAC_MUSCLE_CELL_ACTION_POTENTIAL	0.721892	0.00248378	0.0883942	0.0835554	MIR208A/HCN4
GOBP_REGULATION_OF_CATECHOLAMINE_METABOLIC_PROCESS	0.70758	0.038955	0.43924	0.415195	HTR1A/ITGB2/SLC6A3/CHRNB2/ITGAM/TACR3
GOBP_REGULATION_OF_CATION_CHANNEL_ACTIVITY	0.436611	0.00721877	0.170089	0.160778	MIR1-1/CACNG7/CACNG3/SHISA7/CACNG2/GSG1L/STAC2/OPRM1/CACNG5/JPH3/KCNA1/JPH4/PIRT/TRDN/SHANK1/GRIN2A/KCNG1/DRD3/ARC/NLGN1/REM1/P2RY6/GRIA3/KCNE1/MMP9/MTNR1B/STAC/KCNS2/LRRC26/KCNE2/RELN/LRRC55/CCR2/KCNE1B/GALR2/CAV1/EHD3/LRRC38/CASQ2/JPH2/HPCA/FKBP1B/STIMATE/ANK2/TREM2/MIR212/CRHBP/DLG4/SCN1B/NETO1/CCL2/FGF12/SLC6A9/PLCG2/STOM/GEM/CLIC2/ADRB2/CBARP/KCNE4/NOS1/NLGN2/KCNE5/CACNA2D1/PLN/PINK1/GRIA4/C…
GOBP_REGULATION_OF_CATION_TRANSMEMBRANE_TRANSPORT	0.4111	0.000635257	0.0371001	0.0350691	MIR1-1/CACNG7/CACNG3/SHISA7/LACRT/CACNG2/GSG1L/STAC2/OPRM1/CACNG5/DHRS7C/IL13/JPH3/KCNA1/JPH4/PIRT/TRDN/SHANK1/GRIN2A/KCNG1/DRD3/EDN3/DPP6/ARC/CACNG1/SLC31A2/PLP1/NLGN1/REM1/P2RY6/GRIA3/KCNE1/MMP9/MTNR1B/STAC/KCNS2/LRRC26/KCNE2/RELN/PM20D1/LRRC55/CCR2/KCNE1B/APLNR/GALR2/TWIST1/GPER1/CAV1/EHD3/SCN2B/FXYD6/THY1/BDKRB1/F2RL3/KCNMB1/LRRC38/HECW1/RGN/FXYD2/CASQ2/JPH2/ATP1B2/HPCA/FKBP1B/CD19/STIMATE/RG…
GOBP_REGULATION_OF_CELL_CELL_ADHESION	0.38914	0.000746402	0.0404775	0.0382617	SCGB1A1/FUT9/CELA2A/B4GALNT2/CLEC4G/ZP4/ELANE/CCL25/ADTRP/IFNA2/IL36B/SELP/VNN1/CCL19/VTCN1/BLK/TNR/CCL21/CR1/WNT1/CCL28/CD209/CD27/LAPTM5/HLA-G/CD70/CCR2/ITGB2/IL7R/LILRB2/MDGA1/NR4A3/PDPN/CLECL1/IL12RB1/SELE/FADD/SOCS1/SASH3/EBI3/CD1D/TNF/CAV1/CCR7/GLI3/TESPA1/TMIGD2/CD4/PTAFR/IL2RA/TGFB1/HLA-DPB1/ADAM8/RHOH/ICOS/ST3GAL4/LILRB1/THY1/FOXP3/LGALS9C/TENM3/KLF4/CD3E/LGALS1/TNFAIP8L2/VSIG4/HHLA2/SIR…
GOBP_REGULATION_OF_CELL_FATE_COMMITMENT	0.654446	0.0173859	0.291171	0.275231	MIR208A/MIR1-1/MIR206/NKX6-2/IL12RB1/DKK1/SOX17/AR/MESP1/SFRP2/IL12B/WNT5A/SPDEF/LOXL3/GDF3/IL23A
GOBP_REGULATION_OF_CELL_GROWTH_INVOLVED_IN_CARDIAC_MUSCLE_CELL_DEVELOPMENT	0.82967	0.000149972	0.0127248	0.0120282	MIR208A
GOBP_REGULATION_OF_CELL_KILLING	0.522386	0.00340051	0.107573	0.101684	SERPINB4/KRT6A/IL13/FCER2/DNASE1L3/HLA-G/IL7R/TYROBP/NOS2/ITGAM/CD1C/NCR3/IL12RB1/FADD/CXCL6/CD1D/LILRB1/STAP1/PIK3R6/IL18RAP/HAVCR2/PTPRC/CFH/CR1L/VAV1/SLAMF6/PRF1/BAD/CD1B/IL12B/SH2D1A/FCGR2B/KIR2DL4/CLEC7A/CD1E/HLA-DRA/CD1A/ICAM1/HLA-DRB1/B2M/KLRD1/RAET1E/CRTAM/SERPINB9/CD226/IL23A/HLA-F/IFNG/P2RX7/NCR1/CD59/RIPK3/HLA-E/SLC22A13/HLA-B/RASGRP1/CD160/HLA-A/KLRC1/HLA-H
GOBP_REGULATION_OF_CELL_MIGRATION_INVOLVED_IN_SPROUTING_ANGIOGENESIS	-0.612286	0.00815981	0.184623	0.174516	MIR494/MIR101-1/MIR31/MIR16-1/MIR188/MIR2355/MIR487B/MIR150/MIR361/MIR329-1/MIR15A/MIR495
GOBP_REGULATION_OF_CELL_MORPHOGENESIS	0.355734	0.0306015	0.382483	0.361545	CACNG7/CCL13/CUX2/CAMK2B/CCL11/RHOF/CDC42EP2/ARC/SYT4/MYOC/CSF1R/CPNE5/RELN/ITGB2/HCK/FBLN1/FGD1/PEAK3/PDPN/LST1/CCL3/POSTN/ALDOA/LPAR1/SYT3/FGR/CASS4/RHOH/ATP10A/FGD2/FMNL1/EPB41L3/SPARC/FES/RIMS1/ITPKA/EPB42/PLXNC1/RHOJ/FERMT2/NTNG2/WNT5A/PREX1/CLDN3/CFAP410/FN1/DLG4/FLNA/PLEKHO1/CCL7/CCL2/UNC13D/ICAM1/CORO1A/ARHGAP15/BVES/ENPP2/SEMA3E/RND2/RAC2/DLC1/PLXNA4/NRP1/P2RY1/STRIP2/PALM/MSN/OLFM4/PLXN…
GOBP_REGULATION_OF_CELL_SHAPE	0.447537	0.00965868	0.206243	0.194953	CCL13/CCL11/RHOF/CDC42EP2/CSF1R/ITGB2/HCK/FGD1/PEAK3/PDPN/LST1/CCL3/ALDOA/LPAR1/FGR/RHOH/ATP10A/FGD2/FMNL1/EPB41L3/FES/EPB42/PLXNC1/RHOJ/FERMT2/CFAP410/FN1/PLEKHO1/CCL7/CCL2/ICAM1/CORO1A/ARHGAP15/BVES/SEMA3E/RND2/RAC2/DLC1/PLXNA4/P2RY1/STRIP2/PALM/MSN/PLXND1/FMNL3/PLXNB2/RHOC/SLC9A3R1/FGD5/ITGA7/RDX/RHOG/RND1/SYNE3/WASF3/DAPK3/FGD3/KDR/PTN/CDC42EP5/CDC42EP1/ANXA1/S100A13/KIT/FBLIM1/ERMN/WDR1/RHOD…
GOBP_REGULATION_OF_CELL_SUBSTRATE_ADHESION	0.429105	0.00345088	0.108663	0.102714	MIR183/NPY2R/MYF5/CCL25/FBLN2/MYOC/CCL21/WNT1/CCL28/GREM1/SERPINE1/FAM107A/AJAP1/ACVRL1/FBLN1/SPOCK1/PDPN/COL1A1/POSTN/ONECUT1/MMP12/CCR7/EMILIN1/ITGA5/CASS4/THBS1/TEK/THY1/CD3E/LGALS1/EFEMP2/SFRP1/PLAU/GCNT2/COL8A1/FERMT2/SPOCK2/NID1/PREX1/VWC2/FN1/FLNA/DMP1/UNC13D/MMP14/PHLDB2/EGFL6/FOXF1/EGFLAM/CCDC80/SEMA3E/CSF1/RAC2/CCN1/DLC1/EDIL3/NRP1/OLFM4/EMP2/ITGA3/SLC9A1/FGB/EFNA5/ADAM15/PDGFB/GBP1/VIT…
GOBP_REGULATION_OF_CELLULAR_EXTRAVASATION	0.639222	0.0129954	0.24666	0.233157	FUT9/ELANE/CCL25/SELP/CCL21/CCL28/CCR2/SELE/FADD/PTAFR/ADAM8/IL1R1/ST3GAL4/THY1/JAM3/PLVAP/ICAM1/ITGA4/RIPOR2
GOBP_REGULATION_OF_CHROMOSOME_SEGREGATION	0.467066	0.0368436	0.426699	0.403341	MOS/KIF2B/UBE2DNL
GOBP_REGULATION_OF_COMPLEMENT_ACTIVATION	0.560904	0.000463396	0.0303748	0.028712	MIR520B/IGLV2-8/IGKV2-30/IGKV2-29/IGLV7-43/IGLC7/IGKV2D-30/IGLV1-51/IGLV6-57/IGLV2-14/IGKV1-12/IGHV4-59/IGLC6/IGHV3-30/IGKV3D-11/IGKV1-17/IGLV1-40/IGKV1-5/IGHV4-34/IGKV1D-12/IGLV3-19/IGKV3-15/IGKV1D-39/IGKV4-1/IGHV3-48/IGKC/IGHV3-23/IGKV1-39/IGLV3-27/CR1/C8B/IGLV1-47/IGLV3-1/IGLC3/IGLC2/C8A/IGKV3D-20/IGHV2-5/IGLV3-21/C1QC/IGHV2-70/IGKV3-20/CFP/C1QB/CR2/IGLV3-25/IGHV3-13/C3AR1/IGHV3-7/IGKV1-16/C5A…
GOBP_REGULATION_OF_CYCLASE_ACTIVITY	0.557408	0.036066	0.421715	0.398629	GUCA2B/DRD5/GUCA2A/GPR87/RD3/NPFFR2/DRD3/RCVRN/GALR1/CCR2/GALR2/NOS2/GRM2/P2RY13/TIMP2/NOS3/HPCA/GUCA1A/AKAP5/EDNRB/NOS1/GABBR2/PDZD3/PALM/GNAI2/CRHR1
GOBP_REGULATION_OF_CYTOSOLIC_CALCIUM_ION_CONCENTRATION	0.504852	3.44049e-07	7.5835e-05	7.16836e-05	MIR1-1/GPR6/ATP2B3/NPY2R/GPR32P1/LACRT/SLC8A3/AVP/ATP2B2/P2RX2/P2RY4/GPR33/DHRS7C/ADCYAP1/GLP1R/FFAR1/IL13/ADCY8/JPH3/CNR1/AVPR1B/CHRNA9/JPH4/TRDN/PTGER1/CXCR1/CCR3/CCKBR/CCR10/GRIN2A/CNGB1/DRD3/CXCR5/HRH4/CCL19/GALR1/P2RY6/CCL21/FPR1/P2RX1/CALB1/HTR2C/MTNR1B/CCL28/CXCR2/FPR2/CCR2/ADRA1D/S1PR4/HTR1B/APLNR/MS4A1/OPRL1/TRPV2/GALR2/C3AR1/CCL3/TRPV5/RIC3/C5AR1/CYSLTR1/XCR1/GPER1/CAV1/CCR7/FPR3/LPAR1/…
GOBP_REGULATION_OF_ENDOCYTOSIS	0.392241	0.0309629	0.383484	0.362491	CD177/SH3GL3/GSG1L/RIT2/DRD3/CCL19/ARC/RSPO1/NLGN1/SYT4/CCL21/NECAB2/CD22/SLC17A7/GREM1/SERPINE1/AXL/SELE/DKK1/CAV1/APOE/CD14/C3/LILRB1/STAP1/PACSIN1/RAB31/ITGB3/NCKAP1L/CD300A/HPCA/CLIP3/APOA5/SYT11/TREM2/WNT5A/DLG4/SFRP4/CLN3/PLCG2/SMPD1/B2M/MIR185/SPHK1/STX1B/TF/LRRK2/APOC2/EHD4/APOC1/SNCA/CALY/STON1/RAB5C/ANGPT1/CDH13/ANKFY1/SH3GL1/RIN3/ARRB1/PRKD1/MCTP1/RUBCN/DLL1/PCSK9/SNX33/SGIP1/APLN/AP2A…
GOBP_REGULATION_OF_ENDOTHELIAL_CELL_MIGRATION	-0.466013	0.0285494	0.371577	0.351236	MIR101-1/MIR29A/MIR31/MIR16-1/MIR188/MIR2355/MIR30A/MIR487B/MIR150/MIR15B/MIR361/MIR505/MIR329-1/MIR133B/MIR15A/MIR495/MIR129-1
GOBP_REGULATION_OF_EPITHELIAL_CELL_APOPTOTIC_PROCESS	-0.521776	0.0475483	0.48133	0.454981	MIR30B/MIR15A/MIR495/MIR375
GOBP_REGULATION_OF_EPITHELIAL_CELL_MIGRATION	-0.423858	0.0405229	0.448773	0.424206	MIR101-1/MIR29A/MIR31/MIR16-1/MIR188/MIR2355/MIR30A/MIR487B/MIR150/MIR15B/MIR361/MIR505/MIR329-1/MIR133B/MIR15A/MIR495/MIR129-1
GOBP_REGULATION_OF_EXOCYTOSIS	0.468877	0.00109573	0.0519545	0.0491104	CD177/WNT7A/RIMS4/P2RY4/IL13/CNR1/SYT6/SYT9/CACNA1I/NLGN1/BLK/SYT4/SYT5/P2RX1/RIMS3/CCR2/ITGB2/HTR1B/CACNA1G/ADORA2A/ITGAM/SYT10/GRIN3A/SYT8/RAB3C/PTAFR/SYT3/FGR/SEPTIN5/IL13RA2/HMOX1/HTR2A/PRAM1/CD300A/ADGRE2/PRKCB/FES/RIMS1/SYT11/RAB27A/RAB3B/CD84/FCGR2B/SEPTIN1/UNC13D/DOC2B/ADRA2A/TRIM9/STX1B/FOXF1/CBARP/ADRA1A/LGI3/RAC2/CACNA1H/LRRK2/SYTL4/PPFIA2/P2RY1/HLA-F/IFNG/SEPTIN4/VPS18/GNAI2/SYT2/RAB2…
GOBP_REGULATION_OF_HEART_CONTRACTION	0.48459	4.01603e-05	0.00457359	0.00432322	MIR208A/MIR1-1/ATP2B3/CACNG7/CHGA/CACNG3/SCN10A/CACNG2/HCN4/SLC8A3/ATP2B2/CACNG5/MYH6/FOXN4/TRDN/MC3R/KCNG2/EDN3/CACNG1/KCND3/KCNE1/KCNJ4/MYH7/GNAO1/BMP10/KCNE2/ATP1A4/ADRA1D/KCNE1B/CACNA1G/MYL2/CHRM2/CAV1/TACR3/EHD3/AVPR1A/SCN2B/FXYD6/TAC1/GJD3/KCNK3/DES/ATP2A3/HSPB7/FXYD2/CASQ2/SLC1A1/ATP1B2/CACNA2D3/ATP1A3/NPR1/FKBP1B/ADORA3/RGS2/PIK3CG/SCN4B/KCND2/TBX2/GJA5/ANK2/GJA1/KCNIP1/ATP1A2/SCN1B/ADM/F…
GOBP_REGULATION_OF_HEART_RATE	0.466853	0.02517	0.348151	0.329093	MIR1-1/SCN10A/HCN4/MYH6/MC3R/EDN3/KCND3/KCNE1/MYH7/KCNE2/ADRA1D/KCNE1B/CACNA1G/CAV1/TACR3/AVPR1A/SCN2B/TAC1/CASQ2/SLC1A1/FKBP1B/SCN4B/ANK2/SCN1B/ADM/BVES/KCNE4/SCN3B/ADRA1A/KCNA5/KCNE5/CACNA2D1/POPDC2/PLN/ADRA1B/HEY2/SNTA1/NPPA/EDN2/KCNJ5/OXT/EPAS1
GOBP_REGULATION_OF_HORMONE_SECRETION	0.376933	0.0214605	0.324176	0.30643	TFAP2B/HTR1A/CHGA/NNAT/GIP/CELA2A/NEUROD1/CASR/GCG/ADCYAP1/RETN/GLP1R/FFAR1/ADCY8/CNR1/KCNG2/ARL2BP/EDN3/SYT9/BLK/GALR1/FFAR3/ENHO/POMC/HTR2C/MTNR1B/NR1H4/GCK/NOS2/TNF/GPER1/IL11/GPR68/GHSR/TAC1/AGTR1/RBP4/OSM/CD38/SFRP1/ANO1/FKBP1B/C1QTNF12/PSMD9/FFAR2/GJA1/BAD/BMP6/TACR2/CRHBP/CARTPT/FFAR4/EPHA5/BMP8A/INHA/HLA-DRB1/DOC2B/ADRA2A/AGT/HCAR2/CACNA1A/SLC30A8/CCL5/RASL10B/NLGN2/KCNA5/GIPR/G6PC2/KCNS3…
GOBP_REGULATION_OF_HUMORAL_IMMUNE_RESPONSE	0.552469	7.05656e-05	0.0070908	0.00670263	MIR520B/IGLV2-8/KLK5/IGKV2-30/ZP4/IGKV2-29/IGLV7-43/IGLC7/IGKV2D-30/IGLV1-51/IGLV6-57/IGLV2-14/FCER2/IGKV1-12/IGHV4-59/IGLC6/IGHV3-30/IGKV3D-11/IGKV1-17/IGLV1-40/IGKV1-5/IGHV4-34/IGKV1D-12/IGLV3-19/IGKV3-15/IGKV1D-39/IGKV4-1/IGHV3-48/IGKC/IGHV3-23/IGKV1-39/IGLV3-27/CR1/C8B/IGLV1-47/IGLV3-1/IGLC3/IGLC2/C8A/IGKV3D-20/IGHV2-5/IGLV3-21/C1QC/IGHV2-70/IGKV3-20/CFP/C1QB/CR2/IGLV3-25/IGHV3-13/C3AR1/IGHV3…
GOBP_REGULATION_OF_IMMUNE_EFFECTOR_PROCESS	0.497033	4.2679e-09	1.45813e-06	1.37831e-06	MIR520B/CD177/SERPINB4/PGLYRP2/IGLV2-8/CLEC4G/KLK5/CLC/IGKV2-30/IGKV2-29/IGLV7-43/IGLC7/IL13/IGKV2D-30/IGLV1-51/IGLV6-57/IGLV2-14/FCER2/USP17L2/IGKV1-12/IGHV4-59/IGLC6/IGHV3-30/IFNA2/IGKV3D-11/DNASE1L3/IGKV1-17/IGLV1-40/CCL19/IGKV1-5/IGHV4-34/IGKV1D-12/IGLV3-19/IGKV3-15/IGKV1D-39/IGKV4-1/IGHV3-48/IGKC/BLK/IGHV3-23/IGKV1-39/FFAR3/RSAD2/IGLV3-27/CD22/CR1/C8B/TSPAN32/IGLV1-47/IGLV3-1/IGLC3/IGLC2/C8A…
GOBP_REGULATION_OF_LEUKOCYTE_DEGRANULATION	0.604959	0.0157866	0.273088	0.258138	CD177/IL13/BLK/CCR2/ITGB2/ITGAM/PTAFR/FGR/IL13RA2/HMOX1/PRAM1/CD300A/ADGRE2/FES/CD84/FCGR2B/UNC13D/FOXF1/RAC2/HLA-F
GOBP_REGULATION_OF_LEUKOCYTE_DIFFERENTIATION	0.425723	0.00138707	0.0607553	0.0574294	POU4F2/PGLYRP2/CA2/IFNA2/IL36B/VNN1/CCL19/HLA-DOA/CR1/APCS/NME2/CD27/PGLYRP3/HLA-G/C1QC/CCR2/IL7R/AXL/CLDN18/LILRB2/SLAMF8/IL27/TYROBP/CCL3/IL12RB1/FADD/SOCS1/SASH3/TNF/MAFB/GLI3/GPR68/TESPA1/CD4/IL2RA/TGFB1/ADAM8/RHOH/LTF/NFAM1/IRF4/LILRB1/FOXP3/BTK/PIK3R6/EVI2B/NCKAP1L/FBN1/GLI2/LILRB3/VSIR/CD28/SFRP1/CD86/HCLS1/RASSF2/LILRB4/PTPRC/FES/FCRL3/CD2/ZBTB16/PRELID1/IL17A/CCR1/IL10/CD80/GATA3/IL20/TR…
GOBP_REGULATION_OF_LEUKOCYTE_MEDIATED_CYTOTOXICITY	0.530431	0.0115097	0.23268	0.219943	SERPINB4/DNASE1L3/HLA-G/IL7R/TYROBP/NOS2/ITGAM/CD1C/NCR3/IL12RB1/FADD/CXCL6/CD1D/LILRB1/STAP1/PIK3R6/IL18RAP/HAVCR2/PTPRC/VAV1/SLAMF6/CD1B/IL12B/SH2D1A/FCGR2B/KIR2DL4/CD1E/HLA-DRA/CD1A/ICAM1/HLA-DRB1/B2M/KLRD1/RAET1E/CRTAM/SERPINB9/CD226/IL23A/HLA-F/NCR1/RIPK3/HLA-E/SLC22A13/HLA-B/RASGRP1/CD160/HLA-A/KLRC1/HLA-H
GOBP_REGULATION_OF_LEUKOCYTE_MEDIATED_IMMUNITY	0.525172	2.27657e-05	0.00305016	0.00288319	CD177/SERPINB4/CLEC4G/CLC/IL13/FCER2/IFNA2/DNASE1L3/BLK/RSAD2/CR1/HLA-G/CCR2/ITGB2/IL7R/TYROBP/NOS2/ITGAM/CD1C/NCR3/IL12RB1/FADD/SASH3/CXCL6/CD1D/TNF/PTAFR/SCIMP/TGFB1/FGR/WAS/C3/IL1R1/IL13RA2/LILRB1/STAP1/FOXP3/HMOX1/PRAM1/LTA/BTK/PIK3R6/IL18RAP/HAVCR2/CD300A/C4BPA/ADGRE2/CD28/LILRB4/PTPRC/VAV1/FES/SLAMF6/IL10/GATA3/CD1B/IL12B/CD96/JAK3/SH2D1A/CD84/FCGR2B/KIR2DL4/CLEC7A/CD1E/HLA-DRA/CD1A/UNC13D/…
GOBP_REGULATION_OF_LEUKOCYTE_MIGRATION	0.457455	0.00212194	0.0779526	0.0736853	FUT9/S100A7/MADCAM1/ELANE/CCL25/ADTRP/SELP/EDN3/CCL19/MMP28/GCSAML/MIF/CCL21/THBS4/CCL28/GREM1/SERPINE1/CSF1R/PADI2/RARRES2/FPR2/CCR2/F7/SLAMF8/C3AR1/CCL3/SELE/FADD/C5AR1/VEGFD/TNF/JAM2/CCR7/PTAFR/EMILIN1/CCL1/THBS1/ADAM8/RHOH/IL1R1/ST3GAL4/THY1/BDKRB1/JAM3/STAP1/HMOX1/IL6R/CCR6/NCKAP1L/CD300A/DEFB124/C5AR2/PLVAP/DUSP1/CCL8/CMKLR1/CCR1/TREM2/WNT5A/SLIT2/TNFRSF18/PLA2G7/AIF1/CCL7/CCL2/DOCK8/CXCL13…
GOBP_REGULATION_OF_LEUKOCYTE_PROLIFERATION	0.431924	0.0015702	0.0648228	0.0612742	SCGB1A1/LMO1/CLEC4G/CLC/ZP4/CRP/IL13/TNFRSF13B/IL5RA/CCL19/VTCN1/BLK/MIF/CD22/CR1/GREM1/MZB1/CD209/CSF1R/HLA-G/CD70/CCR2/LILRB2/IL27/TYROBP/CHRNB2/CLECL1/LST1/GPR183/IL12RB1/FADD/SASH3/EBI3/CD1D/TMIGD2/CD4/IL2RA/HLA-DPB1/TNFRSF4/TAC1/LILRB1/FOXP3/LGALS9C/CD3E/VSIG4/HHLA2/CD38/BTK/MNDA/HAVCR2/NCKAP1L/CD300A/PDCD1LG2/VSIR/CD28/CD86/CCL8/RASAL3/GPNMB/LILRB4/PTPRC/FCRL3/FGF10/IL10/CD80/TNFSF8/TNFRSF1…
GOBP_REGULATION_OF_LEUKOCYTE_TETHERING_OR_ROLLING	0.760761	0.0326562	0.394549	0.372951	FUT9/ELANE/CCL25/SELP/CCL21/CCL28/SELE/PTAFR/ST3GAL4
GOBP_REGULATION_OF_LYASE_ACTIVITY	0.576438	0.0230313	0.33555	0.317181	GUCA2B/DRD5/GUCA2A/GPR87/FTMT/RD3/NPFFR2/DRD3/RCVRN/GALR1/CCR2/GALR2/NOS2/GRM2/P2RY13/TIMP2/NOS3/HPCA/GUCA1A/AKAP5/MIR210/EDNRB/NOS1/GABBR2/PDZD3/PALM/GNAI2/CRHR1
GOBP_REGULATION_OF_LYMPHOCYTE_ACTIVATION	0.517287	1e-10	7.59222e-08	7.17661e-08	SCGB1A1/IGHV7-4-1/LMO1/IGHA2/IGHV3-64D/PGLYRP2/CLEC4G/CLC/ZP4/IGHA1/IGHV6-1/IGHV4-61/IGLC7/IGHV3-20/IGHV5-10-1/IGHM/IL13/IGHV4-31/IGHV1-69D/IGHV1-45/IGHV1-3/IGHV3-49/IGHV3-72/IGHV5-51/IGHV1-58/IGHE/IGHV4-4/IGHV4-28/IGHV2-26/IGHV4-59/IGHV3-73/IGHV3-35/IGLC6/IGHV3-30/IGHV3-16/IFNA2/TNFRSF13B/IGLL5/IL36B/VNN1/CCL19/IGHV4-34/VTCN1/IGHV3-48/IGKC/BLK/IGHV3-23/IGLL1/MIF/CCL21/HLA-DOA/CD22/CR1/IGHV3-38/I…
GOBP_REGULATION_OF_LYMPHOCYTE_DIFFERENTIATION	0.446535	0.00633998	0.158711	0.150022	PGLYRP2/IFNA2/IL36B/VNN1/CCL19/HLA-DOA/CR1/CD27/PGLYRP3/HLA-G/CCR2/IL7R/AXL/LILRB2/SLAMF8/IL27/IL12RB1/SOCS1/SASH3/GLI3/TESPA1/IL2RA/ADAM8/RHOH/NFAM1/IRF4/FOXP3/BTK/PIK3R6/NCKAP1L/GLI2/VSIR/CD28/SFRP1/CD86/LILRB4/PTPRC/FCRL3/CD2/ZBTB16/PRELID1/IL10/CD80/GATA3/BAD/IL12B/JAK3/FGL2/HLX/SPINK5/PCK1/TNFRSF18/HLA-DRA/PRDM1/INHA/MMP14/HLA-DRB1/ZC3H12A/CARD11/FOXN1/LOXL3/CD74/ZAP70/CRTAM/INHBA/NLRP3/IL23…
GOBP_REGULATION_OF_LYMPHOCYTE_MEDIATED_IMMUNITY	0.495355	0.000814558	0.0428144	0.0404707	SERPINB4/CLEC4G/CLC/FCER2/IFNA2/RSAD2/CR1/HLA-G/CCR2/IL7R/CD1C/NCR3/IL12RB1/FADD/SASH3/CD1D/TNF/TGFB1/WAS/C3/IL1R1/LILRB1/FOXP3/LTA/BTK/PIK3R6/IL18RAP/HAVCR2/C4BPA/CD28/LILRB4/PTPRC/VAV1/SLAMF6/IL10/GATA3/CD1B/IL12B/CD96/SH2D1A/FCGR2B/KIR2DL4/CD1E/HLA-DRA/CD1A/C17orf99/HLA-DRB1/B2M/KLRD1/RAET1E/RAET1G/SH2D1B/CRTAM/IL20RB/SERPINB9/CD226/NLRP3/C4BPB/IL23A/HLA-F/CLCF1/TNFSF13/TNFSF4/CD40/NCR1/RIPK3/…
GOBP_REGULATION_OF_MEIOTIC_NUCLEAR_DIVISION	0.626006	0.0350257	0.412638	0.39005	MOS/NANOS2/STRA8/DMRT1/PSMA8/PRDM7/HORMAD1
GOBP_REGULATION_OF_MEMBRANE_DEPOLARIZATION	0.606043	0.0168051	0.284936	0.269338	MIR208A/MIR1-1/SCN10A/HCN4
GOBP_REGULATION_OF_MEMBRANE_POTENTIAL	0.423979	2.25168e-05	0.00305016	0.00288319	MIR208A/CHRNA4/MIR1-1/SLC1A6/NPY2R/SCN10A/KCNK4/BEST2/GABRG3/WNT7A/CACNG2/RIMS4/HCN4/SLC8A3/OPRM1/P2RX2/CHRNA6/SEZ6/CUX2/SLC26A3/GABRA5/GABRG2/ADCYAP1/CLDN19/GABRA1/KCNH5/NRXN1/CNR1/IGSF11/KCNA1/CHRNA9/GABRA4/TRDN/CELF4/SHANK1/SLC4A4/HTR3B/GABRQ/GRIN2A/NTSR2/SCN1A/NPAS4/CACNA1I/NLGN1/TCL1A/KCND3/MYOC/CHRNA3/GRIA3/NPS/KCNE1/P2RX1/SCN9A/ASIC2/MTNR1B/GPR88/GRIK5/HCN2/KCNE2/RELN/RIMS3/ATP1A4/KCNE1B/K…
GOBP_REGULATION_OF_METAL_ION_TRANSPORT	0.428437	0.00188863	0.0720951	0.0681484	MIR1-1/SLC30A10/LACRT/CASR/MIR424/GCG/STAC2/P2RX2/DHRS7C/FFAR1/IL13/CAMK2B/JPH3/JPH4/TRDN/DRD3/CACNG1/PLP1/RCVRN/REM1/P2RY6/P2RX1/STAC/GNAO1/KCNE2/LILRA5/APLNR/CAMK2A/LILRB2/TRPV2/LILRA2/GRM6/ADORA2A/CCL3/GPER1/CAV1/CD4/EHD3/PLPP4/LILRB1/THY1/BDKRB1/F2RL3/IL16/RGN/CASQ2/JPH2/ATP1B2/CD33/HPCA/MCHR1/GRIN3B/FKBP1B/PDGFRB/TRPV3/FCRL3/CD19/STIMATE/PIK3CG/RAMP3/CCR1/MYLK/ANK2/GJA1/TRPC6/HSPA2/ATP1A2/CD…
GOBP_REGULATION_OF_MONOCYTE_CHEMOTAXIS	0.61709	0.0488453	0.487533	0.460844	S100A7/GREM1/SERPINE1/FPR2/CCR2/SLAMF8/CCL1/DEFB124/DUSP1/CCR1/SLIT2/PLA2G7/AIF1/CCL5
GOBP_REGULATION_OF_MONONUCLEAR_CELL_MIGRATION	0.463748	0.0237384	0.339926	0.321318	S100A7/MADCAM1/ADTRP/GCSAML/CCL21/GREM1/SERPINE1/CSF1R/PADI2/RARRES2/FPR2/CCR2/SLAMF8/C3AR1/CCL3/FADD/C5AR1/TNF/JAM2/CCR7/CCL1/THBS1/ADAM8/CCR6/DEFB124/DUSP1/CMKLR1/CCR1/WNT5A/SLIT2/PLA2G7/AIF1/CCL7/CCL2/DOCK8/CXCL13/CCL4/ITGA4/CD200/RIPOR2/CSF1/CCL5/PYCARD/SPN/XCL2/MSN/IL34/TMEM102/STK10/AKT1/RIPK3/SLC8B1/MAPK3
GOBP_REGULATION_OF_MUSCLE_ADAPTATION	0.454408	0.0468442	0.477192	0.45107	MIR208A/MIR1-1/MYOG/CAMK2B/ACTN3/SGCA/MYH7/BMP10/NR4A3/HAND2/KLF4/IGFBP5/NOS3/RGS2/HAMP/AGT/MIR199B/MLIP/ADRA1A/CASQ1/TRPC3/TNFRSF1A/PI16/P2RX4/SLC9A1/ATP2B4
GOBP_REGULATION_OF_MUSCLE_HYPERTROPHY	0.600243	0.00409756	0.120684	0.114077	MIR208A/MIR1-1
GOBP_REGULATION_OF_MUSCLE_SYSTEM_PROCESS	0.413022	0.0071169	0.169442	0.160167	MIR208A/NEUROG1/MIR1-1/CHGA/NPY2R/SCN10A/MYBPC3/HCN4/SLC8A3/PVALEF/MYOG/CAMK2B/KCNA1/KBTBD13/MYBPH/SSTR2/CHRNA3/P2RX1/HSPB6/ACTN3/SGCA/MYH7/BMP10/TIFAB/TNNI2/MYL2/NR4A3/CHRM2/GPER1/CAV1/KCNB2/PTAFR/TACR3/HAND2/EHD3/GHSR/MYOCD/CNN1/KCNMA1/KLF4/IGFBP5/CASQ2/NOS3/FKBP1B/RGS2/PIK3CG/GJA5/ANK2/TACR2/HAMP/GUCY1A1/ATP1A2/MYL9/TBXA2R/C12orf57/ZC3H12A/ADRA2A/AGT/SPHK1/CLIC2/MIR199B/ADRB2/CALCRL/NOS1/MLIP/…
GOBP_REGULATION_OF_MYELOID_LEUKOCYTE_MEDIATED_IMMUNITY	0.591895	0.0114733	0.23268	0.219943	CD177/IL13/DNASE1L3/BLK/CCR2/ITGB2/TYROBP/ITGAM/CXCL6/PTAFR/FGR/C3/IL13RA2/STAP1/HMOX1/PRAM1/BTK/CD300A/ADGRE2/FES/CD84/FCGR2B/UNC13D/FOXF1/RAC2
GOBP_REGULATION_OF_NERVOUS_SYSTEM_DEVELOPMENT	0.340694	0.0310472	0.383484	0.362491	POU4F2/LRTM2/SLITRK1/WNT7A/VAX1/OPRM1/CUX2/ADCYAP1/ASCL1/CAMK2B/FEZF2/NKX6-2/NRXN1/OLIG2/CCL11/FERD3L/HES3/MAG/PTPRZ1/NTRK1/DRD3/SOX10/NLGN1/ADGRB3/L1CAM/LRRC4B/SEMA6D/HELT/DSCAM/TNR/SLITRK3/CHODL/SLITRK2/ASIC2/SYNDIG1/SEMA6B/RELN/ASPA/CBLN2/TRPV2/TYMP/TNF/GPER1/JAM2/GLI3/ADGRL2/DCC/TGFB1/THY1/SEMA7A/LTA/SERPINF1/GRID2/TENM4/ITGAX/PITX3/GBX1/ITPKA/GPR37L1/PLXNC1/BMP2/LINGO2/NTN1/ISLR2/LIN28A/DAAM…
GOBP_REGULATION_OF_NERVOUS_SYSTEM_PROCESS	0.409593	0.0411786	0.452368	0.427605	NPY2R/WNT7A/SLC8A3/AVP/OPRM1/CACNG5/CUX2/NRXN1/IGSF11/MAG/CELF4/SHANK1/SOX10/NLGN1/TMEM100/TNR/VIP/NPTX1/HTR2C/MTNR1B/RELN/DLGAP2/CHRNA7/DLGAP3/CCL3/TYMP/JAM2/SCN11A/PTAFR/AVPR1A/GHSR/NLGN4X/NOS3/TENM4/ITGAX/RIMS1/IL10/BEGAIN/TMEM108/DLG4/HGF/CARTPT/NETO1/FGF12/SLC8A2/TAFA4/EDNRB/STX1B/ADRB2/NLGN2/NPTXR/LRRK2/S1PR2/CNIH2/F2R/CBLN1/SHISA9/CST7/EGR2/SLC9A1/GRIN1/ADORA1/GHRL/NMUR2/ACP3/WASF3/SHANK3/…
GOBP_REGULATION_OF_NEUROTRANSMITTER_LEVELS	0.420323	0.00799473	0.181488	0.171553	HRH3/SLC32A1/SLC1A6/GAD2/SLC6A5/WNT7A/SLC18A3/RIMS4/CHAT/P2RY4/NRXN1/CNR1/SYT6/RPH3A/DRD3/SYT9/SLC6A11/NLGN1/GCHFR/OTOF/SYT4/CHRNA3/SLC5A7/PRIMA1/SYT5/P2RX1/GRIK5/RIMS3/CPLX4/SLC18A2/HTR1B/CAMK2A/SLC6A3/ADORA2A/GRIN3A/SYT8/STX11/GPER1/SNCG/SEPTIN5/CHRNB4/HTR2A/ACHE/ITGB3/PRKCB/RIMS1/MOXD1/SYT11/RAB3B/UNC13C/TACR2/ATP1A2/CLN3/SLC1A3/SV2A/DOC2B/NRXN2/ADRA2A/TRIM9/KMO/STX1B/NOS1/ADRA1A/LRRK2/PPFIA2/…
GOBP_REGULATION_OF_NEUROTRANSMITTER_RECEPTOR_ACTIVITY	0.497458	0.0210031	0.320345	0.302808	CACNG7/SLURP2/CACNG3/SHISA7/CACNG2/GSG1L/OPRM1/CACNG5/PSCA/SHANK1/GRIN2A/ARC/NLGN1/GRIA3/NPTX1/RELN/CCR2/DLGAP2/DLGAP3/BEGAIN/LYNX1/CRHBP/DLG4/NETO1/CCL2/SLC6A9/ADRB2/NLGN2/NPTXR/PINK1/GRIA4/CNIH2/GRIA2/IFNG/SHISA9/MAPK8IP2/GRIN1/RGS9/PRRT1/DLG2/SHANK3/NEFL
GOBP_REGULATION_OF_NEUROTRANSMITTER_TRANSPORT	0.446968	0.0430474	0.458881	0.433761	WNT7A/RIMS4/P2RY4/CNR1/DRD3/NLGN1/SYT4/CHRNA3/P2RX1/RIMS3/CPLX4/HTR1B/CAMK2A/ADORA2A/GRIN3A/GPER1/SNCG/SEPTIN5/CHRNB4/HTR2A/ITGB3/PRKCB/RIMS1/SYT11/RAB3B/TACR2/ATP1A2/ADRA2A/KMO/STX1B/NOS1/ADRA1A/LRRK2/PPFIA2/P2RY1/VPS18/GDNF/SNCA/ADCY1/SYP/GIPC1/BACE1/MCTP1/MEF2C/STXBP5L/CHRNA5/RAP1B
GOBP_REGULATION_OF_PEPTIDE_SECRETION	0.397121	0.00775214	0.180786	0.17089	TFAP2B/CHGA/NPY2R/NNAT/GIP/CELA2A/NEUROD1/CASR/GCG/OPRM1/ADCYAP1/GLP1R/FFAR1/IL13/ADCY8/S100A8/CNR1/ADTRP/MIR766/KCNG2/ARL2BP/DRD3/SYT9/BLK/FFAR3/RSAD2/ENHO/HTR2C/MTNR1B/NR1H4/GCK/ADORA2A/NOS2/TNF/GPER1/APOE/GPR68/TGFB1/ADAM8/GHSR/TGFB3/RBP4/ACHE/CD38/SFRP1/CD33/ANO1/FKBP1B/C1QTNF12/PSMD9/FFAR2/GJA1/TREM2/BAD/APBB1/IL12B/BMP6/CRHBP/CYP51A1/CARTPT/KRT20/FFAR4/EPHA5/BMP8A/HLA-DRB1/DOC2B/OR51E2/ADRA…
GOBP_REGULATION_OF_PHAGOCYTOSIS	0.448258	0.0488746	0.487533	0.460844	MIR183/AHSG/AZU1/FPR2/PRTN3/HCK/TNF/FGR/C3/CD300LF/STAP1/RAB31/FCER1G/SIRPB1/NCKAP1L/CD300A/DOCK2/PTPRC/MFGE8/SLC11A1/SIRPG/SYT11/RAB27A/TREM2/CYBA/IL2RB/DYSF/FCGR2B/CLEC7A/PTX3/CCL2/TUB/SPHK1/FER1L5/SIRPA/PYCARD/TLR2
GOBP_REGULATION_OF_POSTSYNAPTIC_MEMBRANE_NEUROTRANSMITTER_RECEPTOR_LEVELS	0.573231	0.0107631	0.22152	0.209393	CACNG7/CACNG3/CACNG2/GSG1L/CACNG5/LGI1/DRD3/ARC/CPT1C/FRRS1L/GHSR/ITGB3/HPCA/GPC6/TAMALIN/NSG1/DLG4/STX1B/MX2/MX1
GOBP_REGULATION_OF_POSTSYNAPTIC_MEMBRANE_POTENTIAL	0.430543	0.025337	0.349752	0.330606	CHRNA4/NPY2R/GABRG3/WNT7A/SLC8A3/OPRM1/P2RX2/CHRNA6/SEZ6/CUX2/GABRA5/GABRG2/ADCYAP1/GABRA1/NRXN1/IGSF11/KCNA1/CHRNA9/GABRA4/CELF4/SHANK1/GRIN2A/NPAS4/NLGN1/CHRNA3/GRIA3/P2RX1/GRIK5/RELN/CHRNA7/ADORA2A/CHRNB2/GRIN3A/P2RX6/INSYN1/CHRNB4/NLGN4X/GRID1/GRID2/GRIK3/RIMS1/KCND2/GRIK4/TMEM108/DLG4/NETO1/CHRNG/SLC8A2/STX1B/ADRB2/NLGN2/LRRK2/S1PR2/MPP2/P2RX7/CBLN1/GLRB/MAPK8IP2/P2RX4/GRIN1/ADORA1/GHRL/AKT1…
GOBP_REGULATION_OF_PRESYNAPTIC_CYTOSOLIC_CALCIUM_ION_CONCENTRATION	0.726817	0.0244489	0.345163	0.326268	ATP2B3/ATP2B2/P2RY4/CNR1/P2RX1/CALB1/HTR1B/SCGN
GOBP_REGULATION_OF_PRODUCTION_OF_MOLECULAR_MEDIATOR_OF_IMMUNE_RESPONSE	0.464713	0.00625631	0.158711	0.150022	KLK5/CLC/IL13/IFNA2/FFAR3/RSAD2/CD22/CR1/MZB1/LAPTM5/HLA-G/CCR2/NR4A3/SASH3/TNF/SCIMP/TGFB1/TNFRSF4/IL1R1/IL13RA2/KLK7/LILRB1/TGFB3/FOXP3/HMOX1/CD244/RBP4/SEMA7A/BTK/TRIL/CD28/GPRC5B/LILRB4/PTPRC/FCRL3/IL17A/IL10/FFAR2/GATA3/CD96/JAK3/WNT5A/SPINK5/FCGR2B/KIR2DL4/IRAK3/CLEC7A/C17orf99/CD40LG/B2M/IL17F/TLR3/CD74/RAET1G/CD226/NLRP3/HLA-F/CLCF1/TNFSF13/TNFSF4/TICAM1/CD40/TLR9/ANGPT1/IL6/HLA-E/IL2/DDX…
GOBP_REGULATION_OF_PROTEIN_K63_LINKED_UBIQUITINATION	-0.880708	0.0018015	0.0707451	0.0668723	UBR5/MIR138-1
GOBP_REGULATION_OF_PROTEIN_POLYUBIQUITINATION	-0.777249	0.0030061	0.0987094	0.0933058	PRKN/MIR138-1
GOBP_REGULATION_OF_REACTIVE_OXYGEN_SPECIES_METABOLIC_PROCESS	0.393373	0.0353938	0.415542	0.392795	CD177/SLC30A10/MTCO2P12/CRP/DUOXA2/NOXO1/PAGE4/PAX2/DUOXA1/FPR2/SLC18A2/ITGB2/MMP3/TYROBP/ITGAM/KLF2/TNF/CAV1/TGFB1/THBS1/AGTR1/KLF4/FBLN5/RGN/PID1/HVCN1/XDH/PDGFRB/IL10/RAB27A/CYBA/MIR212/CLEC7A/PTX3/TLR6/ICAM1/ZC3H12A/AGT/CRYAB/PTGIS/SIRPA/RAC2/CD34/PINK1/TMEM106A/MIR132/IFNG/ABCD1/TICAM1/GNAI2/ADGRB1/SNCA/P2RX4/SOD2/ATP2B4/ASS1/GRIN1/ABCD2/PDGFB/HIF1A/FOXM1/AKT1/ROMO1/BST1/RIPK3/ALOX5/CX3CR1/H…
GOBP_REGULATION_OF_REGULATED_SECRETORY_PATHWAY	0.518327	0.00105438	0.0514612	0.0486441	CD177/WNT7A/RIMS4/P2RY4/IL13/CNR1/SYT6/SYT9/CACNA1I/NLGN1/BLK/SYT4/SYT5/P2RX1/RIMS3/CCR2/ITGB2/HTR1B/CACNA1G/ADORA2A/ITGAM/SYT10/GRIN3A/SYT8/PTAFR/SYT3/FGR/SEPTIN5/IL13RA2/HMOX1/HTR2A/PRAM1/CD300A/ADGRE2/PRKCB/FES/RIMS1/SYT11/RAB27A/CD84/FCGR2B/UNC13D/DOC2B/ADRA2A/TRIM9/FOXF1/CBARP/ADRA1A/RAC2/CACNA1H/LRRK2/PPFIA2/P2RY1/HLA-F/VPS18/GNAI2/SYT2
GOBP_REGULATION_OF_RELEASE_OF_SEQUESTERED_CALCIUM_ION_INTO_CYTOSOL	0.501129	0.0271059	0.362456	0.342614	MIR1-1/LACRT/DHRS7C/IL13/JPH3/JPH4/TRDN/P2RY6/APLNR/GPER1/THY1/BDKRB1/F2RL3/CASQ2/JPH2/FKBP1B/CD19/ANK2/ATP1A2/CORO1A/CLIC2/UBASH3B/NOS1/PLN/F2R/CASQ1
GOBP_REGULATION_OF_SIGNALING_RECEPTOR_ACTIVITY	0.411204	0.0184236	0.302616	0.28605	CACNG7/SLURP2/CACNG3/SHISA7/CACNG2/GSG1L/OPRM1/CACNG5/ADH7/PSCA/SHANK1/GRIN2A/WFIKKN2/ARC/MUC4/NLGN1/CGA/GRIA3/NPTX1/GREM1/MTRNR2L5/SERPINE1/RELN/CCR2/TAFA1/DLGAP2/NCF1/DLGAP3/GREM2/DKK1/TNF/CNRIP1/MTRNR2L8/DKK2/PLAU/LILRB4/RAMP3/IL10/BEGAIN/LYNX1/DKK3/CRHBP/FCGR2B/DLG4/NETO1/CCL2/NOG/SLC6A9/MTRNR2L7/ADRA2A/TAFA4/ADRB2/TAL1/NLGN2/ADRA2B/NPTXR/IL18BP/PINK1/GRIA4/CNIH2/GRIA2/NRP1/P2RY1/IFNG/CHMP6/L…
GOBP_REGULATION_OF_SPROUTING_ANGIOGENESIS	-0.692027	0.00131515	0.0595126	0.0562547	MIR31/MIR487B/MIR30B/MIR329-1/MIR495/MIR138-1/MIR375
GOBP_REGULATION_OF_STRIATED_MUSCLE_CONTRACTION	0.483508	0.0270568	0.362456	0.342614	MIR1-1/CHGA/SCN10A/MYBPC3/HCN4/SLC8A3/KBTBD13/MYBPH/ACTN3/MYH7/BMP10/MYL2/CAV1/EHD3/CASQ2/FKBP1B/RGS2/PIK3CG/GJA5/ANK2/ATP1A2/C12orf57/ZC3H12A/CLIC2/NOS1/ADRA1A/PLN/CASQ1/ADRA1B/CCN2/PDE4B/P2RX4/SLC9A1/NPPA/NKX2-5/ADORA1
GOBP_REGULATION_OF_SUPEROXIDE_ANION_GENERATION	0.689853	0.0307715	0.382483	0.361545	CD177/CRP/FPR2/ITGB2/TYROBP/ITGAM/TGFB1/HVCN1/CLEC7A
GOBP_REGULATION_OF_SYNAPSE_STRUCTURE_OR_ACTIVITY	0.388776	0.0346315	0.410404	0.387938	SLC17A6/LRTM2/SLITRK1/SLC17A8/KIF1A/WNT7A/NEUROD2/CUX2/CAMK2B/DGKB/NRXN1/IL1RAPL2/LHFPL4/FRMPD4/NTRK1/ARC/NLGN1/ADGRB3/LRRC4B/GPM6A/MUSK/SLITRK3/LRFN5/SLITRK2/SLC17A7/ASIC2/SYNDIG1/SLITRK4/RELN/CBLN2/LILRB2/MDGA1/ZNF804A/CHRNB2/TNF/APOE/ADGRL2/PTPRT/GHSR/SRGN/IL10RA/CAMK1/SPARC/GRID2/GPC6/IL10/ITPKA/LINGO2/NTN1/NTNG2/WNT5A/LRFN2/FCGR2B/CLN3/CDH2/ARHGEF15/SIX4/STX1B/NRP2/MX2/NLGN2/MX1/ZDHHC15/LRRK…
GOBP_REGULATION_OF_SYNAPTIC_TRANSMISSION_GLUTAMATERGIC	0.549625	0.00920735	0.201308	0.190288	CACNG7/NPY2R/CACNG3/CACNG2/CACNG5/ADCYAP1/NRXN1/CNR1/SHANK1/NTRK1/DRD3/NLGN1/TNR/NPS/RELN/CCR2/HTR1B/GRM6/ADORA2A/TNF/GRM2/HTR2A/GRIK3/TSHZ3/ATP1A2/CLN3/ROR2/CDH2/CCL2/KMO/NLGN2/LRRK2
GOBP_REGULATION_OF_SYSTEMIC_ARTERIAL_BLOOD_PRESSURE_MEDIATED_BY_A_CHEMICAL_SIGNAL	0.565839	0.0291964	0.375136	0.3546	DRD5/CTSG/CPA3/AVPR1B/CMA1/CYP11B2/EDN3/ADRB3/ADRA1D/AVPR1A/PCSK5/AGTR1/NOS3/SLC2A5/OR51E2/AGT/ADRB2/ADRA1A/RASL10B/F2R/ADRA1B
GOBP_REGULATION_OF_T_CELL_ACTIVATION	0.448832	8.54816e-05	0.00846516	0.00800176	SCGB1A1/LMO1/CLEC4G/CLC/ZP4/IFNA2/IL36B/VNN1/CCL19/VTCN1/CCL21/HLA-DOA/CR1/CD209/CD27/LAPTM5/HLA-G/CD70/CCR2/IL7R/LILRB2/IL27/CLECL1/IL12RB1/FADD/SOCS1/SASH3/EBI3/CD1D/CAV1/CCR7/GLI3/TESPA1/TMIGD2/CD4/IL2RA/HLA-DPB1/ADAM8/RHOH/ICOS/IRF4/LILRB1/THY1/FOXP3/LGALS9C/CD3E/LGALS1/TNFAIP8L2/VSIG4/HHLA2/SIRPB1/PIK3R6/HAVCR2/NCKAP1L/CD300A/PDCD1LG2/GLI2/TIGIT/VSIR/CD28/CD86/RASAL3/GPNMB/LAX1/LILRB4/PTPRC/…
GOBP_REGULATION_OF_T_CELL_DIFFERENTIATION	0.427715	0.0207466	0.320245	0.302714	IFNA2/IL36B/VNN1/CCL19/HLA-DOA/CR1/CD27/HLA-G/CCR2/IL7R/LILRB2/IL27/IL12RB1/SOCS1/SASH3/GLI3/TESPA1/IL2RA/ADAM8/RHOH/IRF4/FOXP3/PIK3R6/NCKAP1L/GLI2/VSIR/CD28/CD86/LILRB4/PTPRC/CD2/ZBTB16/PRELID1/CD80/GATA3/BAD/IL12B/JAK3/FGL2/HLX/SPINK5/PCK1/TNFRSF18/HLA-DRA/PRDM1/HLA-DRB1/ZC3H12A/CARD11/FOXN1/LOXL3/CD74/ZAP70/CRTAM/NLRP3/IL23A/IFNG/EGR3/NFKBIZ/TNFSF4/DTX1/CTLA4/CYP26B1/NRARP/CAMK4/ZBTB7B/IRF1/IL…
GOBP_REGULATION_OF_T_CELL_MEDIATED_IMMUNITY	0.524202	0.0221404	0.328834	0.310833	CLEC4G/CLC/IFNA2/RSAD2/HLA-G/CCR2/IL7R/CD1C/IL12RB1/FADD/SASH3/CD1D/WAS/IL1R1/LILRB1/FOXP3/LILRB4/PTPRC/GATA3/CD1B/IL12B/FCGR2B/CD1E/HLA-DRA/CD1A/HLA-DRB1/B2M/KLRD1/IL20RB/NLRP3/IL23A/HLA-F/TNFSF4/RIPK3/IL6/HLA-E/SLC22A13/TBX21/TNFRSF1B/HLA-B/HLA-A/KLRC1/HLA-H/IL18R1
GOBP_REGULATION_OF_TRANS_SYNAPTIC_SIGNALING	0.410013	0.00014333	0.0123972	0.0117185	DRD5/CACNG7/NPY2R/CACNG3/SHISA7/GIP/WNT7A/SLC4A10/CACNG2/RIMS4/SLC8A3/NEUROD2/P2RY4/CACNG5/CUX2/ADCYAP1/RETN/ADCY8/CAMK2B/JPH3/DGKB/NRXN1/CNR1/IGSF11/LGI1/JPH4/CELF4/SHANK1/NTRK1/GRIN2A/DRD3/NPAS4/ARC/NLGN1/SYT4/CHRNA3/PHF24/TNR/SYNGR1/NPS/NPTX1/P2RX1/CALB1/GRIK5/RELN/FAM107A/RIMS3/CPLX4/CCR2/HTR1B/CAMK2A/DLGAP2/NRG3/LILRB2/GRM6/CHRNA7/ADORA2A/TYROBP/CHRNB2/DLGAP3/CNR2/GRIN3A/TNF/GRM2/GPER1/APOE/…
GOBP_REGULATION_OF_TRANSLATIONAL_INITIATION	-0.547567	0.0442748	0.464715	0.439276	DAZ1/DAZ4/DAZ2/DAZ3
GOBP_REGULATION_OF_TRANSPORTER_ACTIVITY	0.380109	0.015236	0.271352	0.256497	MIR1-1/CACNG7/CACNG3/SHISA7/CACNG2/GSG1L/STAC2/OPRM1/CACNG5/JPH3/KCNA1/JPH4/PIRT/TRDN/SHANK1/GRIN2A/KCNG1/DRD3/ARC/NLGN1/REM1/P2RY6/GRIA3/KCNE1/MMP9/MTNR1B/STAC/KCNS2/LRRC26/KCNE2/RELN/PM20D1/LRRC55/CCR2/KCNE1B/GALR2/HTR3A/TWIST1/CAV1/PTAFR/EHD3/SCN2B/FXYD6/LRRC38/HECW1/RGN/SGK1/FXYD2/CASQ2/JPH2/ATP1B2/HPCA/FKBP1B/PON1/STIMATE/SCN4B/ANK2/GJA1/TREM2/TRPC6/HSPA2/MIR212/ATP1A2/CRHBP/DLG4/SCN1B/NETO1…
GOBP_REGULATION_OF_VASCULAR_PERMEABILITY	0.574063	0.0217298	0.326328	0.308464	NPPB/AZU1/CLDN5/ADORA2A/APOE/TGFB1/TEK/BDKRB2/CDH5/PDE2A/NPR1/AKAP12/TRPV4/BMP6/FERMT2/TACR2/SLIT2/ADM/RAMP2/GPR4
GOBP_RENAL_FILTRATION	0.643625	0.0321569	0.390281	0.368917	UMOD/IGHA2/JCHAIN/IGHA1/IGKV3-20/SULF1/GJA5/GJA1/MCAM/CD34/F2R/ADGRF5/EMP2/ITGA3/PDGFB/ADORA1/SULF2
GOBP_RENAL_SYSTEM_PROCESS	0.548746	0.000501576	0.0314428	0.0297216	TFAP2B/UMOD/IGHA2/SLC22A6/AVP/JCHAIN/IGHA1/PRKACG/ADCY8/SLC4A1/CYP11B2/DRD3/NPPB/CHRNA3/ATP6V1B1/AQP3/CYP4A11/IGKV3-20/ADORA2A/CHRNB2/TRPV5/ADCY2/AQP1/AVPR1A/PCSK5/TAC1/KCNMA1/AGTR1/CHRNB4/AKR1B1/SGK1/GSN/NPR1/SULF1/GJA5/GJA1/ADM/CLN3/AQP4/OR51E2/AGT/EDNRB/ADRA1A/MCAM/PRKAR2B/CD34/ADCY4/F2R/ADGRF5/EMP2/ITGA3/GNAI2/SLC9A3R1/CLDN4/ADCY1/PDGFB/ADORA1/ADCY7/SULF2/OXT/HYAL2/CORIN/ADCY5/ADCY9/BCL2/MYO1…
GOBP_RENAL_WATER_HOMEOSTASIS	0.626794	0.0193104	0.310281	0.293296	TFAP2B/UMOD/AVP/PRKACG/ADCY8/CYP11B2/ATP6V1B1/AQP3/CYP4A11/ADCY2/AQP1/AKR1B1
GOBP_RESPONSE_TO_ACETYLCHOLINE	0.60952	0.0442197	0.464715	0.439276	HRH3/SLURP2/OPRM1/RGS8/HRH4/CHRNA3/CHRNA7/CHRNB2/CHRM2/ACHE/CHRM4
GOBP_RESPONSE_TO_ALCOHOL	0.437892	0.00160432	0.0652415	0.0616701	DEFB104A/MIR96/HSD3B2/MIR182/SCNN1B/AVP/OPRM1/P2RY4/ADH7/ADCYAP1/IL13/ADCY8/DYNAP/S100A8/CNR1/SCNN1G/PENK/CYP8B1/GRIN2A/NPAS4/CCL19/CCL21/TNC/CD27/HTR1B/CLDN18/F7/SLC6A3/HTR3A/CHRNB2/CCL3/GRIN3A/KLF2/ADCY2/SPI1/CCR7/PTGFR/TGFB1/CD14/AVPR1A/RBP4/KLF4/KCNMB1/SGK1/CYBB/GSN/SPARC/SFRP1/MAP4K1/UGT1A1/RGS2/IGFBP7/CSF3/GATA3/BAD/SLIT3/VCAM1/HAMP/SLIT2/CSN1S1/CRHBP/CLDN3/TBXA2R/CYP7A1/CCL7/CCR5/ICAM1/FOS…
GOBP_RESPONSE_TO_CALCIUM_ION	0.411491	0.0410539	0.451852	0.427117	CASR/CACNG2/NEUROD2/TPH2/ADCY8/SYT6/PENK/CHP2/SYT9/NLGN1/MTTP/SYT4/SYT5/ENDOG/AQP3/CPNE5/CPNE8/SYT10/KCNH1/SYT8/CAV1/ALOX5AP/SYT3/THBS1/KCNMA1/RASGRP2/KCNMB1/CASQ2/DUSP1/SPARC/HPCA/GUCA1A/SYT11/BAD/MCOLN1/WNT5A/CRHBP/FOSB/SMPD1/PTGES/GIPR/JUNB/FOS/TRPC3/SYT2/FGB/AANAT/ADCY1
GOBP_RESPONSE_TO_CAMP	0.461601	0.0363597	0.423969	0.40076	CNGA3/AQP8/HCN4/SLC8A3/CPS1/SLC26A3/PENK/DUOX2/KCNE1/PTPRN/HCN2/SLC6A3/COL1A1/PTAFR/AQP1/TEK/AQP9/PKLR/MMP19/PDE2A/IGFBP5/DUSP1/THBD/SPARC/PIK3CG/CRHBP/PCK1/FOSB/WNT10B/PER1/GPD1/CDO1/FOS/CITED1/RAPGEF3/DUOX1/AANAT/ASS1/FOSL1/CARM1/OXT/NOX4/RAP1B/WT1/ALDH3A1/PKD2/SREBF1
GOBP_RESPONSE_TO_CATECHOLAMINE	0.459961	0.0218716	0.327739	0.309798	HTR1A/DRD5/OR10J6P/HRH3/OR10H3/ALK/HTR5A/HTR1E/OR10H2/OR10H5/NSG2/PENK/PTGER1/RGS8/HTR3B/DRD3/HRH4/HTR7/HTR2C/GNAO1/HRH2/HTR1B/HTR3A/NR4A3/CHRM2/HTR2A/PKLR/HTR6/CHRM4/APLP1/HTR4/NSG1/FLNA/GNG2/GNA11/CAV2/LRRK2/PDE4B/PALM/OR10H1/GNB5/SNCA/SLC9A3R1/ID1/CALY/SLC9A1/HTR3C/ATP2B4/GNAL/PRMT5/GNA15/RGS9
GOBP_RESPONSE_TO_CHEMOKINE	0.608764	9.24636e-05	0.00902577	0.00853168	CCL13/CCL25/CCL11/TFF2/ACKR1/CXCR1/CCR3/CCR10/CXCL5/CXCR5/CCL19/CCL23/CCL21/CCL18/CXCR2/PADI2/CCR2/CCL3/CCL22/CXCL6/XCR1/CCR7/CCL1/CCR8/CCL16/THPO/CCR4/ACKR2/LOX/CCR6/DUSP1/CCL17/CCL8/CMKLR1/CCR1/CXCR6/ACKR3/TREM2/SLIT3/SLIT2/SH2B3/PF4V1/CCL7/CCL2/DOCK8/CXCL13/CCR5/CCL4/ZC3H12A/RIPOR2/CCL5/CCR9/XCL2/CXCL2/CCL3L3/CXCR3/FOXC1/CCL15/ACKR4/HIF1A/ROBO1/CXCL9/PPBP/PF4/CX3CR1/CXCL1/CXCL3/CXCL12
GOBP_RESPONSE_TO_COPPER_ION	0.567038	0.0328828	0.395578	0.373923	MT4/MT1M/MT1H/CYP1A2/MT1F/MT1G/MT1HL1/MT1X/MT1E/AQP1/MT2A/AOC1/LOXL2/MT1A/ICAM1/MT1B/SNCA/AANAT/ATP5F1D/BACE1/MT1DP/IL1A/S100A13
GOBP_RESPONSE_TO_CORTICOSTEROID	0.423637	0.0165836	0.282815	0.267333	HSD3B2/CNGA3/SCGB1A1/SCNN1B/SSTR4/CPS1/TPH2/ADCYAP1/TAT/SSTR3/SCNN1G/FLT3/IL22/NPAS4/SSTR2/FAM107A/HTR1B/PAPPA/COL1A1/TNF/GPER1/PTAFR/AQP1/AVPR1A/GHSR/ENG/SGK1/SERPINF1/BCHE/CYBB/ALPL/DUSP1/IL1RN/SPARC/UGT1A1/IGFBP7/IL10/BAD/SLIT3/PTPRU/BMP6/SLIT2/CSN1S1/PCK1/ADM/ICAM1/FOSB/FIBIN/ACSBG1/NR3C1/CDO1
GOBP_RESPONSE_TO_DOPAMINE	0.480146	0.0297852	0.378998	0.358251	HTR1A/DRD5/OR10J6P/HRH3/OR10H3/ALK/HTR5A/HTR1E/OR10H2/OR10H5/NSG2/PTGER1/RGS8/HTR3B/DRD3/HRH4/HTR7/HTR2C/GNAO1/HRH2/HTR1B/HTR3A/CHRM2/HTR2A/HTR6/CHRM4
GOBP_RESPONSE_TO_DRUG	0.356852	0.0219678	0.32846	0.31048	TFAP2B/UMOD/EMX2/SCGB1A1/GAD2/GIP/GABRG3/NEUROD1/SCNN1B/SLC22A12/CPS1/ABCB11/CYP1A2/NTRK1/GRIN2A/DRD3/SOX10/NAT8/SLC6A11/CYP2A7/CYP2A13/HTR2C/GNAO1/KCNE2/HTR1B/F7/SLAMF8/SLC6A3/ADORA2A/NOS2/COL1A1/SCN11A/TIMP2/THBS1/CYP2G1P/CYP2W1/HMOX1/KCNK3/HTR2A/ENG/CYP2A6/LGALS1/LTA/LOX/BCHE/CD38/CYBB/NCKAP1L/SLC1A1/SFRP1/UGT1A1/COL18A1/CSAG2/SFRP2/IL10/CYP2C9/SLC12A5/CYP2C18/GATA3/BAD/CRHBP/TBXA2R/TRPA1/FZD1…
GOBP_RESPONSE_TO_INTERFERON_GAMMA	0.487161	0.000674399	0.0390523	0.0369145	CCL13/CAMK2B/CCL25/CCL11/CDC42EP2/CCL19/CCL23/CCL21/GBP7/CCL18/MRC1/HLA-DQA1/HLA-G/MEFV/CAMK2A/HCK/NOS2/HLA-DQA2/CCL3/IL12RB1/CCL22/SOCS1/HLA-DQB2/PTAFR/CCL1/HLA-DPB1/MT2A/WAS/CCL16/UBD/IRF4/RAB7B/OASL/SOCS3/GSN/RAB43/CCL17/CCL8/SLC11A1/HLA-DQB1/IL12B/VCAM1/WNT5A/OAS2/HLA-DRB5/HLA-DPA1/HLA-DRA/AIF1/VIM/CCL7/CCL2/ICAM1/OAS3/AQP4/CCL4/HLA-DRB1/B2M/FCGR1A/TLR3/SLC30A8/SIRPA/CCL5/CD74/HLA-C/IFI30/FCG…
GOBP_RESPONSE_TO_INTERLEUKIN_1	0.442377	0.00432994	0.125366	0.118504	MIR204/PSMB11/CCL13/CCL25/CCL11/MIR766/IL1R2/NLRP7/CCL19/CCL23/PSMA8/CCL21/CCL18/CHI3L1/CCL3/SELE/CCL22/KLF2/CCL1/CCL16/IL1R1/ADAMTS12/HYAL1/CD38/IL1RN/SFRP1/ADAMTS7/CCL17/CCL8/AKAP12/IL17A/PSMD9/PSMA6/PCK1/IRAK3/ETS1/CCL7/CCL2/ICAM1/ZBP1/CCL4/ZC3H12A/SMPD1/KMO/SLC30A8/PTGIS/SIRPA/CCL5/PYCARD/PSMB10/XCL2/IRAK2/CCL3L3/CITED1/MAPK11/TFPI/CCL15/MAP3K3/SNCA/MYD88/FGB/NFKBIA/CD40/EGR1/GBP1/HIF1A/RPS6K…
GOBP_RESPONSE_TO_ISOQUINOLINE_ALKALOID	0.629898	0.0261467	0.354485	0.33508	OPRM1/ADCY8/CNR1/PENK/DRD3/GNAO1/FADD/TACR3/TAC1/PITX3/FOSB
GOBP_RESPONSE_TO_KETONE	0.421953	0.0165561	0.282815	0.267333	DEFB104A/HSD3B2/SCNN1B/AVP/CPS1/P2RY4/ADCY8/SCNN1G/NPAS4/SOX10/CCL19/CCL21/TNC/F7/KLF2/ADCY2/CAV1/CCR7/PTAFR/PTGFR/TGFB1/AQP1/THBS1/AVPR1A/GHSR/TGFB3/KLF4/AR/AKR1B1/SGK1/SERPINF1/CD38/CYBB/DUSP1/SFRP1/HPCA/MAP4K1/IGFBP7/BAD/SLIT3/SLIT2/CSN1S1/PCK1/TBXA2R/ICAM1/FOSB/GNG2/RAMP2/FIBIN/NR3C1/TLR2/PLN/HOXB13/FOS/PTGER4/KLF9/TNFSF4/MSN/CLDN4/AANAT/ASS1/ADCY1/ADAM15/FOSL1/CATSPER1/AKT1/PTGER2/UGT3A2/NEF…
GOBP_RESPONSE_TO_MECHANICAL_STIMULUS	0.411049	0.015595	0.271838	0.256957	NEUROG1/KCNK4/SCEL/SOST/RETN/IL13/NRXN1/KCNA1/MAG/CHRNA9/NTRK1/SCN1A/PHF24/ASIC2/TNC/ENDOG/TIFAB/PKD1L2/CHI3L1/COL1A1/GDF5/POSTN/FADD/TLR8/CASP5/COL3A1/KCNK2/TNFRSF8/DCN/AQP1/THBS1/BDKRB1/COL11A1/HTR2A/ENG/PKD2L1/PDE2A/GSN/ATP8A2/MPO/TRPV4/GJA1/BAD/BMP6/TLR7/ATP1A2/TRPA1/ETS1/CDH2/MMP14/FOSB/NRXN2/TNFSF14/RIPOR2/TLR3/PKD1L1/KCNA5/FOS/PTGER4/ACTA1/P2RY1/MMP7/TNFRSF1A/MYD88/SLC9A1/NPPA/NFKBIA/PIEZO…
GOBP_RESPONSE_TO_METAL_ION	0.432916	0.000156942	0.0130778	0.0123619	KRT14/CYP11B1/CNGA3/SLC30A10/MT4/CASR/CACNG2/CA2/NEUROD2/CPS1/TPH2/MYOG/ASCL1/MT1M/MT1H/ADCY8/SNCB/TAT/S100A8/SYT6/KCNA1/PENK/CYP1A2/CYP11B2/CHP2/SYT9/NLGN1/MTTP/SYT4/SYT5/MMP9/MT1F/MT1G/ENDOG/MT1HL1/AQP3/CPNE5/MT1X/CACNA1G/NCF1/SLC6A3/CPNE8/SYT10/KCNH1/SYT8/CAV1/MT1E/ALOX5AP/TFF1/SYT3/AQP1/CD14/THBS1/MT2A/KCNMA1/AQP9/HMOX1/KCNK3/PKLR/RASGRP2/KCNMB1/SERPINF1/CYBB/GSN/HVCN1/CASQ2/C1QA/DUSP1/SPARC/…
GOBP_RESPONSE_TO_MOLECULE_OF_BACTERIAL_ORIGIN	0.365956	0.0186092	0.304932	0.288239	IL36A/UMOD/SCGB1A1/LACRT/S100A7/CEBPE/OPRM1/IL1F10/CPS1/CTSG/IL36RN/IL13/ELANE/S100A8/CNR1/IL36G/MIR766/PENK/NLRP7/TNIP3/CYP1A2/PTGER1/IL36B/S100A9/SELP/CXCL5/CSF2/DEFA4/DMBT1/NUGGC/SERPINE1/MRC1/NR1H4/LDOC1/AXL/HCK/LILRB2/LILRA2/NOS2/CSF2RB/CCL3/CNR2/LOXL1/SELE/C5AR1/CXCL6/TNF/CCR7/PTAFR/SSC5D/SCIMP/PTGFR/TGFB1/DCN/IL24/CD14/GHSR/LTF/TAC1/PTGIR/LILRB1/BDKRB1/STAP1/FOXP3/ATP4B/IL10RA/LTA/PLSCR3/F…
GOBP_RESPONSE_TO_ORGANOPHOSPHORUS	0.469486	0.00880346	0.197671	0.18685	CNGA3/AQP8/HCN4/SLC8A3/CPS1/P2RX2/P2RY4/SLC26A3/PENK/PDXP/DUOX2/P2RY6/KCNE1/P2RX1/PTPRN/HCN2/SLC6A3/COL1A1/LPAR1/PTAFR/AQP1/P2RX6/TEK/AQP9/PKLR/MMP19/PDE2A/IGFBP5/DUSP1/THBD/SPARC/P2RY2/PIK3CG/CRHBP/PCK1/FOSB/WNT10B/PER1/GPD1/CDO1/ABCC9/FOS/P2RY1/CRLS1/TRPC3/CITED1/RAPGEF3/P2RX7/DUOX1/P2RX4/P2RY12/AANAT/ASS1/FOSL1/CARM1/CASP1/CIB2/OXT/NOX4
GOBP_RESPONSE_TO_PURINE_CONTAINING_COMPOUND	0.434384	0.0245186	0.345434	0.326525	CNGA3/AQP8/HCN4/SLC8A3/CPS1/P2RX2/P2RY4/SLC26A3/PENK/PDXP/DUOX2/P2RY6/KCNE1/P2RX1/PTPRN/HCN2/SLC6A3/ADORA2A/COL1A1/PTAFR/AQP1/P2RX6/TEK/AQP9/PKLR/MMP19/PDE2A/IGFBP5/CASQ2/DUSP1/THBD/SPARC/P2RY2/PIK3CG/CRHBP/PCK1/FOSB/WNT10B/PER1/GPD1/CDO1/ABCC9/FOS/P2RY1/TRPC3/CITED1/RAPGEF3/P2RX7/DUOX1/P2RX4/P2RY12/AANAT/ASS1/FOSL1/CARM1/CASP1/CIB2/OXT/NOX4/PDE3A/RAP1B/TMEM38A/WT1/ALDH3A1/PKD2/SREBF1
GOBP_RESPONSE_TO_STEROID_HORMONE	0.355048	0.031131	0.383484	0.362491	HSD3B2/CNGA3/SCGB1A1/POU4F2/SCNN1B/SSTR4/CA2/CPS1/TPH2/TP63/ADCYAP1/TAT/SSTR3/ADTRP/SCNN1G/FLT3/IL22/SCGB2A1/NPAS4/SOX10/SSTR2/TCF21/PADI2/FAM107A/HTR1B/PAPPA/ESRRB/NR4A3/COL1A1/ZNF366/TNF/GPER1/CAV1/PTAFR/TGFB1/AQP1/THBS1/AVPR1A/GHSR/NR3C2/TGFB3/ENG/AR/SGK1/SERPINF1/LOX/BCHE/CD38/CYBB/ALPL/RXRG/DUSP1/IL1RN/SPARC/SFRP1/ATP1A3/UGT1A1/IGFBP7/ACR/IL10/BAD/SLIT3/PTPRU/BMP6/CYP7B1/SLIT2/CSN1S1/ATP1A2/…
GOBP_RESPONSE_TO_STEROL	0.588048	0.0378573	0.432573	0.408893	MIR96/MIR182/DYNAP/CYP8B1/F7/CCL3/TGFB1/CYP7A1/CCR5/SMO/MIR185/MLC1/INHBA
GOBP_RESPONSE_TO_TOXIC_SUBSTANCE	0.398053	0.0200744	0.317519	0.300137	SLC22A8/SLC30A10/MT4/HBE1/CPS1/MT1M/HBA1/SRXN1/GPX6/HBZ/MT1H/TXNDC2/GSTA1/PENK/S100A9/HBG1/DUOX2/HBG2/SCN9A/MT1F/MT1G/MT1HL1/SLC18A2/MT1X/TPO/LOXHD1/CCL3/TRPM6/LTC4S/APOE/AKR1B10/MT1E/ALOX5AP/ABCG2/MT2A/SCN2B/GPX7/PXDN/FBLN5/PTGS1/CYGB/GLYAT/SLC23A1/NOS3/AQP10/PDGFRB/PON1/MPO/EPX/NUPR1/MT1A/INMT/SCN1B/NXN/CCL4/CLIC2/CCL5/PTGES/CERS1/TLR2/MT1B/ALB/PDZD3/PINK1/FOS/GPX8/AKR7A3/GPX3/DUOX1/SOD2/ASS1/S…
GOBP_RESPONSE_TO_TUMOR_NECROSIS_FACTOR	0.357579	0.0238789	0.339926	0.321318	UMOD/MIR152/PSMB11/MYOG/PYDC1/CCL13/CCL25/CCL11/MIR766/TNFRSF13B/TNFRSF17/CCL19/CCL23/PSMA8/TCL1A/CCL21/CCL18/ENDOG/NR1H4/CD27/LAPTM5/CD70/CLDN18/CHI3L1/CCL3/COL1A1/SELE/POSTN/CCL22/KLF2/GPS2/TNF/GPER1/CCL1/TNFRSF8/CD14/THBS1/TNFRSF4/CCL16/UBD/ADAMTS12/HYAL1/LTA/PID1/PLVAP/LTB/SFRP1/ADAMTS7/CCL17/CCL8/CLIP3/AKAP12/TNFRSF9/GGT5/EDARADD/PSMD9/GATA3/PSMA6/TNFSF8/TNFRSF13C/APOB/VCAM1/HAMP/CRHBP/PCK1/…
GOBP_RESPONSE_TO_ZINC_ION	0.586219	0.0035301	0.110142	0.104113	KRT14/SLC30A10/MT4/CA2/CPS1/MT1M/MT1H/S100A8/MT1F/MT1G/MT1HL1/MT1X/MT1E/MT2A/KCNK3/HVCN1/VCAM1/HAMP/MT1A/SLC30A8/MT1B/PLN/P2RX4/SOD2/AANAT/ASS1/ZACN/OTC/MT1DP/ATP13A2/TSPO/KHK/SLC30A4/MTF1/HAAO/SLC39A13
GOBP_RETINA_DEVELOPMENT_IN_CAMERA_TYPE_EYE	0.459619	0.00719438	0.170089	0.160778	TFAP2B/NEUROD4/MFRP/POU4F2/RHO/NEUROD1/SLC17A8/FOXN4/RD3/CELF4/PAX2/LAMC3/GPM6A/DSCAM/GNAT1/CALB1/SLC17A7/SDK1/DCX/LAMA1/ACVRL1/GRM6/PDE6B/THY1/RBP4/ACHE/SERPINF1/SDK2/SLC1A1/HPCA/PRPH2/ATP8A2/PDGFRB/PDE6A/RHOJ/PDGFRA/NR2E3/ARHGEF15/PTPRM/TUB
GOBP_SECOND_MESSENGER_MEDIATED_SIGNALING	0.413847	0.00172074	0.0679642	0.0642437	GUCA2B/MIR1-1/NPY2R/HTR5A/C10orf71/GIP/LACRT/NEUROD1/NEUROD2/RIT2/P2RX2/ADCYAP1/GLP1R/CXCR1/CCR3/CCR10/GRIN2A/CHP2/SELP/EDN3/CXCR5/NPPB/GPR62/TMEM100/AZU1/FPR1/CD22/HTR2C/ACTN3/MTNR1B/CXCR2/MAFA/FPR2/CCR2/PEX5L/APLNR/NOS2/CCL3/SELE/ADCY2/TNF/XCR1/CCR7/APOE/LPAR1/CD4/PTGFR/AQP1/THBS1/CCR8/AVPR1A/AGTR1/NFATC1/CCR4/CD3E/RGN/ACKR2/PDE2A/CCR6/BTK/CASQ2/NOS3/HPCA/NPR1/FKBP1B/GUCY1B1/PTPRC/TBC1D10C/STIM…
GOBP_SENSORY_PERCEPTION_OF_LIGHT_STIMULUS	0.434183	0.00195471	0.0742028	0.0701408	OPN1MW/CABP2/OPN1LW/CNGA3/MFRP/PCARE/CRYGC/RAX2/CRYGD/RHO/GJA10/SIX6/SLC4A10/RBP3/AIPL1/RDH8/CRX/CLDN19/RD3/VSX2/OPN4/LRAT/PAX2/CLRN1/CNGB1/RAX/PCDH15/BFSP2/LAMC3/EYA4/RCVRN/USH1G/GNAT1/CPLX4/GRM6/PDE6H/CHRNB2/OPN1SW/COL1A1/PDE6B/CRYGN/PDE6G/CRYBB1/RBP4/COL11A1/MYO3A/CABP1/PRPH2/COL18A1/ATP8A2/RIMS1/EFEMP1/GUCA1A/LUM/PDE6A
GOBP_SENSORY_PERCEPTION_OF_SMELL	0.402301	0.000273518	0.0207042	0.0195708	OR10R2/OR8H3/OR5W2/OR13C8/OR4D10/OR51F1/OR2T34/OR2Z1/OR2F2/OR6K6/OR1S2/OR51F2/OR2T29/OR2M2/OR14I1/OR1E3/OR7C2/OR10C1/OR4X1/OR5AP2/OR4A5/OR7G3/OR10J6P/OR51S1/OR7A10/OR5AR1/OR5AK3P/OR5AU1/OR11L1/OR51B4/OR4C16/OR52M1/OR10H3/OR5P2/OR4K3/OR10P1/OR52A4P/OR6Q1/GPR148/OR5M8/OR2M7/OR5H15/OR8B12/OR2AJ1/OR13C2/OR4B1/OR4K15/OR5K4/OR4Q2/OR1A1/OR2T27/OR5L1/OR12D2/OR8G2P/OR4C12/OR5H14/OR10J4/OR8B4/OR8S1/OR51G1/…
GOBP_SENSORY_SYSTEM_DEVELOPMENT	0.417058	0.000279533	0.0207614	0.0196249	TFAP2B/NEUROD4/ANHX/SLC17A6/MFRP/POU4F2/CRYGC/MYF5/GJA8/CRYGD/RHO/NEUROD1/SLC17A8/SIX6/WNT7A/VAX1/OLFM3/PHOX2B/FOXN4/RD3/OPN4/CELF4/PAX2/UNC45B/SCO2/RAX/BFSP2/LAMC3/GPM6A/DSCAM/GNAT1/CALB1/SLC17A7/MTNR1B/SDK1/TMEM132E/DCX/LAMA1/WNT9B/WNT7B/ACVRL1/GRM6/SLC6A3/ITGAM/TWIST1/PDE6B/GLI3/CRYGN/C3/CRYBB1/THY1/RBP4/TENM3/KLF4/ABCB5/ACHE/SERPINF1/SALL2/TMOD1/SDK2/SOX1/C1QA/FBN1/SLC1A1/HPCA/PRPH2/COL5A2/PI…
GOBP_SEQUESTERING_OF_CALCIUM_ION	0.456454	0.0206508	0.320245	0.302714	MIR1-1/LACRT/DHRS7C/IL13/JPH3/JPH4/TRDN/CCL19/P2RY6/CCL21/HTR2C/APLNR/CCL3/XCR1/GPER1/CCR7/THY1/BDKRB1/F2RL3/HTR2A/CASQ2/JPH2/FKBP1B/PTPRC/CD19/ANK2/MCOLN1/ATP1A2/TRPA1/CCR5/CORO1A/PLCG2/CLIC2/UBASH3B/NOS1/PLN/F2R/CASQ1/ITPR1/FASLG/SNCA/CXCL9/LETM1/SLC8B1/CACNA1C/NPSR1/TMEM38A/TPCN2/PKD2/SELENON/HRC/SLC25A23/TRPM2/CALR/RASA3/LYN/CHERP/JSRP1/SRI/SLC8A1/ITPR3/CALM3/PRKACA/TPCN1/DRD2/HTR2B/CALM1/PSE…
GOBP_SEQUESTERING_OF_METAL_ION	0.76884	0.00677375	0.165777	0.156702	FTHL17/FTMT/S100A7/S100A8/FTH1/S100A9
GOBP_SIGNAL_RELEASE	0.41996	4.28828e-05	0.0047261	0.00446739	TFAP2B/CHRNA4/HTR1A/HRH3/SLC32A1/CHGA/NPY2R/NNAT/GAD2/GIP/GPR119/CELA2A/NEUROD1/CASR/WNT7A/GCG/SLC18A3/RIMS4/CHAT/OPRM1/P2RY4/ADCYAP1/RETN/GLP1R/FFAR1/ADCY8/NRXN1/CNR1/SYT6/RPH3A/KCNG2/ARL2BP/DRD3/EDN3/SYT9/NLGN1/OTOF/BLK/SYT4/GALR1/PLA2G10/CHRNA3/SLC5A7/FFAR3/SYT5/VIP/P2RX1/ENHO/POMC/PTPRN/HTR2C/MTNR1B/NR1H4/GRIK5/GCK/MAFA/RIMS3/CPLX4/SLC18A2/HTR1B/CAMK2A/ADORA2A/CHRNB2/NOS2/SYT10/GRIN3A/SYT8/ST…
GOBP_SKELETAL_SYSTEM_DEVELOPMENT	0.360577	0.00395535	0.117508	0.111076	UNCX/NEUROG1/CER1/NCAN/HAPLN4/MYF5/BMP3/RSPO2/PAX1/WNT7A/TP63/GDF2/CHRDL2/HOXB1/HAND1/ALX3/AHSG/WFIKKN2/PAPPA2/MYOC/CYTL1/GDF6/TLL1/HOXD1/CHAD/MMP9/WNT1/GREM1/SPP2/BMP10/TIFAB/DSCAML1/ALX1/MMP2/WNT9B/CLDN18/WNT7B/ACVRL1/CHI3L1/TYROBP/TWIST1/FST/COL1A1/GDF5/COL3A1/GLI3/GPR68/TGFB1/HAND2/FGR/COL1A2/HHIP/LTF/HAPLN3/PCSK5/TEK/LILRB1/COL10A1/TGFB3/PRRX1/THPO/RBP4/ADAMTS12/SNAI2/COL11A1/ENG/TMEM119/HYA…
GOBP_SKIN_DEVELOPMENT	0.51759	1.15402e-09	4.92839e-07	4.6586e-07	KRTAP19-2/KRTAP4-3/LCE3A/KRTAP4-6/KRTAP4-8/TFAP2B/SPRR2E/KRTAP4-11/KRT14/KRTAP10-9/SPRR2B/KRTAP4-5/SERPINB13/KRTAP6-3/KRTAP10-1/KRT78/KRTAP10-5/LCE3D/KRTAP20-2/KRTAP4-4/REG3G/KRTAP12-4/KRTAP10-7/KRTAP8-1/SPRR3/LCE3E/KRTAP10-11/KRTAP9-8/KRTAP10-10/KRTAP10-12/LCE2A/SPRR2A/KRTAP4-9/KRTAP10-8/KRTAP13-2/CASP14/KRTAP1-4/KRTAP29-1/KRTAP9-3/KRT24/SPRR4/KRTAP19-3/KRT6A/KRTAP13-4/SPRR2D/KRTAP4-2/KRT73/KRTA…
GOBP_SNRNA_METABOLIC_PROCESS	0.596075	0.0200369	0.317519	0.300137	CT45A9/CT45A1/CT45A3/SAGE2P/SAGE1/CT45A10
GOBP_SNRNA_PROCESSING	0.632131	0.0156475	0.272059	0.257166	CT45A9/CT45A1/CT45A3/SAGE2P/SAGE1/CT45A10
GOBP_SODIUM_ION_HOMEOSTASIS	0.650774	0.00088567	0.0455021	0.0430113	TFAP2B/UMOD/SCNN1B/AVP/SCNN1G/SLC12A3/MC3R/CYP11B2/DRD3/NPPB/ATP6V1B1/ATP1A4/CYP4A11/ATP4A/ADORA2A/SLC12A1/AVPR1A/TAC1/AGTR1/ATP4B/SCN7A/ATP1B2/ATP1A3/NPR1
GOBP_SODIUM_ION_TRANSMEMBRANE_TRANSPORT	0.46266	0.00281972	0.0958563	0.0906089	SLC6A19/SCN10A/SLC6A5/SCNN1B/SLC4A10/HCN4/SLC8A3/SLC9C2/SCNN1G/SLC17A2/ABCB11/SLC12A3/SLC4A4/DRD3/SCN1A/CACNA1I/SLC6A11/SLC9A3/SLC6A17/SLC17A7/SCN9A/ASIC2/HCN2/ATP1A4/ATP4A/CACNA1G/SLC6A3/SCN11A/SLC24A4/SLC17A4/SLC12A1/SCN2B/FXYD6/ATP4B/PKD2L1/SLC6A12/HECW1/SLC23A1/SCN7A/FXYD2/ATP1B2/ATP1A3/SLC9A9/SCN4B/SLC24A3/SLC6A13/ATP1A2/SCN1B/NETO1/FGF12/SLC6A8/SLC6A9/SLC8A2/STOM/SLC4A11/SLC6A20/SLC5A10/SCN…
GOBP_SODIUM_ION_TRANSPORT	0.415042	0.00625188	0.158711	0.150022	SLC17A6/UMOD/SLC6A19/SLC5A8/SCN10A/SLC6A5/SLC17A8/SCNN1B/SLC4A10/HCN4/SLC8A3/SLC9C2/SCNN1G/SLC17A2/ABCB11/SLC12A3/SLC4A4/SLC38A8/DRD3/SCN1A/SLC13A2/CACNA1I/SLC6A11/SLC5A7/SLC9A3/SLC6A17/NKAIN4/SLC17A7/SCN9A/ASIC2/ATP6V1B1/HCN2/SLC13A1/ATP1A4/ATP4A/CACNA1G/SLC6A3/SCN11A/SLC24A4/SLC17A4/SLC12A1/SCN2B/FXYD6/ATP4B/PKD2L1/SLC6A12/HECW1/SGK1/SLC23A1/SCN7A/FXYD2/ATP1B2/ATP1A3/SLC9A9/SCN4B/SLC24A3/SLC6A1…
GOBP_SPINAL_CORD_DEVELOPMENT	0.469443	0.023364	0.337518	0.319042	UNCX/LHX3/OLIG3/LBX1/ACTL6B/ASCL1/FOXN4/OLIG2/DRGX/PHOX2A/MDGA2/WNT1/RELN/DMRT3/MDGA1/GLI3/DCC/SOX1/GLI2/DBX1/GBX1/GSX1/PLXDC1/CHRD/DAAM2/NOG/SMO/DAB1/LOXL3/TAL1
GOBP_SPROUTING_ANGIOGENESIS	-0.521698	0.00788209	0.181211	0.171291	MIR377/MIR494/MIR101-1/MIR31/MIR16-1/MIR188/MIR2355/MIR487B/MIR150/MIR15B/MIR30B/MIR361/MIR329-1/MIR15A/MIR495/MIR138-1/MIR375
GOBP_STEM_CELL_DIFFERENTIATION	0.394121	0.00922135	0.201308	0.190288	WNT8A/H1-8/LMO1/PSMB11/WNT7A/TP63/PHOX2B/PAX2/EDN3/MEOX1/SOX10/PSMA8/SEMA6D/GPM6A/GATA1/TBXT/GREM1/RADIL/SEMA6B/NRG1/ALX1/ESRRB/DNMT3L/TWIST1/CYP26C1/HAND2/MYOCD/SOX18/ERBB4/SOX17/SNAI2/SEMA7A/OSM/A2M/SFRP1/PTPRC/TBX1/TBX2/PSMD9/GATA3/PSMA6/LIN28A/PDGFRA/FN1/TBX5/CDH2/FZD1/SMO/EDNRB/ELL3/FOLR1/FGFR2/NRP2/SEMA3E/OSR1/TAL1/FOXC2/PSMB10/ALDH1A2/NRP1/PRICKLE1/FOXC1/ESR1/GDNF/LTBP3/LMO2/NKX2-5/SEMA5B/…
GOBP_STRESS_RESPONSE_TO_METAL_ION	0.699832	0.0349567	0.412638	0.39005	SLC30A10/MT4/MT1M/MT1H/MT1F/MT1G/MT1HL1/MT1X/MT1E/MT2A
GOBP_STRIATED_MUSCLE_CELL_DIFFERENTIATION	0.399411	0.00638432	0.158711	0.150022	MIR208A/MIR204/MIR1-1/WNT8A/KLHL40/MYF5/NKX2-6/MIR206/P2RX2/MYOG/MYH6/MYPN/DNER/TRIM72/WFIKKN2/ADGRB3/MYF6/WNT1/GREM1/BMP10/MYO18B/ADAM12/NRG1/PLPP7/MYL2/EHD2/DKK1/KCNH1/NRAP/NPHS1/JAM2/LRRC10/CD53/TGFB1/AVPR1A/MYMX/MYOCD/FLNC/TMEM119/LMOD1/LOX/TMOD1/LMOD2/IGFBP5/COMP/MESP1/ALPK2/MYH11/TBX1/PDGFRB/RGS2/BMP2/PDGFRA/HAMP/BARX2/MIR222/TBX5/PLEKHO1/CDH2/MMP14/WNT10B/SMO/SIX4/RIPOR2/CAV2/MIR199B/BVES/…
GOBP_STRIATED_MUSCLE_CONTRACTION	0.422392	0.0180413	0.297052	0.28079	MIR1-1/CHGA/SCN10A/MYBPC3/STAC2/HCN4/SLC8A3/MYL1/PVALEF/MYH6/KBTBD13/MYBPH/SCN1A/KCND3/KCNE1/ACTN3/STAC/MYH7/BMP10/KCNE2/TNNI2/KCNE1B/CACNA1G/MYL2/ALDOA/CAV1/EHD3/SCN2B/GSN/CASQ2/FKBP1B/ATP8A2/RGS2/PIK3CG/RCSD1/SCN4B/GJA5/ANK2/GJA1/KCNJ8/ATP1A2/SCN1B/FLNA/C12orf57/FGF12/ZC3H12A/CLIC2/KCNE4/SCN3B/NOS1/ADRA1A/KCNA5/KCNE5/CACNA2D1/MYL4/PLN/CASQ1/ADRA1B/CCN2/PDE4B/SYNM/SNTA1/P2RX4/SLC9A1/NPPA
GOBP_SUPEROXIDE_ANION_GENERATION	0.6414	0.0120732	0.23912	0.22603	CD177/PRG3/CRP/DUOX2/NOX5/FPR2/ITGB2/NCF1/TYROBP/ITGAM/TGFB1/CYBB/HVCN1/NCF2/CYBA/CLEC7A/TAFA4
GOBP_SUPEROXIDE_METABOLIC_PROCESS	0.546447	0.00972172	0.206942	0.195614	CD177/PRG3/CRP/NOXO1/DUOX2/NOX5/NCF1C/FPR2/ITGB2/NCF1/TYROBP/NOS2/ITGAM/TGFB1/NCF1B/FBLN5/CYBB/NCF4/HVCN1/NOS3/MPO/NCF2/NRROS/CYBA/PREX1/CLEC7A
GOBP_SYNAPSE_ASSEMBLY	0.424456	0.0141967	0.25731	0.243224	LRTM2/SLITRK1/GJA10/WNT7A/CBLN4/CUX2/GABRG2/GABRA1/NRXN1/CDH9/IL1RAPL2/LHFPL4/GAP43/SHANK1/DNER/NTRK1/KIRREL3/NPAS4/NLGN1/ADGRB3/LRRC4B/GPM6A/ADGRF1/DSCAM/MUSK/SLITRK3/LRFN5/SLITRK2/ASIC2/SYNDIG1/SDK1/SLITRK4/PCDHB5/CBLN2/MDGA1/CHRNB2/GABRB3/ADGRL2/GHSR/ERBB4/NLGN4X/ACHE/SDK2/GRID2/GPC6/PCDHB6/LINGO2/NTN1/SPOCK2/NTNG2/WNT5A/PCDH17/CDH2/FZD1/NRXN2/SIX4/NLGN2/TLR2/CNTN5/LRFN3/AMIGO3/ADD2/PLXND1/BDN…
GOBP_SYNAPSE_ORGANIZATION	0.419965	0.000135328	0.012009	0.0113516	SHISA7/LRTM2/SLITRK1/GJA10/KIF1A/WNT7A/CACNG2/SLC8A3/NEUROD2/P2RX2/SEZ6/CBLN4/CUX2/GABRG2/GABRA1/SNCB/CAMK2B/DGKB/NRXN1/CDH9/IL1RAPL2/CTNND2/LHFPL4/GAP43/ACTBL2/SHANK1/CNTN2/DNER/FRMPD4/NTRK1/KIRREL3/NPAS4/ARC/NLGN1/ADGRB3/L1CAM/LRRC4B/GPM6A/ADGRF1/DSCAM/TNR/MUSK/SLITRK3/LRFN5/SLITRK2/ASIC2/SYNDIG1/TNC/SDK1/SLITRK4/LMX1A/RELN/PCDHB5/C1QC/IGSF21/CBLN2/WNT7B/LILRB2/C1QB/CHRNA7/MDGA1/ZNF804A/CHRNB2/…
GOBP_SYNAPTIC_MEMBRANE_ADHESION	0.668727	0.0204637	0.318515	0.301079	SLITRK1/CDH9/NLGN1/LRRC4B/SLITRK3/LRFN5/SLITRK2/MDGA1/SPARCL1/LRRC4C/GPC6/NTNG2/PCDH17
GOBP_SYNAPTIC_TRANSMISSION_CHOLINERGIC	0.604133	0.0421111	0.455293	0.430369	CHRNA4/CHRNA6/CHRNA3/SLC5A7/CHRNA7/ADORA2A/CHRNB2/RIC3/APOE/CHRFAM7A/TAC1/CHRNB4/ACHE/LYNX1/TACR2/CHRNG
GOBP_SYNAPTIC_TRANSMISSION_GLUTAMATERGIC	0.557711	0.00277777	0.0953794	0.0901581	SLC17A6/CACNG7/NPY2R/CACNG3/SLC17A8/CACNG2/CACNG5/ADCYAP1/NRXN1/CNR1/SHANK1/NTRK1/DRD3/NLGN1/TNR/NPS/P2RX1/SLC17A7/GRIK5/RELN/CCR2/HTR1B/GRM6/ADORA2A/TNF/GRM2/HTR2A/GRID1/GRID2/GRIK3/TSHZ3/GRIK4/UNC13C/ATP1A2/CLN3/ROR2/CDH2/CCL2/KMO/NLGN2/LRRK2/CNIH2/GRIA2
GOBP_T_CELL_ACTIVATION	0.357885	0.00609105	0.157057	0.148459	IFNA4/IFNA14/SCGB1A1/LMO1/PAX1/PSMB11/CLEC4G/CLC/ZP4/IFNA2/IL36B/VNN1/CCL19/VTCN1/IFNA6/RSAD2/CCL21/HLA-DOA/CR1/WNT1/LY9/CD209/CD27/LAPTM5/HLA-G/CD70/CCR2/IL7R/LILRB2/CD7/CDH26/JAML/IL27/CLECL1/CD1C/GPR183/IL12RB1/FADD/SOCS1/SASH3/EBI3/CD1D/CAV1/CCR7/MAFB/GLI3/TESPA1/TMIGD2/CD4/IL2RA/HLA-DPB1/WAS/ADAM8/TNFRSF4/RHOH/ICOS/IRF4/LILRB1/THY1/FOXP3/LGALS9C/CD3E/NKX2-3/LGALS1/TNFAIP8L2/VSIG4/IL6R/HHLA2/…
GOBP_T_CELL_DIFFERENTIATION	0.426028	0.00273592	0.0944167	0.0892481	PAX1/PSMB11/IFNA2/IL36B/VNN1/CCL19/RSAD2/HLA-DOA/CR1/WNT1/LY9/CD27/HLA-G/CCR2/IL7R/LILRB2/IL27/GPR183/IL12RB1/FADD/SOCS1/SASH3/CD1D/CCR7/MAFB/GLI3/TESPA1/CD4/IL2RA/ADAM8/RHOH/IRF4/FOXP3/CD3E/NKX2-3/IL6R/FCER1G/CCR6/CD3D/PIK3R6/NCKAP1L/DOCK2/CD3G/GLI2/VSIR/CD28/CD86/ITK/LILRB4/PTPRC/VAV1/SLAMF6/CD2/ZBTB16/PRELID1/CD8A/CD80/GATA3/TNFSF8/THEMIS/BAD/IL12B/JAK3/FGL2/HLX/SPINK5/PREX1/PCK1/TNFRSF18/HLA-…
GOBP_T_CELL_DIFFERENTIATION_INVOLVED_IN_IMMUNE_RESPONSE	0.494894	0.0294682	0.377072	0.35643	CCL19/LY9/IL27/GPR183/IL12RB1/IRF4/FOXP3/IL6R/FCER1G/CD86/SLAMF6/CD80/GATA3/IL12B/JAK3/FGL2/HLX/PCK1/HLA-DRA/HLA-DRB1/ZC3H12A/LOXL3/SPN/BCL3/PTGER4/NLRP3/IL23A/IFNG/NFKBIZ/TNFSF4/RELB/ZFPM1/IL6/STAT3/ZBTB7B/IL2/TBX21/ANXA1/ENTPD7/IL4R/SEMA4A/BCL6/IL18R1/BATF/TNFSF18/LGALS9
GOBP_T_CELL_MEDIATED_CYTOTOXICITY	0.567567	0.0272881	0.363469	0.343572	HLA-G/IL7R/GZMM/CD1C/IL12RB1/FADD/CD1D/LILRB1/PTPRC/PRF1/RAB27A/CD1B/IL12B/FCGR2B/CD1E/HLA-DRA/CD1A/HLA-DRB1/B2M/KLRD1/IL23A/HLA-F/EMP2/RIPK3/HLA-E/SLC22A13/HLA-B/HLA-A/KLRC1/CTSH/HLA-H/CEACAM1/MR1/CTSC/NECTIN2
GOBP_T_CELL_MEDIATED_IMMUNITY	0.452382	0.0464544	0.477192	0.45107	CLEC4G/CLC/IFNA2/RSAD2/HLA-G/CD70/CCR2/IL7R/GZMM/CD1C/IL12RB1/FADD/SASH3/CD1D/MYO1G/WAS/IL1R1/LILRB1/FOXP3/LILRB4/PTPRC/CD8A/PRF1/RAB27A/GATA3/CD1B/IL12B/FCGR2B/CD1E/HLA-DRA/CD1A/ICAM1/RFTN1/HLA-DRB1/B2M/KLRD1/IL20RB/NLRP3/IL23A/HLA-F/TNFSF4/EMP2/RIPK3/IL6/HLA-E/SLC22A13/TBX21/TNFRSF1B/HLA-B/HLA-A/KLRC1/CTSH/HLA-H/IL18R1/BTN3A3/CEACAM1/CD55
GOBP_T_CELL_PROLIFERATION	0.452306	0.00288744	0.0967149	0.0914206	SCGB1A1/LMO1/CLEC4G/CLC/ZP4/CCL19/VTCN1/CR1/CD209/HLA-G/CD70/CCR2/LILRB2/IL27/CLECL1/IL12RB1/FADD/SASH3/EBI3/CD1D/TMIGD2/CD4/IL2RA/HLA-DPB1/TNFRSF4/LILRB1/FOXP3/LGALS9C/CD3E/VSIG4/HHLA2/HAVCR2/NCKAP1L/DOCK2/PDCD1LG2/VSIR/CD28/CD86/RASAL3/FKBP1B/GPNMB/LILRB4/PTPRC/PIK3CG/SLC11A1/IL10/CD80/TNFSF8/TNFRSF13C/IL12B/LRRC32/JAK3/VCAM1/HLA-DMB/HLA-DPA1/AIF1/DOCK8/CD6/HLA-DRB1/CD40LG/CORO1A/CARD11/TNFSF14…
GOBP_T_CELL_RECEPTOR_SIGNALING_PATHWAY	0.428908	0.0116227	0.233583	0.220796	PSMB11/TRBV12-3/VTCN1/PSMA8/TRAV8-4/BTNL3/BTNL8/TRAV29DV5/HLA-DQA1/LAPTM5/HLA-DQA2/TRBC1/CCR7/TESPA1/HLA-DQB2/CD4/TRAC/TRAV19/HLA-DPB1/WAS/MOG/THY1/FOXP3/PRAM1/CD3E/HHLA2/CD3D/CD300A/CD3G/CD28/THEMIS2/CD247/ITK/LILRB4/PTPRC/PSMD9/UBASH3A/GATA3/PSMA6/THEMIS/TRAT1/HLA-DQB1/LCP2/SH2D1A/HLA-DRB5/TRBV7-9/GRAP2/HLA-DPA1/HLA-DRA/FYB1/SLA2/RFTN1/HLA-DRB1/ZC3H12A/PLCG2/CARD11/PIK3CD/ZAP70/PSMB10/CD226/PDE…
GOBP_TRANSITION_METAL_ION_HOMEOSTASIS	0.488326	0.00314231	0.100334	0.0948413	FTHL17/SLC30A10/MT4/FTMT/MT1M/GDF2/MT1H/SCARA5/S100A8/FTH1/S100A9/SCO2/SLC31A2/PRND/NOX5/MT1F/MT1G/MT1HL1/MT1X/MT1E/ABCG2/MT2A/LTF/SLC22A17/HMOX1/SLC39A12/TMPRSS6/SLC1A1/ABCB6/SLC11A1/EPB42/BMP6/HAMP/CYBRD1/MT1A/MIR210/SLC6A9/B2M/ATP6V0D1/TF/SLC30A8/MT1B/HEPHL1/IFNG/TMC8
GOBP_TRANSMISSION_OF_NERVE_IMPULSE	0.598573	0.00229835	0.0835353	0.0789624	DRD5/CACNG7/CACNG3/SCN10A/CACNG2/AVP/CACNG5/CLDN19/KCNA1/MAG/SCN1A/CACNA1I/TNR/P2RX1/SCN9A/MTNR1B/GPR88/DMRT3/CACNA1G/TYMP/GPER1/SCN11A/AVPR1A/GHSR/CNTNAP1/JAM3/S1PR1/SCN7A/FKBP1B/KCND2/SCN1B/CARTPT/FGF12
GOBP_UNSATURATED_FATTY_ACID_BIOSYNTHETIC_PROCESS	0.569121	0.0211852	0.321685	0.304075	MIR204/AVP/MIR766/ELOVL2/FADS2B/PTGDS/MIF/ALOX15B/HPGDS/AVPR1A/PTGS1/ELOVL4/PTGIS/CD74/PTGES/MIR132/ABCD1/PLA2G3/FADS3/ABCD2/EDN2/FADS2
GOBP_UNSATURATED_FATTY_ACID_METABOLIC_PROCESS	0.445821	0.0276965	0.365544	0.345533	MIR204/AVP/GSTA1/MIR766/CYP1A2/ELOVL2/FADS2B/CYP2A7/PLA2G10/PTGDS/MIF/ALOX15B/CYP2A13/ATP6V1B1/CYP4A11/HPGDS/AVPR1A/CYP2G1P/PTGS1/CYP2A6/CYP2C9/CYP2C18/ELOVL4/CES2/PTGIS/CD74/PTGES/MIR132/ABCD1/TNFRSF1A/HPGD/PLA2G3/FADS3/ABCD2/EDN2/FADS2/ALOX5/CYP2C19/ACOT8/MAPK3
GOBP_UROGENITAL_SYSTEM_DEVELOPMENT	0.376357	0.0134009	0.249609	0.235945	TFAP2B/UMOD/EMX2/CER1/SERPINB7/CA2/TP63/POU3F3/PAX2/KIRREL3/IRX1/ALOX15B/TCF21/CALB1/MMP9/TNC/WNT1/GREM1/BMP10/CYP4A11/WNT9B/WNT7B/ADAMTS16/FADD/NPHS1/GLI3/DCN/PCSK5/MYOCD/TEK/AGTR1/ACTA2/RBP4/SOX17/CRLF1/AR/AKR1B1/ADAMTS1/RGN/SERPINF1/IL6R/FBN1/GLI2/SFRP1/SULF1/PDGFRB/PECAM1/ZBTB16/FGF10/IRX3/BASP1/GCNT3/SALL1/GATA3/BMP2/WNT2B/BMP6/CYP26A1/LIN28A/CYP7B1/WNT5A/PDGFRA/KCNJ8/SLIT2/NID1/GREB1L/PYGO1…
GOBP_VASCULAR_ENDOTHELIAL_CELL_PROLIFERATION	-0.729938	0.00151793	0.0640249	0.06052	MIR29A/MIR130A/MIR487B/MIR15B/MIR30B/MIR329-1/MIR133B/MIR495/MIR129-1
GOBP_VASCULAR_PROCESS_IN_CIRCULATORY_SYSTEM	0.415346	0.0051465	0.140104	0.132434	HTR1A/DRD5/SLC22A8/CASR/SCNN1B/AVP/CPS1/CRP/AVPR1B/UTS2R/SLC4A4/EDN3/NPPB/HTR7/ADRB3/AZU1/SLC6A17/P2RX1/ASIC2/SLC7A3/CLDN5/HRH2/ATP1A4/ADRA1D/HTR1B/SLC1A2/ADORA2A/KLF2/GPER1/CAV1/APOE/PTAFR/ABCG2/TGFB1/AVPR1A/KCNMA1/TEK/AGTR1/ACTA2/SLC28A2/BDKRB2/HTR2A/SLC16A2/SLC16A12/CDH5/ATP2A3/PDE2A/CD38/COMP/SLC1A1/NOS3/ATP1B2/NPR1/AKAP12/RGS2/P2RY2/SLC24A3/SLC6A13/TRPV4/GJA5/GJA1/BMP6/FERMT2/TACR2/KCNJ8/SLI…
GOBP_VASCULAR_TRANSPORT	0.461741	0.0419522	0.455014	0.430106	SLC22A8/AVPR1B/SLC4A4/SLC6A17/SLC7A3/ATP1A4/SLC1A2/APOE/ABCG2/AVPR1A/SLC28A2/SLC16A2/SLC16A12/ATP2A3/SLC1A1/ATP1B2/SLC24A3/SLC6A13/GJA1/KCNJ8/ATP1A2/SLC1A3/SLC2A10/SLC6A9/SLC8A2/SLC6A20/SLCO2B1/ABCC9/SLC9A3R1/SLC6A1/ATP2B4/SLC16A7/SLC2A3/LRP3/SLC27A4/SLC38A5/MFSD2A/SLC4A3
GOBP_VASCULOGENESIS	0.50152	0.0203301	0.318515	0.301079	MIR1-1/WNT7A/GDF2/TMEM100/MYO18B/APLNR/WNT7B/CAV1/TGFB1/MYOCD/SOX18/SOX17/TIE1/ENG/XDH/PDGFRB/ACKR3/HEG1/ADM/TBX5/ZFPM2/SMO/RAMP2/TGFBR3L/FOXF1/JUNB/CD34/RASIP1/CITED1/EMP2/HEY2/NKX2-5/QKI/KDR/GJC1/FZD4/WT1/MYO1E/EGFL7/EPHA2/CEACAM1/ITGAV
GOBP_VASOCONSTRICTION	0.529248	0.0101151	0.212666	0.201024	HTR1A/DRD5/CASR/SCNN1B/AVP/CRP/AVPR1B/EDN3/HTR7/P2RX1/ASIC2/HRH2/ADRA1D/HTR1B/CAV1/PTAFR/AVPR1A/AGTR1/ACTA2/BDKRB2/HTR2A/CD38/COMP/GJA5/GJA1/ATP1A2/TBXA2R/ADM/ICAM1/ADRA2A/AGT/EDNRB/ADRA1A/KCNA5/ADRA2B/F2R/ADRA1B
GOBP_VENTRAL_SPINAL_CORD_DEVELOPMENT	0.595907	0.0204185	0.318515	0.301079	LHX3/OLIG3/LBX1/ASCL1/FOXN4/OLIG2/PHOX2A/MDGA2/DMRT3/GLI3/SOX1/GLI2/DBX1/GBX1
GOBP_VENTRAL_SPINAL_CORD_INTERNEURON_DIFFERENTIATION	0.740665	0.0481755	0.485299	0.458733	LHX3/ASCL1/FOXN4/DMRT3/GLI3/SOX1/GLI2/DBX1
GOBP_VESICLE_MEDIATED_TRANSPORT_IN_SYNAPSE	0.444716	0.0056375	0.150473	0.142236	SLC32A1/SLC17A6/SLC17A8/WNT7A/RIMS4/GSG1L/P2RY4/AMPH/SNCB/CNR1/SYT6/DRD3/SYT9/ARC/NLGN1/OTOF/SYT5/P2RX1/SLC17A7/SYNDIG1/GRIK5/RIMS3/CPLX4/SLC18A2/HTR1B/ADORA2A/GRIN3A/SYT8/STX11/SNCG/SEPTIN5/PACSIN1/HTR2A/NLGN4X/ITGB3/HPCA/PRKCB/RIMS1/SYT11/RAB3B/UNC13C/PCDH17/NSG1/CDH2/SV2A/DOC2B/ADRA2A/TRIM9/STX1B/ADRA1A/MX2/NLGN2/MX1/LRRK2/PPFIA2/P2RY1/SNPH/VPS18/SYT2/RAB27B/SNCA/CALY/CEL/STON1/ADCY1/RAB8A/SYP…
GOBP_VIRAL_LIFE_CYCLE	0.361085	0.0103456	0.215522	0.203724	CLEC4M/SERPINB3/CLEC4G/GPR15/GYPA/TRIML1/AICDA/IFNA2/TRIML2/PCBP1/RSAD2/CR1/APCS/MRC1/PIK3C2G/SLC52A1/CD209/AXL/IFNL3/APOBEC3A/IFIT1/CR2/LRRC15/SIGLEC1/BTBD17/FCN1/TNF/CAV1/APOE/CD4/ITGA5/ITGB7/TNFRSF4/LTF/PCSK5/MOG/OASL/HTR2A/HYAL1/LGALS1/ITGB3/GSN/RAB43/SLAMF1/CD28/CD86/CCL8/ISG20/CD80/CXCR6/APOBEC3H/OAS2/SELPLG/CLDN9/PTX3/CTSL/MIR222/CCL2/CCR5/ICAM1/OAS3/HLA-DRB1/ZC3H12A/STOM/SMPD1/CAV2/APOBEC…
GOBP_WATER_HOMEOSTASIS	0.567791	0.00300899	0.0987094	0.0933058	TFAP2B/UMOD/KRT16/SCNN1B/AVP/TP63/PRKACG/ADCY8/SCNN1G/ABCA12/CYP11B2/ATP6V1B1/AQP3/CYP4A11/KRT1/FLG/ADCY2/AQP1/AQP9/AKR1B1/FLG2/TRPV4/CLN3/AQP4/PRKAR2B/ADCY4/BPIFA1/CYP26B1/CLDN4/ADCY1/SCT/ADCY7/HYAL2/ADCY5/GBA/ADCY9/FA2H/GRHL1/SRF/SFN/ADCY3/CYP4F2/ALOX12B/EXT1/ADCY6/ELOVL1/PRKACB/INPP5K
GOBP_ZINC_ION_HOMEOSTASIS	0.596587	0.0221143	0.328834	0.310833	SLC30A10/MT4/MT1M/MT1H/S100A8/S100A9/MT1F/MT1G/MT1HL1/MT1X/MT1E/MT2A/SLC39A12/SLC1A1/MT1A/SLC30A8/MT1B/TMC8
CC
ID	enrichmentScore	pvalue	p.adjust	qvalues	core_enrichment
GOCC_ACTIN_BASED_CELL_PROJECTION	0.38336	0.0248588	0.346756	0.327774	CA2/GAP43/CLRN1/PCDH15/NLGN1/MTTP/GPM6A/ENPP7/CALB1/CEACAM20/ATP6V1B1/HLA-G/CDHR5/CDHR2/LOXHD1/PDPN/MYO1G/SCIMP/TGFB1/ADGRA2/UNC5C/ACTG2/ANTXR1/TEK/JAM3/ACTA2/AKR1B1/ITGB3/MYO3A/LCP1/CEACAM16/AOC3/TUBB3/TBC1D10C/MYO1F/TRPV4/MYO5A/ESPNL/VCAM1/PDGFRA/PVALB/FSCN3/RIPOR2/ARL4C/PTPRH/CDH23/LRRK2/SPN/ACTA1/ESPN/PALM/MYO15A/MSN/LY6G6D/RAPGEF3/ITGA3/FSCN1/RHOC/MAP2/SLC9A3R1/RDX/ICAM2/ACP3/TMC2/ANGPT1/TWF…
GOCC_ACTIN_CYTOSKELETON	0.383958	0.000844631	0.0437225	0.041329	ACTL9/KNCN/MYL1/PVALEF/MYH6/AMPH/SEPTIN12/ADCY8/CNR1/ACTL7B/GDPD2/TAX1BP3/NPFFR2/PDXP/MYH13/ACTBL2/MYH16/ACTL8/GAS2L2/ARC/MOBP/USH1G/FMN2/CALB1/PKNOX2/ACTN3/MPP4/MYH7/CLDN5/MYO18B/CCIN/FAM107A/TNNI2/AXL/MYH1/HCK/PEAK3/PDLIM4/MYL2/C10orf90/ALDOA/MYO1G/ARPC1B/GAS7/FGR/WAS/ADAM8/ACTG2/TEK/JAM3/ACTA2/LMOD1/ACKR2/TMOD1/MYO3A/LSP1/GSN/LCP1/LMOD2/PDLIM2/HCLS1/DDR2/MYH11/PRKCB/MYO1F/XIRP1/MYH4/RCSD1/TRPV…
GOCC_ACTIN_FILAMENT	0.472058	0.0161558	0.278067	0.262845	GDPD2/ACTBL2/GAS2L2/ACTN3/MYO18B/HCK/PDLIM4/GAS7/WAS/TEK/JAM3/LMOD1/ACKR2/TMOD1/MYO3A/LCP1/LMOD2/PDLIM2/HCLS1/RCSD1/MYO5A/GAS2L1/AIF1/FLNA/CORO1A/GJB6/SPECC1/PDLIM7/RAC2/WIPF1/PDLIM3/PSTPIP1/DPYSL3/PALLD/PRICKLE4/ACTA1/ESPN/LDB3/VPS18/COTL1/ACTB/EHBP1L1/CORO1B/TWF2/DAPK3/AIF1L/ANXA1/MYO9B/PKD2/TPM2/MYO1A/MYO1C/DBNL/APC2/ACTC1/MISP/ACTN2/TPM1/SPECC1L
GOCC_AMPA_GLUTAMATE_RECEPTOR_COMPLEX	0.643234	0.0325009	0.393756	0.372201	CACNG7/CACNG3/SHISA7/CACNG2/OLFM3/CACNG5/GRIA3/CPT1C
GOCC_ANCHORED_COMPONENT_OF_MEMBRANE	0.499068	0.000450063	0.0301498	0.0284994	CD177/CA4/UMOD/SLURP2/GAD2/LY6K/ITLN1/CEACAM7/ALPI/PRSS41/CFC1/PSCA/LYPD8/DPEP3/GML/PRSS21/CNTN2/VNN1/MDGA2/LY6D/FOLR3/GFRA2/GAS1/TEX101/ENPP6/PRND/MMP25/LYPD2/CD48/DPEP2/IGSF21/LYPD3/ALPP/FCGR3B/MDGA1/GPC5/VNN2/RAB3C/CD14/FOLR2/TNFRSF10C/THY1/CD52/SEMA7A/MMP17/ACHE/ALPL/SPAM1/RGMA/GPC6/CPM/CEACAM8/CD2/GPIHBP1/NEGR1/ART1/RAB3B/LYNX1/NTNG2/CNTN4/CNTN1/LYPD4/EFNA2/PRMT8/FOLR1/PLAUR/NTM/GFRA1/RAET1G…
GOCC_ANCHORED_COMPONENT_OF_PLASMA_MEMBRANE	0.508909	0.0302092	0.380848	0.36	CD177/CA4/CNTN2/FOLR3/GAS1/TEX101/PRND/IGSF21/LYPD3/MDGA1/GPC5/CD14/FOLR2/THY1/GPC6/CD2/GPIHBP1/NTNG2/CNTN1/LYPD4/PRMT8/FOLR1/CNTN5/RTN4R/RHBG/EFNA5/GPC1/CD59/RTN4RL2/ABHD17A/GP1BA
GOCC_APICAL_PART_OF_CELL	0.405594	0.000320528	0.0234837	0.0221982	CLCA4/CA4/TMEM235/SLC22A8/UMOD/SLC6A19/MFRP/SLC5A8/KNCN/SLC26A9/SLC14A2/AQP8/CASR/SCNN1B/CEACAM7/SLC4A10/CA2/SLC22A12/P2RX2/P2RY4/SLC26A3/DUOXA2/ADCY8/SCNN1G/KCNA1/ABCB11/SLC12A3/TMEM114/DRD3/PAPPA2/INSC/SLC7A9/DUOX2/SLC9A3/GNAT1/KCNE1/MAL/CEACAM20/ATP6V1B1/CDHR5/AJAP1/IGSF5/ECRG4/CYP4A11/CDHR2/AMN/CTSK/PDPN/TRPV5/C5AR1/TRPM6/KCNK2/ABCG2/AQP1/SLC17A4/SLC12A1/MGAM/FAP/NAALADL1/KCNMA1/TEK/THY1/SI/S…
GOCC_APICAL_PLASMA_MEMBRANE	0.423386	0.000192065	0.0152602	0.0144248	CLCA4/CA4/TMEM235/SLC22A8/UMOD/SLC6A19/MFRP/SLC5A8/KNCN/SLC26A9/SLC14A2/CASR/SCNN1B/CEACAM7/SLC4A10/SLC22A12/P2RX2/P2RY4/SLC26A3/ADCY8/SCNN1G/KCNA1/ABCB11/SLC12A3/TMEM114/PAPPA2/SLC7A9/DUOX2/SLC9A3/GNAT1/KCNE1/MAL/CEACAM20/ATP6V1B1/CDHR5/AJAP1/IGSF5/ECRG4/CYP4A11/CDHR2/AMN/CTSK/PDPN/TRPV5/TRPM6/KCNK2/ABCG2/AQP1/SLC17A4/SLC12A1/MGAM/NAALADL1/KCNMA1/TEK/THY1/SI/SLC16A2/SLC23A1/IL6R/HVCN1/SLC1A1/ATP…
GOCC_AZUROPHIL_GRANULE	0.453767	0.00560945	0.150311	0.142083	SERPINB3/S100A7/CTSG/SLCO4C1/RETN/ELANE/RAB44/PLAC8/VNN1/TXNDC5/DEFA4/AZU1/SYNGR1/FPR1/PADI2/PRTN3/PIGR/C3AR1/SERPINA3/ADA2/C3/NFAM1/IRAG2/MNDA/CEACAM8/MPO/PRSS57/UNC13D/STOM/NAPRT/HEXA/PYCARD/BPI/RNASE2/GRN/ARSA/CTSA/ORM2/MAN2B1/RAB5C/CYB5R3/ACP3/ARHGAP45/TMEM179B/ABCA13/PYGB/PSAP/SNAP23/RNASE3/TOM1/LPCAT1/RAB3D/ARSB/RAP1B/B4GALT1/CD68/RAB37/HLA-H/FUCA1/VAT1/TRAPPC1/NPC2/TOLLIP/GALNS/GM2A/LAMTOR…
GOCC_AZUROPHIL_GRANULE_MEMBRANE	0.543416	0.0124398	0.242168	0.228912	SLCO4C1/RAB44/VNN1/AZU1/SYNGR1/FPR1/PIGR/C3AR1/NFAM1/IRAG2/CEACAM8/STOM/RAB5C/ACP3/TMEM179B/ABCA13/PSAP/TOM1/LPCAT1/RAB3D/RAP1B/B4GALT1/CD68/RAB37/HLA-H/LAMTOR1/SURF4/CEACAM6/DNAJC5/BRI3/CPNE1/PRCP
GOCC_BASAL_PART_OF_CELL	0.46198	0.000107819	0.009823	0.00928527	KRT14/CLDN8/SLC22A8/UMOD/CLCA2/KCNJ16/VSIG1/CASR/SLC22A6/SLC4A10/CA2/P2RY4/SLCO4C1/CLDN19/ADCY8/SLC4A1/ANK1/BSND/CLRN1/SLC4A4/MTTP/OTOF/SLC51B/KCNJ4/ABCA8/ATP6V1B1/AQP3/AJAP1/CALHM1/PIANP/PDPN/C5AR1/CD1D/AQP1/FAP/TEK/AQP9/ERBB4/SLC16A12/FRMPD2/SLC26A10/SLC23A1/CD38/C5AR2/ALPK2/GPIHBP1/SLC6A13/ANK2/SLC22A7/SLC47A1/RHCG/SLC1A3/CDH2/AQP4/SLC6A9/PHLDB2/ADRA2A/SLC8A2/SLC51A/SLC4A11/FOLR1/TF/PTH1R/SLC7…
GOCC_BASOLATERAL_PLASMA_MEMBRANE	0.457687	0.0011025	0.0519545	0.0491104	CLDN8/SLC22A8/UMOD/KCNJ16/VSIG1/CASR/SLC22A6/SLC4A10/CA2/P2RY4/SLCO4C1/CLDN19/ADCY8/SLC4A1/ANK1/BSND/SLC4A4/MTTP/OTOF/SLC51B/KCNJ4/ABCA8/ATP6V1B1/AQP3/AJAP1/CALHM1/PIANP/PDPN/C5AR1/CD1D/AQP1/TEK/AQP9/ERBB4/SLC16A12/FRMPD2/SLC26A10/CD38/ALPK2/GPIHBP1/SLC6A13/ANK2/SLC22A7/SLC47A1/RHCG/CDH2/AQP4/SLC6A9/ADRA2A/SLC8A2/SLC51A/SLC4A11/FOLR1/PTH1R/SLC7A7/NAIP/BEST1/MLC1/P2RY1/PALM/MSN/ITGA3/HPGD/SLC22A9/…
GOCC_BLOOD_MICROPARTICLE	0.492527	0.00152817	0.0640613	0.0605545	IGHA2/HBE1/JCHAIN/IGKV2-30/IGHA1/HBA1/IGHM/SLC4A1/IGKV3D-11/IGKV1-17/AHSG/IGKV1-5/IGKV1D-12/IGKV3-15/IGKV4-1/IGKC/IGHV3-23/IGKV1-39/HBG2/FCN2/IGLV1-47/APCS/IGLC3/IGLC2/C8A/ITIH1/IGLV3-21/C1QC/IGKV3-20/C1QB/IGLV3-25/KRT1/IGHV3-13/SERPINA3/IGHV3-7/APOE/TGFB1/C3/ACTG2/C1S/ENG/C1R/F13A1/BCHE/GSN/CFB/PRSS1/C4BPA/A2M/SERPING1/A1BG/CFH/PON1/IGKV2-40/HSPA2/IGHG1/FN1/C8G/ITIH2/ORM1/HPR/C9/STOM/AGT/ANGPTL4…
GOCC_BRUSH_BORDER	0.486221	0.00949469	0.204016	0.192848	DRD5/CA4/SLC6A19/ITLN1/SLC22A12/SLC26A3/SOAT2/SLC7A9/MTTP/SLC9A3/CDHR5/CDHR2/AMN/TRPM6/ABCG2/AQP1/SI/SLC28A2/CYBRD1/FLNA/SLC15A1/FOLR1/DAB1/PTH1R/PDZD3/RGS19/SLC6A18/ESPN/SLC9A3R1/PLEC/SLC34A3/SLC27A4/KCNK1/GIPC1/SLC34A2/FLII/GNA12/CUBN/MYL6/B4GALT1/MYO1E/LCTL/MYO1A/MYO1C/DCXR/PEMT/TMPRSS15/SLC17A3
GOCC_BRUSH_BORDER_MEMBRANE	0.551838	0.011963	0.237626	0.224618	DRD5/CA4/SLC6A19/ITLN1/SLC22A12/SLC26A3/SLC7A9/MTTP/SLC9A3/CDHR5/CDHR2/AMN/TRPM6/ABCG2/AQP1/SLC28A2
GOCC_CATION_CHANNEL_COMPLEX	0.478063	0.000253629	0.0196937	0.0186156	CACNG7/CACNG3/KCNJ16/SHISA7/KCNG4/SCN10A/KCNK4/KCNA4/SCNN1B/CACNG2/HCN4/OLFM3/CACNG5/KCNJ6/SCNN1G/KCNA1/KCNN1/SHANK1/KCNQ2/KCNG2/HTR3B/GRIN2A/KCNG1/CNGB1/DPP6/SCN1A/CACNG1/CACNA1I/NLGN1/KCNA6/KCND3/KCNA10/GRIA3/KCNE1/KCNJ4/SCN9A/UNC80/KCNS2/LRRC26/GRIK5/HCN2/KCNE2/CPT1C/LRRC55/KCNE1B/CACNA1G/HTR3A/KCNF1/KCNV1/GRIN3A/KCNH1/SCN11A/KCNB2/KCNK2/SCN2B/KCNMA1/KCNA3/PKD2L1/KCNMB1/LRRC38/SCN7A/CASQ2/KCNG…
GOCC_CAVEOLA	0.515841	0.0127326	0.244976	0.231566	SLC22A6/ADCY8/ADTRP/CAVIN3/HCK/SLC6A3/EHD2/SELE/CAV1/KCNMA1/HMOX1/HTR2A/PLVAP/NOS3/CDH15/CAVIN2/ATP1A2/GASK1A/CLN3/SMO/CAVIN1/PLPP1/CAV2/BVES/PTGIS/ADRA1A/KCNA5/DLC1/LRRK2/MLC1/F2R/ADRA1B/TFPI/EMP2/FASLG/P2RY12/ATP2B4/TRPC4/EFNA5/CDH13/MAPK3/MYOF/RANGRF/IRS1/PACSIN2
GOCC_CELL_LEADING_EDGE	0.35954	0.00882331	0.197671	0.18685	CD177/SHISA7/GABRG3/OPRM1/GABRA5/AMPH/GABRG2/DUOXA2/GABRA1/GDPD2/GABRA4/ANK1/PDXP/CLRN1/DUOX2/NME2/FAM107A/SNTG1/MEFV/S100B/FGD1/PDLIM4/ADORA2A/PDPN/MYO1G/GPER1/PSD/SCIMP/ITGA5/TACR3/FGR/UNC5C/ACTG2/FAP/ANTXR1/ABI3/THY1/ACTA2/PACSIN1/RASGRP2/SAMSN1/FGD2/ITGB3/GSN/EPB41L3/LCP1/ADGRE2/HPCA/TUBB3/APBB1IP/LAYN/SH2D3C/TRPV4/MYLK/MYO5A/APBB1/ARHGAP31/AKAP5/FERMT2/ARHGEF6/EVL/AIF1/PLEKHO1/CDH2/VIM/PLEK/…
GOCC_CELL_PROJECTION_MEMBRANE	0.416857	0.00108613	0.0518989	0.0490579	DRD5/CA4/UMOD/SLC6A19/SHISA7/ITLN1/CNGA2/RHO/GABRG3/OPRM1/SLC22A12/SLC26A3/GABRA5/GABRG2/GABRA1/SSTR3/GABRA4/GAP43/ANK1/PDXP/CNGB1/SLC7A9/MTTP/SLC9A3/GNAT1/CEACAM20/FAM107A/HLA-G/CDHR5/SNTG1/CDHR2/ADORA2A/AMN/PDE6H/PDPN/PDE6B/TRPM6/GPER1/PSD/SCIMP/ITGA5/ABCG2/TACR3/FGR/AQP1/EHD3/HHIP/FAP/ANTXR1/PDE6G/THY1/SLC28A2/PACSIN1/RASGRP2/PKD2L1/FGD2/ITGB3/MXRA8/EVC/EPB41L3/LCP1/ADGRE2/ATP1B2/HPCA/MCHR1/TB…
GOCC_CELL_SUBSTRATE_JUNCTION	0.346037	0.0224089	0.330713	0.312609	S100A7/OPRM1/L1CAM/ALOX15B/ACTN3/TNC/SCARF2/FAM107A/ITGB2/HCK/PEAK3/NRAP/NPHS1/CAV1/TSPAN4/ARPC1B/ITGA5/CASS4/ITGB7/EHD3/STARD8/FAP/EFS/CNN1/TEK/THY1/FLNC/ENG/TGM2/IL16/ITGB3/GSN/LCP1/SLA/PLAU/ITGA11/DDR2/APBB1IP/LAYN/PTPRC/PDGFRB/FES/XIRP1/AKAP12/TRPV4/TNS1/GJA1/ARHGAP31/FERMT2/PARVG/MRC2/FERMT3/EVL/FLNA/CDH2/VIM/FZD1/ICAM1/MMP14/PHLDB2/ITGA4/B2M/TM4SF20/CAV2/ASAP3/FBLN7/PLAUR/FHL1/TGFB1I1/ZNF18…
GOCC_CHAPERONIN_CONTAINING_T_COMPLEX	0.773127	0.0499035	0.490001	0.463177	CCT8L2
GOCC_CLATHRIN_COATED_ENDOCYTIC_VESICLE_MEMBRANE	0.589741	0.030032	0.380721	0.35988	SLC18A3/HLA-DQA1/HLA-DQA2/APOE/HLA-DQB2/HLA-DPB1/HLA-DQB1/APOB/WNT5A/HLA-DRB5/HLA-DPA1/HLA-DRA/ROR2/TYRP1/CD207/HLA-DRB1/FCGR1A/CD74/FCGR1B/FZD2/EPN2/FZD4/SGIP1/AP2A1/HBEGF
GOCC_CLATHRIN_COATED_VESICLE_MEMBRANE	0.430546	0.0473594	0.480129	0.453845	SLC32A1/GAD2/SLC18A3/AVP/ADCY8/SYT9/SLC17A7/HLA-DQA1/SLC18A2/IL7R/HLA-DQA2/CHRM2/APOE/HLA-DQB2/CD4/HLA-DPB1/CD3D/CD3G/SYT11/HLA-DQB1/APOB/WNT5A/HLA-DRB5/HLA-DPA1/HLA-DRA/ROR2/TYRP1/CD207/HLA-DRB1/FCGR1A/ADRB2/AP3B2/TF/CD74/FCGR1B/FZD2/CLTB/SYT2
GOCC_CLUSTER_OF_ACTIN_BASED_CELL_PROJECTIONS	0.454405	0.00636155	0.158711	0.150022	DRD5/CA4/SLC6A19/KNCN/ITLN1/SLC22A12/SLC26A3/SOAT2/CLRN1/PCDH15/SLC7A9/MTTP/SLC9A3/CALB1/CDHR5/CDHR2/LOXHD1/AMN/TRPM6/ABCG2/AQP1/SI/SLC28A2/MYO3A/CEACAM16/ESPNL/CYBRD1/TRPA1/FLNA/PVALB/SLC15A1/RIPOR2/FOLR1/DAB1/CDH23/PTH1R/PDZD3/RGS19/SLC6A18/ESPN/MYO15A/RHOC/SLC9A3R1/PLEC/TMC2/TWF2/SLC34A3/SLC27A4/KCNK1/GIPC1/CIB2/SLC34A2/RSPH9/FLII/GNA12/CUBN/MYL6/FSCN2/B4GALT1/MYO1E/LCTL/MYO1A/MYO1C/DCXR/MPP1/…
GOCC_COATED_VESICLE_MEMBRANE	0.418106	0.0213215	0.323038	0.305354	SLC32A1/GAD2/SLC18A3/AVP/ADCY8/SYT9/SLC17A7/HLA-DQA1/HLA-G/SLC18A2/IL7R/HLA-DQA2/CHRM2/APOE/HLA-DQB2/CD4/HLA-DPB1/CD3D/CD3G/SYT11/HLA-DQB1/APOB/WNT5A/HLA-DRB5/HLA-DPA1/HLA-DRA/ROR2/TYRP1/CD207/HLA-DRB1/COPZ2/B2M/FCGR1A/ADRB2/AP3B2/FOLR1/TF/CD74/HLA-C/FCGR1B/CNIH2/HLA-F/FZD2/CLTB/SYT2/SEC24D/ENTHD1/CD59/CLTCL1/AP1B1/HLA-E/COPE/EPN2/HLA-B/EPN3/HLA-A/SEC24C/FZD4/RAB35/SGIP1/AP2A1/HLA-H/SREBF1/HBEGF/…
GOCC_COLLAGEN_CONTAINING_EXTRACELLULAR_MATRIX	0.482866	1.36661e-07	3.45853e-05	3.2692e-05	PRG3/WNT8A/ZG16/ANXA8/SERPINB12/S100A7/NTN3/LMAN1L/CLC/RBP3/CTSG/PRG2/CBLN4/SOST/ELANE/MMRN1/TPSAB1/S100A8/CPA3/CMA1/TPSB2/AMTN/LEFTY2/IFNA2/S100A9/AHSG/SERPINA5/MMP28/FBLN2/L1CAM/LAMC3/COL23A1/ADAMTS8/HMCN2/MYOC/MFAP4/TMEFF1/TNR/MUC2/PODN/THBS4/MMP9/FCN2/ADAMTS2/TNC/GREM1/APCS/SERPINE1/SPP2/ITIH1/LAMA1/RARRES2/ANGPTL2/MMP2/C1QC/ADAMDEC1/CFP/F7/PRTN3/C1QB/FBLN1/LRRC15/GPC5/COL6A2/KRT1/SPON1/SERPI…
GOCC_CONTRACTILE_FIBER	0.378118	0.0285104	0.371577	0.351236	KLHL40/C10orf71/MYBPC3/MYL1/PVALEF/MYH6/SLC4A1/ANK1/MYH13/MYPN/SCO2/SCN1A/KY/KCNE1/AKAP4/MYH7/BMP10/MYO18B/SYNC/MMP2/ANKRD2/TNNI2/MYH1/PDLIM4/MYL2/NRAP/ALDOA/LRRC10/TRIM54/ACTA2/FLNC/DES/LMOD1/TMOD1/LMOD2/CASQ2/JPH2/PDLIM2/MYH11/FKBP1B/MYH4/ANK2/MYOZ3/PSMA6/FERMT2/KCNJ8/MYL9/ARHGEF25/FLNA/CALD1/CRYAB/SCN3B/ADRA1A/AHNAK2/MYL7/PDLIM7/STUB1/KCNA5/FBXL22/SYNPO/PDLIM3/MYL4/ABCC9/CASQ1/PALLD/PRICKLE4/A…
GOCC_CORNIFIED_ENVELOPE	0.600085	0.0155468	0.271838	0.256957	SPRR2E/SPRR2B/SPRR3/SPRR2A/SPRR2D/IVL/SPRR1B/SCEL/SPRR1A/CST6/EVPLL/LORICRIN/SPRR2G/KRT1/TGM1/FLG/PI3/FLG2/SPRR2F
GOCC_ENDOCYTIC_VESICLE	0.366054	0.0176994	0.294258	0.27815	CACNG3/WNT7A/CACNG2/SLC18A3/HBA1/ELANE/CAMK2B/CDC42EP2/DRD3/GRIA3/DMBT1/WNT1/PLD4/HLA-DQA1/CD163/PGLYRP1/HLA-G/MPEG1/STAB1/CAMK2A/WNT7B/NCF1/AMN/HLA-DQA2/EHD2/CAV1/APOE/LPAR1/HLA-DQB2/SCIMP/HLA-DPB1/EHD3/WAS/AVPR1A/ADAM8/LTF/RAB7B/RAB39A/STAB2/RAB31/FMNL1/CYBB/RAB34/GSN/RAB43/NCF4/HVCN1/TLR1/NOS3/SPARC/COLEC12/ATP6V0D2/MSR1/SLC11A1/MPO/SYT11/NCF2/HLA-DQB1/CYBA/TLR7/APOB/RAB38/MCOLN1/WNT5A/DYSF/SC…
GOCC_ENDOCYTIC_VESICLE_MEMBRANE	0.462005	0.00460666	0.132816	0.125545	CACNG3/WNT7A/CACNG2/SLC18A3/CAMK2B/GRIA3/DMBT1/WNT1/HLA-DQA1/CD163/HLA-G/STAB1/CAMK2A/WNT7B/HLA-DQA2/CAV1/APOE/HLA-DQB2/HLA-DPB1/RAB7B/RAB39A/STAB2/RAB31/CYBB/RAB34/RAB43/HVCN1/TLR1/NOS3/COLEC12/ATP6V0D2/MSR1/SLC11A1/HLA-DQB1/CYBA/APOB/RAB38/MCOLN1/WNT5A/SCARF1/HLA-DRB5/HLA-DPA1/DLG4/HLA-DRA/TLR6/ROR2/TYRP1/CD207/HLA-DRB1/CORO1A/B2M/SMO/FCGR1A/RILP/ATP6V0D1/CD74/HLA-C/RAC2/FCGR1B/TLR2/GRIA4/GRIA2…
GOCC_EXCITATORY_SYNAPSE	0.546283	0.0456411	0.473959	0.448014	SLC17A6/CACNG3/SHISA7/SLC17A8/ADCY8/IGSF11/SHANK1/NLGN1/GRIA3/SLC17A7/SYNDIG1/P2RX6/NLGN4X/GRID2/SYT11/AKAP5/UNC13C/DLG4/NETO1/ELFN1/SLC6A9/FGFR2/GRIA2/PALLD/PDE4B/ITGA3/CBLN1/GRIN1/SLC16A3
GOCC_EXOCYTIC_VESICLE	0.398735	0.0157516	0.273088	0.258138	SLC32A1/SLC17A6/SYNGR4/GAD2/SLC17A8/KIF1A/AMPH/SYT6/PENK/RPH3A/GRIN2A/KIRREL3/SYT9/OTOF/SYT4/SYT5/SLC6A17/SYNGR1/PTPRN/SLC17A7/SYNDIG1/ATP6V1B1/SV2B/SLC18A2/SYT10/SYT8/RAB3C/STX11/SYT3/SEPTIN5/SYPL2/SYT11/RAB27A/RAB3B/UNC13C/SEPTIN1/APBA2/RABAC1/DLG4/CLN3/SV2A/UNC13D/SLC6A9/RAB3IL1/TRIM9/SVOP/STX1B/CBARP/LGI3/LRRK2/SYTL4/DPYSL3/PDE4B/CLTB/SEPTIN4/RNF112/BDNF/SYT2/RAB27B/SYTL3/TMEM163/STON1/GRIN1/…
GOCC_EXTERNAL_SIDE_OF_PLASMA_MEMBRANE	0.535398	1e-10	7.59222e-08	7.17661e-08	CHRNA4/CA4/IGHV7-4-1/IGHA2/TAS2R16/ASTN1/IGHV3-64D/SCNN1B/ADAM30/IGHA1/IGHV6-1/IGHV4-61/IGLC7/IGHV3-20/IGHV5-10-1/IGHM/IL13/IGHV4-31/IGHV1-69D/IGHV1-45/IGHV1-3/GFRAL/SCARA5/IGHV3-49/IGHV3-72/IGHV5-51/IGHV1-58/IGHE/SCNN1G/IGHV4-4/FCER2/IGHV4-28/IGHV2-26/IGHV4-59/IGHV3-73/IGHV3-35/IGLC6/IGHV3-30/IGHV3-16/CXCR1/CCR3/IL5RA/IGLL5/CCR10/SELP/CXCR5/SERPINA5/IGHV4-34/FOLR3/VTCN1/NLGN1/IGHV3-48/GFRA2/IGKC…
GOCC_EXTRINSIC_COMPONENT_OF_MEMBRANE	0.37403	0.0137442	0.253355	0.239486	DEFB106B/DUSP21/UMOD/MUC16/KIF1A/STAC2/NLRP10/CDH18/CDH9/GML/SYT6/GNG10/GNG8/CDH10/RPH3A/RGS8/BECN2/SOX10/FOLR3/GFRA2/BLK/ALOX15B/AZU1/GNAT1/DMBT1/MAL/CDH19/STAC/GNAO1/ATP6V1B1/PIK3C2G/SCUBE1/P3R3URF/GNG5/HCK/NCF1/CDH26/EHD2/CNR2/SOCS1/PIK3R5/FCN1/PSD/FGR/CDH5/SOCS3/PIK3R6/SLA/HPCA/GNGT2/CDH15/FES/MFGE8/PIK3CG/KCNIP1/FERMT2/DCHS1/DLG4/GNG11/CDH2/SLA2/ZC3H12A/GNG2/SRMS/PIK3CD/GNA11/CAV2/TF/PLAUR/R…
GOCC_EXTRINSIC_COMPONENT_OF_MITOCHONDRIAL_INNER_MEMBRANE	0.753798	0.0128311	0.244976	0.231566	DUSP21
GOCC_FICOLIN_1_RICH_GRANULE	0.486532	0.000472822	0.0303919	0.0287282	CALML5/SERPINB12/PRG2/SERPINB10/ADGRE3/FTH1/CLEC4D/CLEC4C/SIGLEC5/MIF/FPR1/CR1/MMP9/NME2/FPR2/HK3/ITGB2/LILRB2/KRT1/ALDOA/FCN1/TIMP2/CRISPLD2/ADAM8/MGAM/FCAR/DOK3/CDA/FCER1G/GSN/MNDA/CD93/SIGLEC14/NCKAP1L/CD300A/A1BG/ITGAX/TBC1D10C/SLC11A1/VPS35L/FGL2/TNFAIP6/PLEKHO2/GMFG/PGM1/SIRPA/TCIRG1/BIN2/COTL1/HSPA6/CTSD/CST3/SLC2A3/CFD/ALOX5/TMEM179B/VCL/STBD1/ARSB/CTSS/PSMD7/CANT1/PYGL/CTSH/CTSB/CAPN1/LR…
GOCC_FICOLIN_1_RICH_GRANULE_LUMEN	0.455395	0.0208755	0.320245	0.302714	CALML5/PRG2/FTH1/MIF/MMP9/NME2/HK3/KRT1/ALDOA/FCN1/TIMP2/CRISPLD2/CDA/GSN/MNDA/A1BG/FGL2/TNFAIP6/PLEKHO2/GMFG/PGM1/BIN2/COTL1/HSPA6/CTSD/CST3/CFD/ALOX5/VCL/ARSB/CTSS/PSMD7/CANT1/PYGL/CTSH/CTSB/CAPN1/LRG1/GSDMD/DBNL/HBB/AMPD3/CTSZ/PFKL/APEH/PNP/PSMD2/PKM/PGAM1/ATG7/GSTP1
GOCC_FICOLIN_1_RICH_GRANULE_MEMBRANE	0.57827	0.00945897	0.20389	0.192729	SERPINB12/SERPINB10/ADGRE3/CLEC4D/CLEC4C/SIGLEC5/FPR1/CR1/FPR2/ITGB2/LILRB2/ADAM8/MGAM/FCAR/DOK3/FCER1G/CD93/SIGLEC14/NCKAP1L/CD300A/ITGAX/TBC1D10C/SLC11A1/VPS35L
GOCC_GABA_ERGIC_SYNAPSE	0.574919	0.00685653	0.166424	0.157313	SLC32A1/ATP2B3/SLITRK1/GABRG3/ATP2B2/CBLN4/GABRA5/GABRG2/CNR1/GABRA4/GAP43/CDH10/DRD3/SLC6A11/KCND3/SLC6A17/SLITRK3/LRFN5/CALB1/SLITRK2/MDGA1/ERBB4/NLGN4X/KCND2/PCDH17/GUCY1A1/SV2A/IGSF9B/ADRA1A/NLGN2/CNTN5
GOCC_GLUTAMATERGIC_SYNAPSE	0.430384	0.000528879	0.0322663	0.0305	ATP2B3/CACNG7/ADGRA1/SLC1A6/CACNG3/SHISA7/SLITRK1/SH3GL3/WNT7A/CACNG2/GSG1L/ATP2B2/P2RY4/CACNG5/ADCY8/DGKB/CNR1/LGI1/SYT6/IL1RAPL2/KCNA1/CDH10/ACTBL2/GRIN2A/DRD3/ARC/NLGN1/LRRC4B/GPM6A/TNR/SLC6A17/NPTX1/P2RX1/LRFN5/CALB1/SLITRK2/SLITRK4/GRIK5/CPT1C/CBLN2/DLGAP2/NRG3/ADORA2A/HTR3A/DLGAP3/GRIN3A/APOE/ADGRL2/PTPRT/GHSR/P2RX6/ERBB4/SRGN/KCNA3/HTR2A/NLGN4X/ITGB3/CAMK1/SPARCL1/GRID1/LRRC4C/SPARC/GRID2/…
GOCC_I_BAND	0.420191	0.037034	0.427455	0.404055	KLHL40/C10orf71/MYH6/SLC4A1/ANK1/MYPN/SCN1A/KY/KCNE1/AKAP4/MYH7/BMP10/MYO18B/SYNC/ANKRD2/PDLIM4/NRAP/ALDOA/TRIM54/FLNC/DES/CASQ2/JPH2/PDLIM2/FKBP1B/ANK2/MYOZ3/FERMT2/MYL9/FLNA/CRYAB/SCN3B/ADRA1A/AHNAK2/PDLIM7/STUB1/KCNA5/FBXL22/SYNPO/PDLIM3/CASQ1/PALLD/PRICKLE4/SYNPO2/LDB3/PDE4B/PPP1R12B/FHL5/PGM5/MYOZ1/FLNB/ATP2B4/CFL2/SYNPO2L/NEB/NEXN/RTN2/CSRP1/KRT19/CACNA1C/KAT2B
GOCC_IMMUNOGLOBULIN_COMPLEX	0.749153	1e-10	7.59222e-08	7.17661e-08	IGKV2D-26/IGKV6D-41/IGHV7-4-1/IGLV3-32/IGLV5-37/IGLV3-22/IGHV8-51-1/IGHA2/IGLV7-46/IGHV3-64D/IGLV2-18/IGLV2-8/IGKJ1/IGKV2D-24/IGKV1D-43/IGLV2-33/IGLV5-48/JCHAIN/IGKV2-30/IGHA1/IGHV6-1/IGKV1D-13/IGKV1-6/IGLV1-36/IGLV4-3/IGLV3-12/IGKV2D-29/IGHV4-61/IGKV2-29/IGHJ1/IGLV7-43/IGLC7/IGHV3-20/IGHV5-10-1/IGHM/IGHV4-31/IGHV1-69D/IGHV1-45/IGHV1-3/IGKV1-13/IGLV9-49/IGHV3-49/IGKV2D-30/IGLV1-51/IGLV4-69/IGHV3-…
GOCC_IMMUNOGLOBULIN_COMPLEX_CIRCULATING	0.742628	1.72498e-07	4.0644e-05	3.84191e-05	IGHV7-4-1/IGHA2/IGHV3-64D/JCHAIN/IGHA1/IGHV6-1/IGHV4-61/IGLC7/IGHV3-20/IGHV5-10-1/IGHM/IGHV4-31/IGHV1-69D/IGHV1-45/IGHV1-3/IGHV3-49/IGHV3-72/IGHV5-51/IGHV1-58/IGHE/IGHV4-4/IGHV4-28/IGHV2-26/IGHV4-59/IGHV3-73/IGHV3-35/IGLC6/IGHV3-30/IGHV3-16/IGLL5/IGHV4-34/IGHV3-48/IGKC/IGHV3-23/IGLL1/IGHV3-38/IGLC3/IGLC2/IGHV1-18/IGHV2-5/IGHV3-74/IGHV2-70/IGKV3-20/IGHV3-15/PIGR/IGHV3-13/IGHV3-7/IGHV3-21/TRBC1/TRB…
GOCC_INTEGRATOR_COMPLEX	0.67525	0.0207695	0.320245	0.302714	CT45A9/CT45A1/CT45A3/SAGE2P/SAGE1/CT45A10/ESRRB
GOCC_INTERMEDIATE_FILAMENT	0.55398	5.41283e-07	0.000105674	9.98891e-05	KRTAP19-2/KRTAP4-3/KRTAP4-6/KRTAP4-8/KRTAP4-11/KRT14/KRTAP10-9/KRTAP4-5/KRTAP6-3/KRTAP4-12/KRTAP10-1/KRTAP20-4/KRT78/KRTAP10-5/KRTAP20-2/KRTAP4-4/KRTAP12-4/KRTAP10-7/KRTAP8-1/KRTAP10-11/KRTAP9-8/KRTAP10-10/KRTAP10-12/KRTAP4-9/KRTAP10-8/KRTAP13-2/CASP14/SCYGR2/KRTAP1-4/KRTAP29-1/SCYGR5/KRTAP9-3/KRT24/KRTAP19-3/KRT6A/KRTAP13-4/KRTAP4-2/KRT73/KRTAP12-2/KRTAP16-1/KRTAP24-1/KRT82/KRT13/KRT28/KRTAP10-3…
GOCC_INTERMEDIATE_FILAMENT_CYTOSKELETON	0.551559	4.66166e-08	1.27413e-05	1.20438e-05	KRTAP19-2/KRTAP4-3/KRTAP4-6/KRTAP4-8/KRTAP4-11/KRT14/KRTAP10-9/KRTAP4-5/KRTAP6-3/KRTAP4-12/KRTAP10-1/KRTAP20-4/KRT78/KRTAP10-5/KRTAP20-2/KRTAP4-4/KRTAP12-4/KRTAP10-7/KRTAP8-1/KRTAP10-11/KRTAP9-8/KRTAP10-10/KRTAP10-12/KRTAP4-9/KRTAP10-8/KRTAP13-2/PADI6/CASP14/SCYGR2/SLC1A6/KRTAP1-4/KRTAP29-1/SCYGR5/KRTAP9-3/KRT24/KRTAP19-3/KRT6A/KRTAP13-4/KRTAP4-2/KRT73/KRTAP12-2/KRTAP16-1/KRTAP24-1/KRT82/KRT13/KR…
GOCC_INTRINSIC_COMPONENT_OF_ENDOPLASMIC_RETICULUM_MEMBRANE	0.433772	0.017839	0.294906	0.278762	SPPL2C/DHRS9/SLC37A2/G6PC/ELOVL2/DERL3/HLA-DQA1/HLA-G/CPT1C/HLA-DQA2/HLA-DQB2/HLA-DPB1/EMC6/RTN1/HLA-DQB1/ELOVL4/HLA-DRB5/HLA-DPA1/HLA-DRA/CLN3/DCSTAMP/HLA-DRB1/B2M/BSCL2/CD74/HLA-C/HLA-F/ABCB9/HSD11B1/TAP1/DPM3/HACD4/HLA-E/ACER3/RTN2/SPPL2A/FITM1/HLA-B/EDEM1/CYP2E1/HLA-A/HM13/TRAM2/SLC37A1/PKD2/HLA-H/SGMS2/SGMS1/PORCN/PIGS/FICD/STIM1/GPAA1/RHBDD2/SREBF2/CALR/EXT1/TAPBP/EMC4/ELOVL1/ERGIC3/AMFR/RE…
GOCC_INTRINSIC_COMPONENT_OF_ORGANELLE_MEMBRANE	0.378456	0.00485222	0.136852	0.12936	SLC32A1/SLC17A6/SPPL2C/SLC17A8/DHRS9/B4GALNT2/SLC37A2/P2RX2/CNR1/G6PC/GFY/SCO2/SYT9/ELOVL2/SYT4/SYT5/SLC6A17/SYNGR1/DERL3/P2RX1/SLC17A7/HLA-DQA1/HLA-G/CPT1C/CHST2/HLA-DQA2/RAB3C/HLA-DQB2/HLA-DPB1/P2RX6/PCSK5/SLC22A17/CHST5/EMC6/ABCB6/VAMP5/RTN1/RAB3B/HLA-DQB1/A4GALT/ELOVL4/HLA-DRB5/HLA-DPA1/HLA-DRA/CLN3/DCSTAMP/SV2A/HLA-DRB1/SLC6A9/B2M/TPST1/BSCL2/CD74/MFNG/HLA-C/ZDHHC15/PINK1/HLA-F/UQCC3/TVP23A/…
GOCC_INTRINSIC_COMPONENT_OF_POSTSYNAPTIC_MEMBRANE	0.510239	0.00497459	0.13874	0.131145	CACNG7/HTR5A/CACNG3/SLITRK1/CACNG2/GSG1L/SLC8A3/OPRM1/CACNG5/GABRA5/CDH9/KCNA1/CHRNA9/GABRA4/CDH10/CNTN2/GRIN2A/DRD3/SLC6A11/NLGN1/LRRC4B/KCND3/SLITRK3/P2RX1/LRFN5/SLITRK2/GRIK5/SLC6A3/ADORA2A/HTR3A/GRM2/ADGRL2/DCC/PTPRT/P2RX6/ERBB4/KCNA3/HTR2A/GRID1/LRRC4C/GRID2/KCND2/GRIK4/PCDH17/LRFN2/CNTN1/NETO1/CDH2/SLC6A9/NRP2/ADRA1A/NLGN2/LRFN3/CNIH2
GOCC_INTRINSIC_COMPONENT_OF_PRESYNAPTIC_MEMBRANE	0.55691	0.00895522	0.199319	0.188408	SLC1A6/SLC6A5/OPRM1/P2RY4/GABRA5/ADCY8/CDH9/CNR1/KCNA1/CDH10/SLC6A11/GPM6A/P2RX1/GRIK5/HTR1B/SLC1A2/SLC6A3/ADORA2A/HTR3A/ERBB4/KCNA3/HTR2A/ADAM23/SYT11/GRIK4/NTNG2/PCDH17/CNTN1/CDH2/SLC6A9/ADRA1A/CNTN5/LRFN3/P2RY1
GOCC_INTRINSIC_COMPONENT_OF_SYNAPTIC_MEMBRANE	0.522217	0.000275733	0.0207042	0.0195708	CACNG7/SLC1A6/HTR5A/CACNG3/SLC6A5/SLITRK1/GABRG3/CACNG2/GSG1L/SLC8A3/OPRM1/P2RY4/CACNG5/GABRA5/ADCY8/CDH9/CNR1/SYT6/KCNA1/CHRNA9/GABRA4/CDH10/CNTN2/GRIN2A/DRD3/SLC6A11/NLGN1/LRRC4B/KCND3/GPM6A/SLITRK3/P2RX1/LRFN5/SLITRK2/GRIK5/HTR1B/SLC1A2/SLC6A3/ADORA2A/HTR3A/GRM2/ADGRL2/DCC/PTPRT/GHSR/P2RX6/ERBB4/KCNA3/HTR2A/GRID1/LRRC4C/GRID2/ADAM23/KCND2/SYT11/GRIK4/NTNG2/PCDH17/LRFN2/CNTN1
GOCC_KERATIN_FILAMENT	0.762718	1e-10	7.59222e-08	7.17661e-08	KRTAP4-3/KRTAP4-6/KRTAP4-8/KRTAP4-11/KRT14/KRTAP10-9/KRTAP4-5/KRTAP4-12/KRTAP10-1/KRT78/KRTAP10-5/KRTAP4-4/KRTAP12-4/KRTAP10-7/KRTAP10-11/KRTAP9-8/KRTAP10-10/KRTAP10-12/KRTAP4-9/KRTAP10-8/CASP14/KRTAP1-4/KRTAP29-1/KRTAP9-3/KRT6A/KRTAP4-2/KRT73/KRTAP12-2/KRTAP16-1/KRTAP24-1/KRT82/KRT13/KRTAP10-3/KRTAP10-2/KRTAP10-4/KRT6C/KRTAP12-3/KRT85/KRTAP1-3/KRTAP2-4/KRT77/KRT72
GOCC_LAMELLIPODIUM	0.38231	0.0435464	0.461323	0.436069	CD177/GDPD2/PDXP/CLRN1/NME2/MEFV/FGD1/PDLIM4/PDPN/MYO1G/UNC5C/ACTG2/FAP/ANTXR1/ABI3/ACTA2/FGD2/ITGB3/GSN/TUBB3/APBB1IP/TRPV4/MYLK/APBB1/ARHGAP31/FERMT2/ARHGEF6/EVL/AIF1/CDH2/DOCK8/FSCN3/CORO1A/PTPRM/MCC/RAC2/FAM89B/PSTPIP1/DPYSL3/PALLD/ACTA1/CSPG4/PLXND1/RAPGEF3/FSCN1/STMN2/FGD5/RDX/SLC9A1/ACTB/WASF3/CORO1B/TWF2/AKT1/BCAR1/FGD3/NF2/CAPG/PIEZO1/PKD2/PODXL/CDC42BPB/MYH10/CIB1/DBNL/APC2/EPHA2/DNM2/P…
GOCC_LEADING_EDGE_MEMBRANE	0.404271	0.0187365	0.306284	0.289517	SHISA7/GABRG3/OPRM1/GABRA5/AMPH/GABRG2/GABRA1/GABRA4/ANK1/PDXP/FAM107A/SNTG1/ADORA2A/PDPN/MYO1G/GPER1/PSD/SCIMP/ITGA5/TACR3/FGR/FAP/ANTXR1/THY1/PACSIN1/RASGRP2/FGD2/ITGB3/EPB41L3/LCP1/ADGRE2/HPCA/SH2D3C/TRPV4/AKAP5/FERMT2/AIF1/PLEKHO1/PLEK/DOCK8/RIPOR2/JCAD/SGCE/DLC1/MPP2/PALM/CSPG4/ITGA8/PLXND1/SHISA9/FGD5/BMX/ADORA1/GABARAPL1/ARHGAP45/PDE9A/ARHGAP44/DDX58/AIF1L/NF2/KCNB1/SHISA8/LAMP5/PIEZO1/KCN…
GOCC_LUMENAL_SIDE_OF_ENDOPLASMIC_RETICULUM_MEMBRANE	0.637957	0.0287839	0.371797	0.351444	SPPL2C/HLA-DQA1/HLA-G/HLA-DQA2/HLA-DQB2/HLA-DPB1/HLA-DQB1/HLA-DRB5/HLA-DPA1/HLA-DRA/HLA-DRB1/CD74/HLA-C/HLA-F/HLA-E/SPPL2A/HLA-B/HLA-A/HM13/PKD2/HLA-H/CALR/TAPBP
GOCC_LUMENAL_SIDE_OF_MEMBRANE	0.59314	0.0349801	0.412638	0.39005	SPPL2C/HLA-DQA1/HLA-G/HLA-DQA2/HLA-DQB2/HLA-DPB1/HLA-DQB1/HLA-DRB5/HLA-DPA1/HLA-DRA/HLA-DRB1/CD74/HLA-C/HLA-F/CTSA/HLA-E/SPPL2A/HLA-B/HLA-A/HM13/PKD2/HLA-H
GOCC_LYSOSOMAL_LUMEN	0.509578	0.00797772	0.181488	0.171553	SERPINB13/NCAN/NSG2/TXNDC5/NEU4/GPC5/CTSK/DCN/HYAL1/GPC6/BGN/PDGFRB/LUM/APOB/CD1E/NSG1/CTSL/VCAN/SMPD1/PRELP/SDC2/CD74/TCN2/HSPG2/HEXA/IFI30/HPSE/OGN/CSPG4/ARSA/CTSA/FASLG/FMOD/MAN2B1/NAAA/GPC1/ACP2/CTSD/IDS/CBLIF/IDUA/LIPA/PLD3/PSAP/ACAN/CUBN/ATP13A2/ARSB/GBA/CTSS/NAGLU/KERA/FUCA1/CTSB/NPC2/MAN2B2/GALNS/GM2A
GOCC_MEMBRANE_MICRODOMAIN	0.460745	3.13551e-05	0.00382588	0.00361644	CD177/LY6K/ITLN1/SLC22A6/RIT2/OPRM1/ADCY8/CNR1/ADTRP/MAG/CAVIN3/ARC/CHRNA3/MALL/TNR/TEX101/KCNE1/P2RX1/CR1/MAL/CD79A/SGCA/CD48/BAALC/ATP1A4/ITGB2/PRTN3/MS4A1/SLC1A2/HCK/CHRNA7/SLC6A3/CHRNB2/PDPN/ITGAM/EHD2/SELE/FADD/ADCY2/TNF/CAV1/CD4/ABCG2/CD14/GHSR/NFAM1/KCNMA1/TEK/THY1/HMOX1/KCNA3/HTR2A/S1PR1/BTK/TLR1/PLVAP/NOS3/ANO1/SULF1/CDH15/CLIP3/PTPRC/CD2/CD19/MS4A4A/PECAM1/KCND2/CD8A/CAVIN2/GJA1/TREM2/A…
GOCC_MHC_PROTEIN_COMPLEX	0.666533	0.0304943	0.382325	0.361396	HLA-DOA/HLA-DQA1/HLA-G/HLA-DQA2/HLA-DQB2/HLA-DPB1/HLA-DQB1/HLA-DMB/HLA-DRB5/HLA-DPA1/HLA-DRA/HLA-DRB1/B2M/CD74/HLA-C/HLA-F/HLA-DMA/HLA-E/HLA-DOB/HLA-B/HLA-A/HLA-H
GOCC_NEURON_SPINE	0.458539	0.00301987	0.0987094	0.0933058	SHISA7/KCNA4/SLC8A3/OPRM1/SEZ6/RPH3A/SHANK1/FRMPD4/GRIN2A/ARC/NLGN1/KCND3/GPM6A/GRIA3/CALB1/ASIC2/SYNDIG1/CAMK2A/PDLIM4/ZNF804A/GPER1/LPAR1/PSD/SORCS2/P2RX6/CD3E/SLA/SLC1A1/GRID2/HPCA/KCND2/ITPKA/SYT11/AKAP5/ATP1A2/FCGR2B/APBA2/DLG4/SLC8A2/CRYAB/NOS1/LZTS1/MX2/MX1/SYNPO/PRKAR2B/DOCK10/GRIA4/PPFIA2/CNIH2/GRIA2/KCND1/MPP2/PDE4B/PALM/ITGA8/NGFR/ADGRB1/SHISA9/P2RX4/NEURL1/GRIN1/ADORA1/RAB8A/GIPC1/SHA…
GOCC_NEURON_TO_NEURON_SYNAPSE	0.363697	0.0131275	0.248284	0.234692	CACNG7/ADGRA1/CACNG3/SHISA7/SLITRK1/SH3GL3/CACNG2/GSG1L/SLC8A3/ATP2B2/CACNG5/ADCY8/IGSF11/CTNND2/GAP43/PENK/SHANK1/GRIN2A/DRD3/SYT9/ARC/NLGN1/LRRC4B/KCND3/CHRNA3/SLITRK3/LRFN5/CALB1/SYNDIG1/GRIK5/BAALC/IQSEC3/CAMK2A/CPEB1/DLGAP2/SPOCK1/ADORA2A/DLGAP3/GRIN3A/KCNH1/GPER1/PSD/BCAS1/DCC/SORCS2/PTPRT/P2RX6/INSYN1/ERBB4/NLGN4X/CAMK1/GRID1/CABP1/LRRC4C/SLC1A1/ATP1B2/GRID2/ATP1A3/TAMALIN/KCND2/NEFH/SYT11…
GOCC_NEUROTRANSMITTER_RECEPTOR_COMPLEX	0.574904	0.0127201	0.244976	0.231566	CACNG7/CACNG3/SHISA7/CACNG2/OLFM3/CACNG5/SHANK1/HTR3B/GRIN2A/NLGN1/GRIA3/GRIK5/CPT1C/HTR3A/GRIN3A/GRID2/GRIN3B/GRIK3/GRIK4/VWC2/DLG4
GOCC_PERIKARYON	0.457662	0.00732095	0.171904	0.162494	NEUROG1/CNGA3/PCSK2/HTR5A/ASTN1/SLC17A8/NGB/SLC4A10/SLC8A3/OPRM1/ADCYAP1/OPN4/CTNND2/KCNA1/GAP43/PENK/RGS8/PRPH/TMEM100/RCVRN/OLFM1/SLC5A7/VIP/PTPRN/ENDOG/GRIK5/CPNE5/CCR2/CNR2/KCNH1/KCNB2/SORCS2/CRMP1/NDN/ELAVL4/SLC1A1/HPCA/GRIK3/KCND2/KIF5A/SYT11/CRHBP/SCN1B/FLNA/CACNA1F/EFNA2
GOCC_PHAGOCYTIC_VESICLE	0.438146	0.0190893	0.309092	0.292172	ELANE/CDC42EP2/DMBT1/PLD4/PGLYRP1/HLA-G/MPEG1/NCF1/SCIMP/WAS/ADAM8/LTF/RAB7B/RAB39A/RAB31/FMNL1/CYBB/RAB34/GSN/RAB43/NCF4/HVCN1/TLR1/ATP6V0D2/SLC11A1/MPO/SYT11/NCF2/CYBA/TLR7/RAB38/MCOLN1/TLR6/VIM/CORO1A/B2M/RILP/ATP6V0D1/HLA-C/RAC2/TLR2/TCIRG1/HLA-F/ATP6V0B/TLR9/TAP1/RAB8A/ZYX/HLA-E/RAB23/RAB11B/PLA2G5/RAB9B/SNAP23/HLA-B/UNC93B1/CTSS/HLA-A/GNLY/HLA-H/MYO1C/ABCA1/DNM2/TRIM14/RAPGEF1/ITGAV/CDC42EP…
GOCC_PLASMA_MEMBRANE_RAFT	0.558483	0.000414283	0.0280277	0.0264934	CD177/SLC22A6/ADCY8/ADTRP/CAVIN3/CHRNA3/TEX101/CR1/ITGB2/PRTN3/MS4A1/HCK/CHRNA7/SLC6A3/CHRNB2/ITGAM/EHD2/SELE/CAV1/KCNMA1/HMOX1/HTR2A/PLVAP/NOS3/CDH15/MS4A4A/KCND2/CD8A/CAVIN2/TREM2/LCP2/ATP1A2/LYPD4/GASK1A/SELPLG/CLN3/CDH2/SMO/CAVIN1/PLPP1/CAV2/BVES/PTGIS/ADRA1A/KCNA5/DLC1/LRRK2/MLC1/ADD2/F2R/ADRA1B/TFPI/EMP2/FASLG/P2RY12/ATP2B4/TRPC4/EFNA5
GOCC_PLASMA_MEMBRANE_SIGNALING_RECEPTOR_COMPLEX	0.47449	8.17885e-06	0.00127014	0.00120061	CHRNA4/TRAV7/CACNG7/CACNG3/SHISA7/AMHR2/CACNG2/TRBV16/OLFM3/TRBV5-5/CACNG5/CHRNA6/INSRR/TRBV6-8/CHRNA9/SHANK1/HTR3B/TRBJ2-5/TRBV7-4/TRBV5-4/GRIN2A/TRBV5-7/TRAJ3/TRAV24/TRBV12-3/TRAV34/TRAV16/PLP1/NLGN1/TRBV30/TRBV20-1/TRBJ2-4/TRAV8-4/CHRNA3/GRIA3/TRAV4/TRBV7-7/TRAV8-6/TRBV19/TRBV28/TRBV5-6/CD79A/TRBV5-3/TRBV10-2/TRAV29DV5/TSPAN32/TRAV13-1/TRAV26-1/TRBV11-3/TRBV6-1/GRIK5/TRBV6-4/TRGV9/TRBV2/TRBJ2-…
GOCC_POSTSYNAPTIC_MEMBRANE	0.454048	0.000241972	0.0190045	0.0179642	CHRNA4/CACNG7/HTR5A/CACNG3/SHISA7/SLITRK1/GABRG3/CACNG2/GSG1L/SLC8A3/OPRM1/ATP2B2/CACNG5/CHRNA6/GABRA5/GABRG2/GABRA1/DGKB/CDH9/KCNA1/CHRNA9/GABRA4/LHFPL4/ANK1/CDH10/RPH3A/SHANK1/CNTN2/HTR3B/GABRQ/GRIN2A/DRD3/ARC/SLC6A11/NLGN1/LRRC4B/KCND3/CHRNA3/GRIA3/MUSK/SLITRK3/P2RX1/LRFN5/KCNJ4/SLITRK2/SYNDIG1/GRIK5/IGSF21/CHRNA7/PDLIM4/SLC6A3/ADORA2A/HTR3A/CHRNB2/GRIN3A/KCNH1/GRM2/CHRM2/GABRB3/ADGRL2/DCC/SOR…
GOCC_POSTSYNAPTIC_SPECIALIZATION_MEMBRANE	0.438274	0.0420921	0.455293	0.430369	CACNG7/HTR5A/CACNG3/SHISA7/SLITRK1/CACNG2/GSG1L/ATP2B2/CACNG5/GABRA5/CHRNA9/GABRA4/CDH10/GRIN2A/DRD3/ARC/NLGN1/LRRC4B/KCND3/SLITRK3/LRFN5/SYNDIG1/GRIK5/KCNH1/DCC/SORCS2/PTPRT/P2RX6/ERBB4/NLGN4X/GRID1/LRRC4C/GRID2/KCND2/LRFN2/DLG4/NETO1/CDH2/PRR7/NLGN2/CNKSR2/LRFN3/CNIH2/GRIA2
GOCC_POTASSIUM_CHANNEL_COMPLEX	0.499519	0.0100524	0.212	0.200395	KCNJ16/KCNG4/KCNK4/KCNA4/HCN4/KCNJ6/KCNA1/KCNN1/KCNQ2/KCNG2/KCNG1/DPP6/KCNA6/KCND3/KCNA10/KCNE1/KCNJ4/KCNS2/LRRC26/GRIK5/HCN2/KCNE2/LRRC55/KCNE1B/KCNF1/KCNV1/KCNH1/KCNB2/KCNK2/KCNMA1/KCNA3/KCNMB1/LRRC38/KCNG3/GRIK3/KCND2/GRIK4/KCNIP1/KCNJ8/DLG4/KCNE4/KCNA5/KCNE5/KCNS3/ABCC9/KCND1/KCNQ3/KCNH4/KCNA7/KCNJ1
GOCC_PRESYNAPSE	0.407814	0.00010403	0.00960592	0.00908007	PDYN/HRH3/SLC32A1/ATP2B3/SLC17A6/SLC1A6/SYNGR4/GAD2/SLC6A5/CASR/SLC17A8/KIF1A/SH3GL3/WNT7A/SLC4A10/SLC18A3/RIMS4/CHAT/ATCAY/SLC8A3/OPRM1/ATP2B2/P2RY4/NTS/GABRA5/AMPH/ADCYAP1/ADCY8/SNCB/NRXN1/CDH9/CNR1/SYT6/KCNA1/PENK/CDH10/RPH3A/GRIN2A/KIRREL3/CNGB1/SYT9/SLC6A11/NLGN1/KCNA6/LRRC4B/GPM6A/OTOF/SYT4/SLC5A7/SYT5/SLC6A17/SYNGR1/P2RX1/CALB1/PTPRN/SLC17A7/SYNDIG1/PNOC/ATP6V1B1/GRIK5/SV2B/RIMS3/CPLX4/SLC…
GOCC_PRESYNAPTIC_ACTIVE_ZONE	0.498767	0.0292071	0.375136	0.3546	SLC32A1/RIMS4/P2RY4/ADCY8/CDH10/GPM6A/OTOF/P2RX1/SLC17A7/RIMS3/ADORA2A/STX11/GPER1/CNTNAP1/GUCY1B1/RIMS1/SYT11/UNC13C/NTNG2/CDH2/SV2A/STX1B/EGFLAM/PPFIA2/LRFN3/P2RY1/ATP2B4/ADORA1/SYP
GOCC_PRESYNAPTIC_MEMBRANE	0.426634	0.0221853	0.328834	0.310833	SLC1A6/GAD2/SLC6A5/OPRM1/P2RY4/GABRA5/ADCY8/NRXN1/CDH9/CNR1/KCNA1/CDH10/GRIN2A/SLC6A11/LRRC4B/GPM6A/OTOF/P2RX1/GRIK5/RIMS3/HTR1B/IGSF21/SLC1A2/SLC6A3/ADORA2A/HTR3A/KCNH1/STX11/GRM2/GPER1/CNTNAP1/ERBB4/KCNA3/HTR2A/IL31RA/PDE2A/ADAM23/GRIK3/RIMS1/SYT11/GRIK4/UNC13C/NTNG2/PCDH17/CNTN1/CDH2/SLC6A9/CNTNAP4/STX1B/ADRA1A/NLGN2/CNTN5/LRFN3/P2RY1/SNPH/CLTB/KCTD12/ATP2B4/ADORA1/FOSL1/PCDH8/SYP
GOCC_SARCOLEMMA	0.425346	0.0311479	0.383484	0.362491	CACNG7/STAC2/SLC8A3/OPRM1/ANK1/TRIM72/CACNG1/KCND3/SNTG2/SGCA/STAC/SYNC/COL6A2/COL6A1/CAV1/AQP1/COL6A3/TGFB3/FLNC/DES/BGN/ANK2/SLC27A6/SGCD/VCAM1/KCNJ8/DYSF/ATP1A2/SCN1B/SLC2A5/CDH2/AQP4/SSPN/SLC8A2/CAV2/BVES/NOS1/FER1L5/MLIP/ADRA1A/AHNAK2/SGCE/CACNA2D1/POPDC2/CASQ1/PGM5/SYNM/SNTA1/RDX/SLC9A1/ATP2B4/PLEC/AHNAK/KCNJ5/POPDC3/CIB2/RTN2/VCL/STBD1/PDE9A/KRT19/ANXA1/CACNA1C/KCNB1
GOCC_SECRETORY_GRANULE_MEMBRANE	0.511802	3.14918e-07	7.17277e-05	6.78012e-05	CD177/CA4/SYCN/ZG16/SERPINB12/KIF1A/FAM170B/SLCO4C1/SPACA1/SERPINB10/RHOF/RAB44/CXCR1/ADGRE3/MS4A3/SELP/SYT9/VNN1/SERPINA5/MCEMP1/CLEC4D/ADGRG3/TMEM225/SYT4/CLEC4C/SIGLEC5/AZU1/SYT5/SYNGR1/FPR1/DMBT1/P2RX1/CR1/ZPBP/ATP8B3/MMP25/CXCR2/SELL/FPR2/ITGB2/SIGLEC9/LILRB2/FCGR3B/PIGR/TYROBP/C3AR1/ITGAM/C5AR1/GPR84/CAV1/CEACAM3/PTAFR/CD53/CD14/ADAM8/MGAM/NFAM1/FCAR/CHRNB4/DOK3/RAB31/ITGB3/IRAG2/CD38/CYBB/…
GOCC_SPECIFIC_GRANULE	0.506738	0.000716896	0.0404775	0.0382617	CD177/PRG3/CRISP3/SLCO4C1/RETN/ELANE/RAB44/MS4A3/FOLR3/MCEMP1/CLEC4D/ADGRG3/DEFA4/P2RX1/CAMP/MMP25/PGLYRP1/FPR2/ITGB2/CFP/CHI3L1/C3AR1/ITGAM/GPR84/CEACAM3/CD53/TIMP2/ADAM8/LTF/FCAR/CHRNB4/CYBB/LAIR1/CD93/ITGAL/HVCN1/DOCK2/CD33/PLAU/CEACAM8/RAB27A/CYBA/OSCAR/AOC1/PTX3/SLC2A5/ORM1/STOM/B2M/PLAUR/CLEC5A/BPI/OLR1/HPSE/OLFM4/ORM2/LCN2/CTSD/CHIT1/STK10/SLC2A3/BST1/CD59/TMBIM1/VCL/CLEC12A/ATP8B4/CXCL1/S…
GOCC_SPECIFIC_GRANULE_MEMBRANE	0.564468	0.00185312	0.0719452	0.0680067	CD177/SLCO4C1/RAB44/MS4A3/MCEMP1/CLEC4D/ADGRG3/P2RX1/MMP25/FPR2/ITGB2/C3AR1/ITGAM/GPR84/CEACAM3/CD53/ADAM8/FCAR/CHRNB4/CYBB/LAIR1/CD93/ITGAL/HVCN1/CD33/PLAU/CEACAM8/CYBA/SLC2A5/STOM/PLAUR/CLEC5A/OLR1/STK10/SLC2A3/BST1/CD59/TMBIM1/CLEC12A/ATP8B4/SNAP23/TOM1/TNFRSF1B/RAP2B/RAB37/TMC6/AP1M1/CEACAM1/TRPM2/ITGAV/LAMTOR1/AGPAT2/ALDH3B1/DNAJC5/DEGS1/SNAP25/SLC44A2/KCNAB2
GOCC_SYNAPTIC_MEMBRANE	0.440812	4.87813e-05	0.00520817	0.00492306	CHRNA4/CACNG7/SLC1A6/HTR5A/CACNG3/SHISA7/GAD2/SLC6A5/SLITRK1/GABRG3/CACNG2/RIMS4/GSG1L/SLC8A3/OPRM1/ATP2B2/P2RY4/CACNG5/CHRNA6/GABRA5/GABRG2/GABRA1/ADCY8/DGKB/NRXN1/CDH9/CNR1/SYT6/KCNA1/CHRNA9/GABRA4/LHFPL4/ANK1/CDH10/RPH3A/SHANK1/CNTN2/HTR3B/GABRQ/GRIN2A/DRD3/ARC/SLC6A11/NLGN1/LRRC4B/KCND3/GPM6A/OTOF/CHRNA3/GRIA3/MUSK/SLITRK3/P2RX1/LRFN5/KCNJ4/SLITRK2/SYNDIG1/GRIK5/RIMS3/HTR1B/IGSF21/SLC1A2/CHRN…
GOCC_SYNAPTIC_VESICLE_MEMBRANE	0.457662	0.0316845	0.38799	0.366751	SLC32A1/SLC17A6/SYNGR4/GAD2/SLC17A8/AMPH/SYT6/RPH3A/SYT9/OTOF/SYT4/SYT5/SLC6A17/SYNGR1/SLC17A7/SYNDIG1/ATP6V1B1/SV2B/SLC18A2/SYT8/RAB3C
GOCC_T_CELL_RECEPTOR_COMPLEX	0.470031	0.00412583	0.120995	0.114371	TRAV7/TRBV16/TRBV5-5/TRBV6-8/TRBJ2-5/TRBV7-4/TRBV5-4/TRBV5-7/TRAJ3/TRAV24/TRBV12-3/TRAV34/TRAV16/TRBV30/TRBV20-1/TRBJ2-4/TRAV8-4/TRAV4/TRBV7-7/TRAV8-6/TRBV19/TRBV28/TRBV5-6/TRBV5-3/TRBV10-2/TRAV29DV5/TRAV13-1/TRAV26-1/TRBV11-3/TRBV6-1/TRBV6-4/TRGV9/TRBV2/TRBJ2-6/TRAV12-1/TRAV13-2/TRBV5-1/TRAV5/TRBV7-2/TRBV9/TRBJ2-1/TRAV2/TRAV3/TRAV25/TRAV1-2/TRBV6-6/TRBV14/TRAV9-2/TRBJ2-7/TRBV11-2/TRBV7-1/TRBV29-…
GOCC_TERTIARY_GRANULE	0.517979	0.000344598	0.0245275	0.0231848	CD177/PRG3/SERPINB12/CRISP3/SERPINB10/ADGRE3/FTH1/FOLR3/MCEMP1/CLEC4D/CLEC4C/SIGLEC5/FPR1/CR1/MMP9/CAMP/PGLYRP1/FPR2/ITGB2/CFP/LILRB2/ITGAM/ALDOA/GPR84/PTAFR/CD53/TIMP2/ADAM8/LTF/MGAM/FCAR/CHRNB4/DOK3/CDA/CYBB/FCER1G/LAIR1/CD93/SIGLEC14/NCKAP1L/CD300A/FLG2/CD33/PLAU/ITGAX/TBC1D10C/CEACAM8/SLC11A1/VPS35L/CYBA/OSCAR/TNFAIP6/PTX3/ORM1/STOM/B2M/PGM1/SIRPA/CLEC5A/METTL7A/OLR1/TCIRG1/OLFM4/CTSD/CHIT1/C…
GOCC_TERTIARY_GRANULE_MEMBRANE	0.601141	0.000810515	0.0428144	0.0404707	CD177/MCEMP1/CLEC4D/CLEC4C/SIGLEC5/FPR2/ITGB2/LILRB2/ITGAM/GPR84/PTAFR/CD53/ADAM8/MGAM/FCAR/CHRNB4/CYBB/FCER1G/LAIR1/CD93/SIGLEC14/CD300A/CD33/PLAU/ITGAX/CEACAM8/SLC11A1/CYBA/STOM/SIRPA/CLEC5A/OLR1
GOCC_TRANSPORT_VESICLE	0.391163	0.00124518	0.0574884	0.0543414	CA4/SLC32A1/SYCN/SLC17A6/CHGA/PCSK2/SYNGR4/GAD2/ECE2/SLC17A8/KIF1A/SLC18A3/PRG2/NTS/AMPH/CPA3/SYT6/PENK/RPH3A/CLRN1/GRIN2A/KIRREL3/SYT9/OTOF/SYT4/SYT5/SLC6A17/SYNGR1/NPTX1/PTPRN/SLC17A7/SYNDIG1/ATP6V1B1/HLA-DQA1/SV2B/LAPTM5/HLA-G/SLC18A2/GALNT15/HCK/HLA-DQA2/SYT10/SYT8/RAB3C/STX11/HLA-DQB2/SYT3/HLA-DPB1/CRISPLD2/SEPTIN5/SCGN/ASTL/SYPL2/BGN/SYT11/RAB27A/RAB3B/HLA-DQB1/UNC13C/SEPTIN1/HLA-DRB5/APBA2…
GOCC_TRANSPORT_VESICLE_MEMBRANE	0.449475	0.00259868	0.0915299	0.0865194	CA4/SLC32A1/SYCN/SLC17A6/SYNGR4/GAD2/ECE2/SLC17A8/SLC18A3/AMPH/SYT6/RPH3A/SYT9/OTOF/SYT4/SYT5/SLC6A17/SYNGR1/PTPRN/SLC17A7/SYNDIG1/ATP6V1B1/HLA-DQA1/SV2B/HLA-G/SLC18A2/HLA-DQA2/SYT10/SYT8/RAB3C/HLA-DQB2/SYT3/HLA-DPB1/SCGN/SYPL2/RAB3B/HLA-DQB1/UNC13C/HLA-DRB5/HLA-DPA1/HLA-DRA/SV2A/HLA-DRB1/SLC6A9/SVOP/B2M/FOLR1/CBARP/SLC30A8/CD74/HLA-C/LRRK2/SYTL4/CNIH2/HLA-F/ITPR1/CLTB/SYT2/RAB27B/SEC24D/TMEM163/…
GOCC_TRANSPORTER_COMPLEX	0.474185	4.87669e-06	0.000778698	0.000736071	CLDN17/CHRNA4/CACNG7/CNGA3/CACNG3/KCNJ16/SHISA7/KCNG4/SCN10A/KCNK4/KCNA4/BEST2/GABRG3/SCNN1B/CACNG2/HCN4/ATP1B4/OLFM3/CACNG5/CHRNA6/GABRA5/BEST4/GABRG2/CLCNKB/GABRA1/KCNJ6/SCNN1G/KCNA1/CHRNA9/GABRA4/KCNN1/SHANK1/KCNQ2/KCNG2/HTR3B/GABRQ/GRIN2A/KCNG1/CNGB1/DPP6/SCN1A/CACNG1/CACNA1I/NLGN1/KCNA6/KCND3/KCNA10/CHRNA3/GRIA3/KCNE1/KCNJ4/SCN9A/UNC80/KCNS2/LRRC26/GRIK5/HCN2/KCNE2/CPT1C/LRRC55/ATP1A4/KCNE1B…
GOCC_U2_SNRNP	0.697516	0.012182	0.239208	0.226113	RNU2-1
GOCC_U5_SNRNP	-0.694645	0.0432279	0.460088	0.434902	RNU5F-1/RNU5D-1/RNU5A-1/RNU5B-1
GOCC_VACUOLAR_LUMEN	0.456361	0.00370434	0.113356	0.107151	SERPINB13/NCAN/SERPINB3/S100A7/CTSG/RETN/NSG2/ELANE/PLAC8/TXNDC5/AZU1/NEU4/PADI2/PRTN3/GPC5/CTSK/SERPINA3/ADA2/DCN/C3/HYAL1/MNDA/GPC6/BGN/PDGFRB/MPO/LUM/APOB/CD1E/PRSS57/NSG1/CTSL/VCAN/UNC13D/SMPD1/PRELP/NAPRT/SDC2/CD74/TCN2/HSPG2/HEXA/PYCARD/IFI30/BPI/HPSE/OGN/RNASE2/CSPG4/GRN/ARSA/CTSA/FASLG/FMOD/ORM2/MAN2B1/NAAA/CYB5R3/GPC1/ACP2/CTSD/IDS/ARHGAP45/CBLIF/IDUA/LIPA/PLD3/PYGB/PSAP/ACAN/CUBN/RNASE3…
GOCC_VACUOLAR_MEMBRANE	0.350132	0.0141775	0.25731	0.243224	SPPL2C/SLC7A14/SLCO4C1/RAB44/VNN1/EEF1A2/AZU1/SYNGR1/HLA-DOA/FPR1/ATP6V1B1/HLA-DQA1/LAPTM5/PIGR/ITM2C/HLA-DQA2/C3AR1/TSPAN1/COL6A1/TLR8/CD1D/HLA-DQB2/HLA-DPB1/VASN/SLC15A3/NFAM1/SLC22A17/IRAG2/THBD/ABCB6/ATP6V0D2/CEACAM8/SYT11/CD1B/HLA-DQB1/TLR7/MCOLN1/CYBRD1/GIMAP5/HLA-DMB/HLA-DRB5/HLA-DPA1/HLA-DRA/CLN3/TM6SF1/FFAR4/HLA-DRB1/BLOC1S1/STOM/SLC2A6/PLEKHF1/GNA11/RILP/MAP1LC3C/ATP6V0D1/TLR3/TRAF3IP3/…
GOCC_VESICLE_LUMEN	0.403596	0.00155217	0.0646708	0.0611306	PRG3/ZG16/SERPINB3/GIP/S100A7/CRISP3/GCG/CTSG/RETN/ELANE/MMRN1/S100A8/S100A12/PENK/LEFTY2/S100A9/PLAC8/AHSG/TXNDC5/FOLR3/SELENOP/DEFA4/MIF/AZU1/POMC/SERPINE1/CAMP/SPP2/NME2/PADI2/PGLYRP1/RARRES2/HK3/CFP/PRTN3/CHI3L1/SERPINA3/ALDOA/VEGFD/FCN1/TGFB1/ADA2/FGR/TIMP2/THBS1/CRISPLD2/C3/LTF/ISLR/TGFB3/SRGN/VWF/CDA/F13A1/ARHGAP9/GSN/MNDA/DOCK2/A2M/SERPING1/SPARC/A1BG/MPO/EPX/RAB27A/ITIH3/CLEC3B/CTSW/OSCA…
MF
ID	enrichmentScore	pvalue	p.adjust	qvalues	core_enrichment
GOMF_ACIDIC_AMINO_ACID_TRANSMEMBRANE_TRANSPORTER_ACTIVITY	0.695012	0.04979	0.490001	0.463177	SLC17A6/SLC1A6/SLC17A8/SLC17A7/SLC1A2/SLC1A1/SLC1A3
GOMF_ACTIVE_ION_TRANSMEMBRANE_TRANSPORTER_ACTIVITY	0.398563	0.020826	0.320245	0.302714	SLC32A1/SLC22A8/SLC1A6/SLC5A8/SLC6A5/SLC26A9/SLC22A6/SLC4A10/SLC8A3/SLC37A2/SLCO4C1/SLC26A3/SLC9C2/SLC4A1/SLC17A2/ABCB11/ABCA12/SLC12A3/SLC4A4/SLC13A2/SLC6A11/SLC5A7/SLC9A3/SLC17A7/SLC13A1/ATP1A4/SLC18A2/ATP4A/SLC1A2/SLC6A3/SLCO2A1/SLC24A4/SLC17A4/SLC12A1/SLC28A2/SLC6A12/SLC26A10/SLC23A1/SLC1A1/ATP1A3/SLC9A9/ABCB6/SLC24A3/SLC11A1/SLC6A13/SLC12A5/SLC10A4/SLC45A1/ATP1A2/SLC22A7/SLC1A3/SLC15A1/SLC6A…
GOMF_ACTIVE_TRANSMEMBRANE_TRANSPORTER_ACTIVITY	0.393197	0.00784537	0.181211	0.171291	SLC32A1/SLC22A8/SLC17A6/SLC6A19/SLC1A6/SLC5A8/SLC6A5/SLC26A9/SLC17A8/SLC22A6/SLC4A10/SLC8A3/ABCC12/SLC37A2/SLCO4C1/SLC26A3/SLC9C2/SLC4A1/SLC17A2/ABCB11/ABCA12/SLC12A3/SLC4A4/SLC13A2/SLC6A11/SLC5A7/SLC9A3/SLC6A17/SLC17A7/ABCA8/SLC13A1/ATP1A4/SLC18A2/ATP4A/SLC1A2/SLC6A3/SLCO2A1/ABCG4/ABCG2/SLC24A4/SLC17A4/SLC12A1/SLC15A3/SLC28A2/SLC16A2/SLC16A12/ABCB5/SLC6A12/SLC26A10/SLC23A1/SLC1A1/ATP1A3/SLC9A9/A…
GOMF_AMIDE_BINDING	0.355743	0.012835	0.244976	0.231566	NPBWR2/POM121L12/CLEC4M/SSTR4/OPRM1/GPR149/GLP1R/SSTR3/AVPR1B/ADCYAP1R1/MAG/CMA1/SOAT2/NPFFR2/MC4R/MC3R/CCKBR/GRIN2A/TRBV12-3/FOLR3/SSTR2/NLGN1/SLC7A9/GALR1/TRAV8-4/GRIA3/TRAV29DV5/CD209/HLA-DQA1/TRGV9/HLA-G/AC098591.2/FPR2/ITGB2/PEX5L/OPRL1/LILRB2/CHRNA7/MRGPRX2/GALR2/NPBWR1/DLGAP3/ITM2C/ITGAM/CD1C/GLP2R/EBI3/CD1D/APOE/ITM2A/TRAV19/HLA-DPB1/CD14/AVPR1A/GHSR/PCSK5/TRGV3/FOLR2/CD300LF/BDKRB1/NFATC…
GOMF_AMINO_ACID_TRANSMEMBRANE_TRANSPORTER_ACTIVITY	0.481113	0.0456257	0.473959	0.448014	SLC32A1/SLC17A6/SLC6A19/SLC1A6/SLC6A5/SLC7A14/SLC17A8/SLC38A8/SLC6A11/SLC7A9/SLC7A13/SLC17A7/SLC7A3/SLC1A2/SLC16A2/SLC6A12/SLC1A1/SLC6A13/SLC7A4/SLC47A1/SLC1A3/SLC6A9/SLC6A20/SLC7A7/SLC66A1L/SLC6A18
GOMF_ANION_CHANNEL_ACTIVITY	0.532237	0.00906416	0.200106	0.189152	CLDN17/CLCA4/CCT8L2/CLCA2/SLC26A9/BEST2/GABRG3/GABRA5/BEST4/GABRG2/CLCNKB/GABRA1/GABRA4/BSND/GABRQ/ANO5
GOMF_ANION_TRANSMEMBRANE_TRANSPORTER_ACTIVITY	0.405256	0.00032306	0.0234837	0.0221982	CLDN17/CLCA4/CCT8L2/SLC32A1/SLC22A8/SLC17A6/SLC6A19/SLC1A6/CLCA2/SLC5A8/SLC6A5/SLC26A9/SLC14A2/SLC7A14/BEST2/GABRG3/SLC17A8/SLC22A6/SLC4A10/SLC18A3/SLC37A2/SLC22A12/SLCO4C1/SLC26A3/GABRA5/BEST4/GABRG2/SLC9C2/CLCNKB/GABRA1/SLC4A1/GABRA4/SLC17A2/ABCB11/ABCA12/SLC12A3/BSND/SLC4A4/SLC38A8/GABRQ/SLC13A2/SLC6A11/ANO5/SLC7A9/ADAMTS8/SLC5A7/SLC9A3/SLC51B/MFSD4A/SLC7A13/SLC17A7/SLC7A3/AQP3/SLC52A1/SLC13A1…
GOMF_ANTIGEN_BINDING	0.692495	1e-10	7.59222e-08	7.17661e-08	CLEC4M/IGHV7-4-1/IGHA2/IGHV3-64D/IGLV2-8/JCHAIN/IGKV2-30/IGHA1/IGHV6-1/IGHV4-61/IGLV7-43/IGLC7/IGHV3-20/IGHV5-10-1/IGHM/IGHV4-31/IGHV1-69D/IGHV1-45/IGHV1-3/IGHV3-49/IGLV1-51/IGHV3-72/IGLV6-57/IGHV5-51/IGHV1-58/IGHE/IGHV4-4/IGLV2-14/IGHV4-28/IGHV2-26/IGHV4-59/IGHV3-73/IGHV3-35/IGLC6/IGHV3-30/IGHV3-16/IGKV3D-11/IGLL5/IGKV1-17/IGLV1-40/TRBV12-3/IGKV1-5/IGHV4-34/IGKV1D-12/IGLV3-19/IGKV3-15/IGKV1D-39/…
GOMF_ANTIOXIDANT_ACTIVITY	0.475665	0.0398219	0.443798	0.419503	HBE1/HBA1/SRXN1/GPX6/HBZ/TXNDC2/GSTA1/S100A9/HBG1/DUOX2/HBG2/TPO/LOXHD1/LTC4S/APOE/ALOX5AP/GPX7/PXDN/PTGS1/CYGB/MPO/EPX/NXN/CLIC2/PTGES/ALB/GPX8/GPX3/DUOX1/SOD2/SESN2/HBQ1/IPCEF1/HBA2/HBM
GOMF_BASAL_TRANSCRIPTION_MACHINERY_BINDING	-0.630129	0.00511328	0.140104	0.132434	MIR16-1/MIR297/MIR375
GOMF_C_C_CHEMOKINE_BINDING	0.676282	0.0204318	0.318515	0.301079	ACKR1/CXCR1/CCR3/CCR10/CXCR5/CXCR2/CCR2/XCR1/CCR7/CCR8/CCR4/ACKR2/CCR6/CCR1/CXCR6/ACKR3/CCR5/CCR9/CXCR3/ACKR4
GOMF_CALCIUM_DEPENDENT_PROTEIN_BINDING	0.561823	0.00258688	0.0915299	0.0865194	CD177/CRNN/S100A7A/CLEC4M/S100A7/PVALEF/S100A8/S100A12/S100A7L2/S100A9/SELP/MASP1/AL450447.1/DMBT1/FCN2/S100B/SYT8/PLSCR3/CABP1/CASQ2/A2M
GOMF_CALMODULIN_BINDING	0.484162	0.000693692	0.0395	0.0373376	IQCF3/IQCF2/ATP2B3/CNGA2/SLC8A3/RIT2/ATP2B2/SRY/MYH6/ARPP21/ADCY8/CAMK2B/KCNH5/GAP43/KCNN1/MYH13/KCNQ2/REM1/MAP6D1/MYH7/CAMK2A/MYH1/NOS2/TRPV5/KCNH1/CAMK1G/MYO1G/CNN1/AEBP1/MYO3A/CAMK1/NOS3/MYH11/MYO1F/AKAP12/RGS2/MYH4/PNCK/ITPKA/TRPV4/MYLK/IQCF6/MYO5A/ENKUR/AKAP5/UNC13C/PDE1C/KCNN3/IQCF1/CALD1/SLC8A2/GEM/SPHK1/RGS1/NOS1/ADD2/PDE1A/KCNQ3/MYO15A/NGFR/MAP2/SNTA1/SLC9A1/ATP2B4/MAP6/GRIN1/ADCY1/FAS/M…
GOMF_CARBOHYDRATE_BINDING	0.46373	0.000103678	0.00960592	0.00908007	REG3G/PRG3/NCAN/ZG16/GAL3ST3/CLEC4M/COLEC10/ITLN1/CLEC2L/CLEC4G/LMAN1L/CLC/PRG2/CLEC20A/MAG/FCER2/LGALS2/SELP/CLEC10A/PPP1R3A/MGAT2/CLEC4D/SIGLEC6/GALNT16/CLEC4C/SIGLEC5/GRIFIN/SIGLEC7/CHODL/CD22/SIGLEC10/FCN2/ALDOB/APCS/MRC1/CLEC4E/GCK/CD209/ITLN2/SIGLEC8/CHI3L2/SELL/HK3/GALNT15/PKD1L2/COLEC11/SIGLEC9/CHI3L1/KRT1/CLECL1/SIGLEC1/SELE/ALDOA/CD69/FCN1/KLRB1/ADGRL2/P3H2/SIGLEC11/SIGLEC12/MGAM/P4HA3/…
GOMF_CARBOXYLIC_ACID_BINDING	0.43227	0.00697501	0.167229	0.158074	GAD2/SIGLECL1/CASR/CPS1/GSTA1/TAT/S100A8/MAG/LRAT/S100A9/SELP/SERPINA5/FOLR3/GCHFR/PADI4/SIGLEC6/SIGLEC5/PTGDS/SIGLEC7/CD22/SIGLEC10/NME2/NR1H4/SIGLEC8/UGT1A8/SIGLEC9/NOS2/GRIN3A/SELE/CYP27C1/CYP26C1/FCN1/ALOX5AP/P3H2/SIGLEC11/SIGLEC12/FOLR2/UGT1A3/CYP2W1/P4HA3/EGLN1/SIGLEC14/AFP/MTHFS/SLC1A1/NOS3/CASTOR1/CD33/GRIN3B/UGT1A1/GPR31/ST8SIA2/CYP26A1/PCK1/FFAR4/FABP2/FOLR1/FABP3/ST8SIA4/NOS1/PRR7/ALB/…
GOMF_CATION_CHANNEL_ACTIVITY	0.454824	3.55861e-05	0.00419241	0.00396291	CHRNA4/OTOP2/CCT8L2/CACNG7/CNGA3/OTOP3/CACNG3/KCNJ16/KCNG4/SCN10A/KCNK4/KCNA4/CNGA2/SCNN1B/CACNG2/HCN4/OPRM1/P2RX2/CACNG5/CHRNA6/KCNH5/CNR1/KCNJ6/SCNN1G/KCNA1/CALHM6/CHRNA9/KCNN1/KCNQ2/KCNG2/HTR3B/GRIN2A/KCNG1/CNGB1/SCN1A/CACNG1/CACNA1I/KCNA6/KCND3/GPM6A/KCNA10/CHRNA3/GRIA3/KCNE1/KCNJ18/P2RX1/KCNJ4/SCN9A/ASIC2/NOX5/UNC80/KCNS2/LRRC26/GRIK5/HCN2/KCNE2/LRRC55/HTR1B/KCNE1B/CALHM1/KCNK16/PKD1L2/CACNA…
GOMF_CHANNEL_REGULATOR_ACTIVITY	0.445262	0.0125321	0.243272	0.229955	CABP2/CACNG7/NPY2R/CACNG3/CACNG2/PRSS41/CACNG5/NRXN1/HPCAL4/BSND/DPP6/CACNG1/NPY/REM1/KCNE1/LRRC26/KCNE2/LRRC55/KCNE1B/CHRNA7/KCNV1/GRM2/CAV1/SCN2B/FXYD6/KCNMB1/LRRC38/SGK1/FXYD2/FKBP1B/PRKCB/STIMATE/SCN4B/KCNIP1/LYNX1/SCN1B/FLNA/FGF12/NRXN2/GEM/ADRB2/KCNE4/SCN3B/NOS1/FXYD7/KCNE5/KCNS3/PDZD3/ABCC9/ITPR1/SLC9A3R1/SNTA1/ATP2B4/KCNIP3/FXYD6P3/FGF11
GOMF_CHEMOKINE_ACTIVITY	0.578709	0.0215635	0.324544	0.306778	CCL13/CCL25/CCL11/CXCL5/CCL19/CCL23/CCL21/CCL18/CCL28/CCL3/CCL22/CXCL6/CCL1/CCL16/CCL17/CCL8/PF4V1/CCL7/CCL2/CXCL13/CCL4/CCL5/XCL2/CXCL2/CCL3L3/CCL15/CXCL9/PPBP/PF4/CXCL1/CXCL3/CXCL12
GOMF_CHEMOKINE_BINDING	0.638594	0.0190573	0.309092	0.292172	ACKR1/CXCR1/CCR3/CCR10/CXCR5/CXCR2/CCR2/PDPN/XCR1/CCR7/CCR8/CCR4/ITGB3/ACKR2/CCR6/A2M/CCR1/CXCR6/ACKR3/CCR5/ITGA4/CCR9/CXCR3/ACKR4
GOMF_CHLORIDE_TRANSMEMBRANE_TRANSPORTER_ACTIVITY	0.450586	0.0388312	0.438568	0.41456	CLDN17/CLCA4/CLCA2/SLC26A9/BEST2/GABRG3/SLC26A3/GABRA5/BEST4/GABRG2/CLCNKB/GABRA1/SLC4A1/GABRA4/SLC12A3/BSND/GABRQ/ANO5/SLC18A2/SLC6A3/GABRB3/CLIC6/SLC12A1/SLC26A10/SLC1A1/ANO1/SLC12A5/TTYH2
GOMF_COLLAGEN_BINDING	0.553985	0.00766423	0.179348	0.16953	LACRT/MUSK/PODN/MMP9/CCBE1/LRRC15/COL6A2/CTSK/COL6A1/MMP12/DCN/THBS1/ANTXR1/NID2/VWF/ACHE/AEBP1/LOX/SPARCL1/PCOLCE/COMP/SPARC/ITGA11/DDR2/DSPP/COL5A3/LUM/NID1/MRC2/ITGA10/FN1/CTSL/COL14A1/ASPN
GOMF_COMPLEMENT_BINDING	0.664442	0.0493324	0.488534	0.46179	CRP/CR1/APCS/C8A/ITGB2/CR2/ITGAM/C5AR1/VSIG4/CFB/CD93/PTX3/C8G/MEGF10/CD59/C4B
GOMF_CYTOKINE_ACTIVITY	0.387838	0.0226117	0.332271	0.314082	IFNA4/IL36A/WNT8A/IFNA14/CER1/BMP3/WNT7A/IL1F10/CCL13/IL36RN/VSTM1/GDF2/IL13/CMTM5/CCL25/CCL11/IL36G/LEFTY2/IFNA2/IL22/IL36B/CXCL5/CCL19/CCL23/CSF2/IFNA6/IL9/MIF/GDF6/CCL21/CCL18/WNT1/CCL28/GREM1/BMP10/NRG1/CD70/WNT9B/IFNL3/WNT7B/SECTM1/IL27/CCL3/GREM2/GDF5/CCL22/CXCL6/CTF1/EBI3/TNF/IL11/CCL1/TGFB1/IL24/CCL16/TGFB3/THPO/CRLF1/OSM/IL16/LTA/IL26/IL17B/CMTM2/IL1RN/LTB/CCL17/CCL8/CSF3/IL17A/IL10/TAFA…
GOMF_CYTOKINE_BINDING	0.547503	0.000271228	0.0207042	0.0195708	CER1/SOST/IL36RN/ELANE/IL1R2/NLRP7/ACKR1/CXCR1/CCR3/IL5RA/CCR10/WFIKKN2/CXCR5/GREM1/CXCR2/CSF1R/CCR2/CSF3R/ACVRL1/PDPN/GREM2/IL12RB1/GDF5/EBI3/XCR1/CCR7/CD4/IL2RA/VASN/THBS1/CCR8/IL1R1/IL13RA2/TGFB3/PXDN/CRLF1/CCR4/ENG/IL10RA/IL31RA/ITGB3/ACKR2/IL6R/CCR6/COMP/A2M/IL1RN/TNFRSF9/CCR1/CXCR6/ACKR3/OSMR/IL12B/CHRD/NRROS/LRRC32/IL2RB/IL22RA2/CCR5/NOG/ITGA4/TGFBR3L/IL17F/NRP2/CD74/CCR9/IL18BP/IL20RB/NRP…
GOMF_CYTOKINE_RECEPTOR_ACTIVITY	0.582042	0.000627668	0.0369729	0.0349489	GFRAL/IL17REL/IL1RAPL2/IL1R2/FLT3/CXCR1/CCR3/IL5RA/CCR10/CXCR5/GFRA2/CXCR2/CCR2/IL7R/CSF3R/CSF2RB/IL12RB1/EBI3/XCR1/CCR7/CD4/IL2RA/CCR8/IL1R1/IL13RA2/CRLF1/CCR4/IL10RA/IL31RA/ACKR2/IL6R/CCR6/IL18RAP/CMKLR1/CCR1/IL21R/CXCR6/ACKR3/OSMR/IL12B/IL2RB/IL10RB/IL22RA2/CCR5/GFRA1/CD74/F3/IFNAR2/CCR9/IL20RB/IL17RC/IL1RL1/CXCR3
GOMF_CYTOKINE_RECEPTOR_BINDING	0.357604	0.0459161	0.475022	0.449018	DEFB106B/DEFB103B/IFNA4/GH2/IL36A/CSH1/IFNA14/CSHL1/IL1F10/CCL13/IL36RN/IL13/CCL25/CCL11/IL36G/TFF2/LEFTY2/IFNA2/IL22/IL36B/NTRK1/RHEX/CXCL5/CCL19/CCL23/DEFB4A/CSF2/IFNA6/IL9/MIF/CCL21/CCL18/CCL28/GREM1/CD70/CCR2/IL27/CCL3/IL12RB1/FADD/CCL22/VEGFD/CXCL6/CTF1/TNF/IL11/CCL1/ITGA5/TGFB1/CCL16/CD300LF/TGFB3/STAP1/PXDN/CRLF1/ENG/OSM/CDH5/LTA/ITGB3/IL6R/IL1RN/LTB/CCL17/CCL8/CSF3/IL10/GATA3/IL20/OSMR/TN…
GOMF_DELAYED_RECTIFIER_POTASSIUM_CHANNEL_ACTIVITY	0.609536	0.0468938	0.477192	0.45107	KCNG4/KCNA4/KCNA1/KCNQ2/KCNG2/KCNG1/KCNA6/KCNA10/KCNE1/KCNE2/KCNE1B/KCNH1/KCNB2/KCNA3/KCNG3/KCNE4/KCNA5/KCNE5/KCNS3/KCNQ3/KCNA7
GOMF_DNA_BINDING_TRANSCRIPTION_ACTIVATOR_ACTIVITY	0.341337	0.0233104	0.337518	0.319042	TFAP2B/LHX3/CDX4/POU4F2/MYF5/RAX2/NKX2-6/NEUROD1/PAX1/ZIC3/CEBPE/NEUROD2/DMRT1/MYOG/TP63/PHOX2B/CRX/OTX2/NKX6-3/BARHL1/FEZF2/HOXB1/HAND1/MEOX2/CREB3L3/MYCN/MEOX1/RAX/NPAS4/SOX10/BARHL2/MYF6/GATA1/TCF21/IRX6/NR1H4/LMX1A/RBPJL/MAFA/ALX1/ESRRB/DUX4/NR4A3/ONECUT1/SPI1/MAFB/HAND2/MSGN1/FOXI1/SOX18/IRF4/PRRX1/SOX17/KLF4/NFATC1/EGR4/AR/SALL2/NDN/SOX1/GLI2/MESP1/FLI1/PITX3/GSX1/MIXL1/FOXF2/ZBTB16/ERG/GAT…
GOMF_ENDOPEPTIDASE_ACTIVITY	0.34107	0.0284951	0.371577	0.351236	USP17L15/PRSS47/PGA3/CASP14/PCSK2/SPPL2C/ECE2/CTRB2/TMPRSS11F/CELA2A/USP17L8/PSMB11/ADAM30/PRSS41/CELA1/KLK5/CPS1/PRSS38/CLC/CTSG/PYDC1/MMP26/TPSD1/ADAM7/LMLN2/CTSL3P/CELA3A/PRSS45P/PRSS29P/ELANE/TPSAB1/USP17L2/CMA1/PRSS21/CTRB1/TPSG1/CTRL/TPSB2/KLK13/MEP1B/TMPRSS11B/MMP10/CELA3B/USP2/MASP1/MMP28/PSMA8/ADAMTS8/CTSE/AZU1/TLL1/MMP1/MMP9/ADAMTS2/MMP25/ADAM12/ADAM33/OVCH1/CAPN11/MMP2/ADAMDEC1/MMP3/F7…
GOMF_ENDOPEPTIDASE_REGULATOR_ACTIVITY	0.37619	0.0441673	0.464715	0.439276	CST9LP1/SERPINB13/SERPINB4/SERPINB3/SERPINB12/SERPINB7/A2ML1/SPOCK3/SERPINB2/AVP/SERPINA9/CST6/SERPINA12/SERPINB10/BIRC8/SERPINA2/NLRP7/C3P1/WFDC5/AHSG/WFIKKN2/SERPINA5/TFPI2/SERPINE1/CSN2/SPP2/ITIH1/CD27/SPOCK1/SERPINA3/CARD18/TIMP2/C3/LTF/COL6A3/SPINK2/SERPINF1/PI3/CARD17/A2M/SERPING1/VSIR/SFRP2/CPAMD8/CST2/ITIH3/RENBP/SPOCK2/SPINK5/BIRC7/PAPLN/FETUB/ITIH2/AGT/TNFSF14/WFDC1/SERPINA7/COL7A1/SERP…
GOMF_EXOGENOUS_PROTEIN_BINDING	0.498141	0.0462275	0.476429	0.450349	CLEC4M/SERPINB3/CLEC4G/GPR15/GYPA/CR1/MRC1/SLC52A1/CD209/AXL/CR2/CD4/ITGA5/ITGB7/TNFRSF4/MOG/HTR2A/ITGB3/SLAMF1/CD86/CD80/SELPLG/CLDN9/CCR5/ICAM1
GOMF_EXTRACELLULAR_MATRIX_STRUCTURAL_CONSTITUENT	0.443954	0.00935426	0.202854	0.191749	PRG3/UMOD/PRG2/MMRN1/FBLN2/MUC4/COL23A1/HMCN2/TFPI2/MFAP4/OPTC/PODN/TNC/LAMA1/FBLN1/CHI3L1/COL6A2/ZPLD1/SPON1/MUC5AC/THBS2/COL1A1/COL6A1/POSTN/COL3A1/CD4/EMILIN1/COL6A5/DCN/COL1A2/THBS1/CILP/EMILIN3/COL10A1/COL6A3/PXDN/COL15A1/COL11A1/FBLN5/NID2/VWF/SRPX/AEBP1/EFEMP2/PCOLCE/COMP/FBN3/FBN1/SPARC/COL24A1/COL5A2/COL18A1/BGN/COL4A6/COL8A2/COL5A1/DSPP/MFGE8/IGFBP7/ENAM/COL5A3/EFEMP1/LUM/MMRN2/COL8A1/E…
GOMF_FATTY_ACID_TRANSMEMBRANE_TRANSPORTER_ACTIVITY	0.673819	0.0426206	0.457185	0.432158	SLC17A6/SLC1A6/SLC5A8/SLC17A8/SLC17A7/SLC1A2
GOMF_FIBRONECTIN_BINDING	0.63035	0.0261467	0.354485	0.33508	LACRT/IGFBP6/MYOC/FBLN1/LRRC15/CTSK/SSC5D/THBS1/ITGB3/IGFBP5/SFRP2/FSTL3/CTSL/ITGA4/CCDC80/LOXL3/CCN2/ITGA3
GOMF_G_PROTEIN_COUPLED_CHEMOATTRACTANT_RECEPTOR_ACTIVITY	0.657152	0.0233222	0.337518	0.319042	CXCR1/CCR3/CCR10/CXCR5/CXCR2/CCR2/XCR1/CCR7/CCR8/CCR4/ACKR2/CCR6/CMKLR1/CCR1/CXCR6/ACKR3/CCR5/CCR9/CXCR3/ACKR4
GOMF_G_PROTEIN_COUPLED_RECEPTOR_BINDING	0.403131	0.00502202	0.138929	0.131324	DEFB106B/DEFB103B/PYY/PDYN/INSL5/WNT8A/PRLH/GIP/WNT7A/GCG/PPY/AVP/GPHA2/CCL13/NTS/ADCYAP1/CCL25/CCL11/PENK/NPFFR2/TFF2/SHANK1/PTGER1/SAG/CCKBR/DRD3/EDN3/CXCL5/CCL19/RSPO3/CCL23/RSPO1/DEFB4A/NPY/RTP5/MYOC/GNAT1/CCL21/FPR1/NECAB2/POMC/CCL18/WNT1/CCL28/GNAO1/PNOC/CCR2/WNT9B/WNT7B/UCN2/ADORA2A/CCL3/CCL22/CXCL6/FCN1/CALCB/CNRIP1/CLIC6/CCL1/ADA2/AVPR1A/C3/CCL16/TAC1/AGTR1/BDKRB2/S1PR1/FEM1A/SFRP1/APLP1…
GOMF_GATED_CHANNEL_ACTIVITY	0.455346	4.0068e-05	0.00457359	0.00432322	CHRNA4/CLCA4/CCT8L2/CACNG7/CNGA3/CLCA2/CACNG3/KCNJ16/KCNG4/SCN10A/KCNU1/KCNK4/KCNA4/CNGA2/GABRG3/SCNN1B/CACNG2/HCN4/OPRM1/P2RX2/CACNG5/CHRNA6/GABRA5/GABRG2/CLCNKB/GABRA1/KCNH5/CNR1/KCNJ6/SCNN1G/KCNA1/CHRNA9/GABRA4/KCNN1/KCNQ2/KCNG2/HTR3B/GABRQ/GRIN2A/KCNG1/CNGB1/SCN1A/CACNG1/CACNA1I/ANO5/KCNA6/KCND3/KCNA10/CHRNA3/GRIA3/KCNE1/KCNJ18/P2RX1/KCNJ4/SCN9A/ASIC2/KCNS2/LRRC26/GRIK5/HCN2/KCNE2/LRRC55/HTR1…
GOMF_GLYCOSAMINOGLYCAN_BINDING	0.448668	0.00170192	0.0676115	0.0639103	DEFB106B/REG3G/NCAN/ZG16/HAPLN4/LRTM2/SPOCK3/RSPO2/PGLYRP2/LIPC/JCHAIN/CTSG/PRG2/SOST/IGHM/ELANE/SELP/SERPINA5/RSPO3/CCL23/RSPO1/ADAMTS8/AZU1/THBS4/NELL1/SUSD5/PGLYRP1/PGLYRP3/LYVE1/SELL/STAB1/PGLYRP4/GREM2/THBS2/POSTN/CXCL6/APOE/ADA2/DCN/THBS1/CRISPLD2/LTF/HAPLN3/FGF7/COL11A1/STAB2/ENG/CCN4/ADAMTS1/REG4/EFEMP2/PCOLCE/COMP/FBN1/ADGRE2/SFRP1/APLP1/ADAMTS3/CCL8/BGN/SULF1/GPNMB/ADAMTS15/LAYN/PTPRC/C…
GOMF_GROWTH_FACTOR_BINDING	0.410575	0.0460911	0.475741	0.449698	IL36RN/IL1R2/NLRP7/FLT3/IGFBP6/NTRK1/WFIKKN2/IGFALS/ACVRL1/COL1A1/COL6A1/COL3A1/IL2RA/COL1A2/VASN/THBS1/IL1R1/TEK/TGFB3/PXDN/ENG/CCN4/IL10RA/ITGB3/IL6R/IGFBP5/A2M/DUSP1/IL1RN/HTRA1/PDGFRB/COL5A1/IGFBP7/OSMR/FGFBP1/NRROS/LRRC32/IL2RB/PDGFRA/FLT4/CXCL13/LTBP2/TGFBR3L/FGFR1/FGFR2/NRP2/CCN1/COL4A1/NRP1/CCN2/HTRA3/NGFR/LTBP3/GPC1/CD109/PDGFB/FURIN/LTBP1/KDR/CCN5/PTN/LIFR/HYAL2/HTRA4/S100A13/TSKU/SHC1/…
GOMF_GTPASE_ACTIVITY	0.379335	0.00790295	0.181211	0.171291	TUBA3C/DNM1P34/RIT2/NLRP10/IRGC/SEPTIN12/GNG10/TUBB4A/RHOF/GNG8/RERGL/RAB44/RGS8/EEF1A2/REM1/GNAT1/SEPTIN14/GBP7/NUGGC/GNAO1/GNG5/RAB39B/RAB3C/RAB33A/RHOH/SEPTIN5/RAB1C/RAB7B/RAB39A/TUBB6/DIRAS2/RAB31/ERAS/RASL12/RAB34/RAB43/TUBB3/GNGT2/RGS18/RGS2/RAB27A/RHOJ/RAB3B/RAB38/MRAS/RERG/SEPTIN1/GIMAP7/GNG11/DIRAS1/DNM1P46/AGAP2/GEM/GNA11/ARL4C/RGS1/RND2/MX2/RAB42/RAC2/RASL10B/MX1/RAB24/ATL1/LRRK2/RGS19…
GOMF_HIGH_DENSITY_LIPOPROTEIN_PARTICLE_BINDING	0.778378	0.0274226	0.36455	0.344594	MIR9-1
GOMF_IMMUNE_RECEPTOR_ACTIVITY	0.604671	9.08693e-06	0.0013498	0.00127591	GPR32P1/GPR33/GFRAL/IL17REL/IL1RAPL2/IL1R2/FLT3/CXCR1/CCR3/IL5RA/CCR10/CXCR5/GFRA2/HLA-DOA/FPR1/CR1/CXCR2/HLA-DQA1/FPR2/CCR2/IL7R/CSF3R/LILRB2/CR2/PIGR/HLA-DQA2/CSF2RB/C3AR1/IL12RB1/C5AR1/EBI3/XCR1/CCR7/FPR3/HLA-DQB2/CD4/IL2RA/CCR8/IL1R1/IL13RA2/LILRB1/CRLF1/CCR4/IL10RA/IL31RA/ACKR2/IL6R/FCER1G/CCR6/IL18RAP/C5AR2/CMKLR1/CCR1/IL21R/CXCR6/ACKR3/OSMR/HLA-DQB1/IL12B/IL2RB/FCGR2B/KIR2DL4/IL10RB/HLA-DP…
GOMF_IMMUNOGLOBULIN_BINDING	0.669493	0.0238089	0.339926	0.321318	UMOD/JCHAIN/FCER2/CD22/MS4A2/MS4A1/FCGR3B/FCER1A/LILRA2/CD4/FCAR/VWF/FCER1G/FCGR2A/FCGR3A/FCGR2B/FCGR1A/FCGR1B
GOMF_IMMUNOGLOBULIN_RECEPTOR_BINDING	0.721999	6.97145e-07	0.000132322	0.000125078	IGHV7-4-1/IGHA2/IGHV3-64D/JCHAIN/IGHA1/IGHV6-1/IGHV4-61/IGLC7/IGHV3-20/IGHV5-10-1/IGHM/IGHV4-31/IGHV1-69D/IGHV1-45/IGHV1-3/IGHV3-49/IGHV3-72/IGHV5-51/IGHV1-58/IGHE/IGHV4-4/IGHV4-28/IGHV2-26/IGHV4-59/IGHV3-73/IGHV3-35/IGLC6/IGHV3-30/IGHV3-16/IGLL5/IGHV4-34/IGHV3-48/IGKC/IGHV3-23/IGLL1/IGHV3-38/IGLC3/IGLC2/IGHV1-18/IGHV2-5/IGHV3-74/IGHV2-70/IGHV3-15/IGHV3-13/IGHV3-7/IGHV3-21/TRBC1/FGR/TRBC2/IGHV3-6…
GOMF_INORGANIC_ANION_TRANSMEMBRANE_TRANSPORTER_ACTIVITY	0.474075	0.00382852	0.115267	0.108957	CLDN17/CLCA4/CCT8L2/SLC22A8/CLCA2/SLC26A9/BEST2/GABRG3/SLC22A6/SLC4A10/SLC37A2/SLC26A3/GABRA5/BEST4/GABRG2/CLCNKB/GABRA1/SLC4A1/GABRA4/SLC12A3/BSND/SLC4A4/GABRQ/ANO5/ADAMTS8
GOMF_INTEGRIN_BINDING	0.49548	0.00203225	0.0758818	0.0717279	CD177/CASR/MADCAM1/FCER2/ICAM3/PTPRZ1/ADAMTS8/THBS4/ACTN3/NRG1/ITGB2/CDH26/JAML/ITGAM/JAM2/TNN/COL3A1/TSPAN4/EMILIN1/ITGA5/TIMP2/ITGB7/THBS1/FAP/THY1/JAM3/FBLN5/VWF/SEMA7A/CCN4/ITGB3/LCP1/COMP/FBN1/ITGAX/ADAM23/GPNMB/SFRP2/COL5A1/MFGE8/FERMT2/VCAM1/TNXB/FN1/FERMT3/DMP1/ICAM1/MMP14/CD40LG/ITGA4/EGFL6/ADAM11/ISG15/CCN1/S1PR2/EDIL3/CD226/S1PR3/CCN2/ICAM5/EMP2/LGALS12/ITGA3/LAMA3/FGF1/ITGBL1/ADAM15/I…
GOMF_LIGAND_GATED_CATION_CHANNEL_ACTIVITY	0.450263	0.0276607	0.365544	0.345533	CHRNA4/CNGA3/KCNJ16/CNGA2/SCNN1B/HCN4/P2RX2/CHRNA6/KCNJ6/SCNN1G/CHRNA9/HTR3B/GRIN2A/CNGB1/KCNA10/CHRNA3/GRIA3/KCNJ18/P2RX1/KCNJ4/ASIC2/GRIK5/HCN2/KCNE2/CHRNA7/HTR3A/CHRNB2/GRIN3A/AQP1/P2RX6/CHRNB4/GRIN3B/FKBP1B/GRIK3/KCNJ15/GRIK4/MCOLN1/KCNJ8/TRPA1/CHRNG
GOMF_LIGAND_GATED_ION_CHANNEL_ACTIVITY	0.455458	0.00830525	0.187293	0.17704	CHRNA4/CNGA3/CLCA2/KCNJ16/CNGA2/GABRG3/SCNN1B/HCN4/P2RX2/CHRNA6/GABRA5/GABRG2/GABRA1/KCNJ6/SCNN1G/CHRNA9/GABRA4/HTR3B/GABRQ/GRIN2A/CNGB1/KCNA10/CHRNA3/GRIA3/KCNJ18/P2RX1/KCNJ4/ASIC2/GRIK5/HCN2/KCNE2/CHRNA7/HTR3A/CHRNB2/GRIN3A/GABRB3/CHRFAM7A/AQP1/P2RX6/CHRNB4/GRID1/GRID2/GRIN3B/FKBP1B/GRIK3/KCNJ15/GRIK4/MCOLN1/KCNJ8
GOMF_MANNOSE_BINDING	0.725861	0.0153745	0.271457	0.256597	CLEC4M/COLEC10/CLEC4G/LMAN1L/MRC1/CD209/COLEC11/CLEC17A/CLEC4A/CLEC6A/ACR/CD207
GOMF_MAP_KINASE_PHOSPHATASE_ACTIVITY	0.716807	0.0331602	0.397606	0.37584	DUSP21/DUSP29/DUSP9/DUSP5/DUSP1
GOMF_METAL_ION_TRANSMEMBRANE_TRANSPORTER_ACTIVITY	0.431599	4.25976e-05	0.0047261	0.00446739	CCT8L2/ATP2B3/CACNG7/SLC1A6/SLC30A10/CACNG3/KCNJ16/KCNG4/SLC5A8/SCN10A/SLC6A5/KCNK4/KCNA4/SCNN1B/SLC4A10/CACNG2/HCN4/SLC8A3/OPRM1/ATP2B2/CACNG5/SLC9C2/KCNH5/CNR1/KCNJ6/SCNN1G/KCNA1/CHRNA9/SLC17A2/ABCB11/SLC12A3/KCNN1/KCNQ2/KCNG2/SLC4A4/GRIN2A/KCNG1/SCN1A/SLC13A2/CACNG1/CACNA1I/SLC31A2/SLC6A11/KCNA6/KCND3/GPM6A/KCNA10/SLC5A7/SLC9A3/KCNE1/KCNJ18/KCNJ4/SLC17A7/SCN9A/ASIC2/KCNS2/LRRC26/GRIK5/HCN2/KCN…
GOMF_METALLOENDOPEPTIDASE_ACTIVITY	0.48849	0.00902291	0.200106	0.189152	ECE2/ADAM30/MMP26/ADAM7/LMLN2/MEP1B/MMP10/MMP28/ADAMTS8/TLL1/MMP1/MMP9/ADAMTS2/MMP25/ADAM12/ADAM33/MMP2/ADAMDEC1/MMP3/PAPPA/ADAMTS16/MMP12/ADAM8/ADAMTS12/MMP17/ADAMTS1/MMP19/ASTL/ADAMTS7/ADAMTS3/ADAM23/ADAMTS4/ADAMTS15/ADAMTS10/ADAMTSL3/MMEL1/PAPLN/MMP23B/MMP14/MMP11/ADAM11/ADAMTS20/ADAMTS14/ADAMTSL4/MMP13/MMP7/ADAMTSL1/MMP16/ADAM19/ADAM15
GOMF_METALLOPEPTIDASE_ACTIVITY	0.453522	0.00355763	0.110235	0.104201	CLCA4/CPA1/CLCA2/ECE2/ADAM30/MMP26/ADAM7/LMLN2/DPEP3/CPA3/MEP1B/MMP10/MMP28/PAPPA2/ADAMTS8/TLL1/MMP1/MMP9/ADAMTS2/MMP25/ADAM12/ADAM33/MMP2/ADAMDEC1/DPEP2/MMP3/PAPPA/CPZ/ADAMTS16/CPA2/MMP12/CPA5/CPXM1/ADAM8/NAALADL1/CPA4/ADAMTS12/MMP17/ADAMTS1/MMP19/ASTL/ADAMTS7/ADAMTS3/ADAM23/ADAMTS4/ADAMTS15/ADAMTS10/CPM/ADAMTSL3/VASH1/MMEL1/PAPLN/MMP23B/MMP14/MMP11/ADAM11/ADAMTS20/CPXM2/ADAMTS14/ADAMTSL4/MMP13/…
GOMF_MONOSACCHARIDE_BINDING	0.515198	0.0254873	0.351118	0.331897	CLEC4M/COLEC10/CLEC4G/LMAN1L/SELP/ALDOB/MRC1/GCK/CD209/HK3/COLEC11/ALDOA/P3H2/P4HA3/ENG/EGLN1/CLEC17A/CLEC4A/COLEC12/CLEC6A/ACR/SLC2A5/CD207/GALK1/P3H1/SLC2A3/HK2/PFKP/FBP1/OGFOD2/G6PD/PYGL/HK1/EGLN3/PFKL/LGALS9/P3H3
GOMF_MRNA_3_UTR_BINDING	-0.558449	0.00182689	0.0713323	0.0674274	MIR644A/MIR101-1/MIR29A/MIR31/MIR16-1/MIR28/DAZ1/MIR374A/MIR130A/MIR103A1/MIR30A/MIR154/MIR15B/MIR361/MIR1298/MIR506/DAZ4/DAZ2/MIR153-1/DAZ3/MIR105-1/MIR133B/MIR15A/MIR520C
GOMF_MRNA_5_UTR_BINDING	-0.69754	0.0346141	0.410404	0.387938	IGF2BP1/MIR346
GOMF_MRNA_BINDING	-0.48991	6.31451e-05	0.00662749	0.00626468	MIRLET7G/MIR494/MIR644A/MIR100/MIR125B1/MIR491/MIR101-1/MIR32/MIR29A/MIRLET7C/MIR194-1/MIR31/MIR1277/MT-TS1/MIR217/MIR16-1/MIR188/MIR384/MIR28/MIR301A/DAZ1/MIR374A/MIR409/MIR582/MIR130A/MIR103A1/MIR2355/MIR30A/MIR4686/MIR128-1/MIR107/MIR920/MIR154/MIR487B/MIR99A/MIR150/MIR15B/MIR30B/MIR361/MIR208B/MIR1298/MIR505/MIR506/MIR329-1/DAZ4/DAZ2/MIR552/MIR153-1/DAZ3/MIR767/MIR448/MIR105-1/MIR518A1/MIR187…
GOMF_NEUROTRANSMITTER_RECEPTOR_ACTIVITY	0.487056	0.00625197	0.158711	0.150022	CHRNA4/HTR1A/DRD5/OR10J6P/HRH3/OR10H3/HTR5A/HTR1E/OR10H2/GABRG3/OR10H5/CHRNA6/GABRA5/GABRG2/GABRA1/CHRNA9/GABRA4/HTR3B/GABRQ/GRIN2A/DRD3/HRH4/HTR7/CHRNA3/GRIA3/HTR2C/GRIK5/HRH2/HTR1B/CHRNA7/HTR3A/CHRNB2/GRIN3A/CHRM2/GABRB3/CHRFAM7A/CHRNB4/HTR2A/HTR6/CHRM4/GRID1/GRID2/GRIN3B/GRIK3
GOMF_NUCLEOTIDE_RECEPTOR_ACTIVITY	0.683458	0.0341716	0.408207	0.385861	GPR87/P2RX2/P2RY4/P2RY6/P2RX1/PTAFR/P2RY14/P2RY10/P2RY13/P2RX6/P2RY2/GPR171/GPR34/P2RY1/P2RX7/P2RX4/P2RY12
GOMF_ODORANT_BINDING	0.457274	0.0177846	0.294906	0.278762	OR10R2/OR8H3/OR5W2/OR6K6/OR14I1/OR5AP2/OR5AR1/OR5AK3P/OR5AU1/OR11L1/OR5P2/GPR148/OR5M8/OR5H15/OR8B12/OR5K4/OR5L1/OR12D2/OR8G2P/OR5H14/OR10J4/OR8B4/OR6K2/OR9Q1/OR5AS1/OR10K2/OR5L2/OR5H1/OR5A1/OR14J1/OR10J1/OR9G4/OR5M3/OR5A2/OR8D1/OR10K1/OR5B17/OR8J3/OR12D3/OR5B2/OR8K1/OR5AC1/OR8G5/OR5AN1/OR8B2/OR8G1/OR5K3/OR14L1P/OR10Q1/OR8D2/OR5D14
GOMF_OLFACTORY_RECEPTOR_ACTIVITY	0.402822	0.000475916	0.0303919	0.0287282	OR10R2/OR8H3/OR5W2/OR13C8/OR4D10/OR51F1/OR2T34/OR2Z1/OR2F2/OR6K6/OR1S2/OR51F2/OR2T29/OR2M2/OR14I1/OR1E3/OR7C2/OR10C1/OR4X1/OR5AP2/OR4A5/OR7G3/OR10J6P/OR51S1/OR7A10/OR5AR1/OR5AK3P/OR5AU1/OR11L1/OR51B4/OR4C16/OR52M1/OR10H3/OR5P2/OR4K3/OR10P1/OR52A4P/OR6Q1/GPR148/OR5M8/OR2M7/OR5H15/OR8B12/OR2AJ1/OR13C2/OR4B1/OR4K15/OR5K4/OR4Q2/OR1A1/OR2T27/OR5L1/OR12D2/OR8G2P/OR4C12/OR5H14/OR10J4/OR8B4/OR8S1/OR51G1/…
GOMF_ORGANIC_ACID_BINDING	0.447707	0.0279301	0.36772	0.34759	GAD2/HBE1/CPS1/HBA1/HBZ/S100A8/LRAT/S100A9/SERPINA5/FOLR3/HBG1/PADI4/HBG2/NR1H4/UGT1A8/NOS2/GRIN3A/CYP27C1/CYP26C1/ALOX5AP/P3H2/FOLR2/UGT1A3/CYP2W1/P4HA3/EGLN1/MTHFS/SLC1A1/NOS3/CASTOR1/GRIN3B/UGT1A1/GPR31
GOMF_ORGANIC_ANION_TRANSMEMBRANE_TRANSPORTER_ACTIVITY	0.399728	0.0327109	0.394549	0.372951	SLC32A1/SLC17A6/SLC1A6/SLC5A8/SLC6A5/SLC26A9/SLC17A8/SLC22A6/SLC4A10/SLC22A12/SLCO4C1/SLC26A3/SLC4A1/SLC4A4/SLC13A2/SLC6A11/SLC7A9/SLC17A7/SLC7A3/SLC52A1/SLC1A2/SLCO2A1/ABCG2/SLC16A12/SLC6A12/SLC26A10/SLC23A1/SLC1A1/SLC6A13/GJA1/SLC22A7/SLC47A1/SLC1A3/SLC6A8/SLC2A10/SLC6A9/SLC2A6/SLC4A11/SLC6A20/SLC35D3/SLCO2B1/SLC66A1L/SLC10A6/SLC9A3R1/SLC25A41/SLC44A4/SLC22A9/SLC6A1/SLC16A7/SLC36A3/SLC16A3/SLC2…
GOMF_OXIDOREDUCTASE_ACTIVITY_ACTING_ON_PEROXIDE_AS_ACCEPTOR	0.560475	0.013982	0.25557	0.241579	HBE1/HBA1/GPX6/HBZ/GSTA1/HBG1/DUOX2/HBG2/TPO/LOXHD1/LTC4S/ALOX5AP/GPX7/PXDN/PTGS1/CYGB/MPO/EPX/CLIC2/PTGES/GPX8/GPX3/DUOX1/SESN2/HBQ1/IPCEF1/HBA2/HBM
GOMF_PASSIVE_TRANSMEMBRANE_TRANSPORTER_ACTIVITY	0.45801	5.03746e-07	0.000101238	9.56961e-05	CLDN17/CHRNA4/CLCA4/OTOP2/CCT8L2/CACNG7/CNGA3/OTOP3/CLCA2/CACNG3/KCNJ16/KCNG4/SLC5A8/SCN10A/KCNU1/SLC26A9/KCNK4/GJA8/KCNA4/BEST2/CNGA2/GJA10/GABRG3/AQP8/SCNN1B/CACNG2/HCN4/OPRM1/P2RX2/CACNG5/CHRNA6/GABRA5/BEST4/GABRG2/CLCNKB/GABRA1/KCNH5/CNR1/KCNJ6/SCNN1G/KCNA1/CALHM6/CHRNA9/GABRA4/KCNN1/BSND/KCNQ2/KCNG2/HTR3B/GABRQ/GRIN2A/KCNG1/CNGB1/SCN1A/CACNG1/CACNA1I/ANO5/KCNA6/KCND3/GPM6A/KCNA10/CHRNA3/GRIA…
GOMF_PEPTIDE_ANTIGEN_BINDING	0.654734	0.0172111	0.289664	0.273807	CLEC4M/TRBV12-3/SLC7A9/TRAV8-4/TRAV29DV5/CD209/HLA-DQA1/TRGV9/HLA-G/TRAV19/HLA-DPB1/TRGV3/HLA-DQB1/HLA-DRB5/TRBV7-9/HLA-DPA1/HLA-DRA/HLA-DRB1/HLA-C/HLA-F/TAP1/HLA-E/HLA-B/HLA-A/HLA-H
GOMF_PEPTIDE_BINDING	0.376696	0.00938122	0.202854	0.191749	NPBWR2/POM121L12/CLEC4M/SSTR4/OPRM1/GPR149/GLP1R/SSTR3/AVPR1B/ADCYAP1R1/CMA1/NPFFR2/MC4R/MC3R/CCKBR/GRIN2A/TRBV12-3/SSTR2/NLGN1/SLC7A9/GALR1/TRAV8-4/GRIA3/TRAV29DV5/CD209/HLA-DQA1/TRGV9/HLA-G/FPR2/ITGB2/PEX5L/OPRL1/LILRB2/CHRNA7/MRGPRX2/GALR2/NPBWR1/DLGAP3/ITM2C/ITGAM/CD1C/GLP2R/EBI3/CD1D/APOE/ITM2A/TRAV19/HLA-DPB1/CD14/AVPR1A/GHSR/PCSK5/TRGV3/BDKRB1/ACHE/BCHE/NPAP1/CABP1/TLR1/C1QA/MCHR1/ATP1A3/N…
GOMF_PEPTIDE_RECEPTOR_ACTIVITY	0.46086	0.00423061	0.123012	0.116278	NPBWR2/NPY2R/GPR32P1/GPR139/SSTR4/OPRM1/GLP1R/PROKR2/SSTR3/MC2R/AVPR1B/ADCYAP1R1/PROKR1/RXFP3/NPFFR2/MC4R/SORCS1/MC3R/UTS2R/CXCR1/CCR3/CCKBR/CCR10/NTSR2/MC5R/CXCR5/SSTR2/GALR1/MLNR/FPR1/NPY6R/CXCR2/NMBR/FPR2/CCR2/NLRP6/APLNR/OPRL1/GALR2/NPBWR1/GLP2R/CYSLTR1/GPR84/XCR1/CCR7/FPR3/TACR3/SORCS2/CCR8/AVPR1A/BDKRB1/AGTR1/F2RL3/BDKRB2/CCR4/ACKR2/CCR6/MCHR1/NPR1/CMKLR1/RAMP3/CCR1/GPR37L1/CXCR6/ACKR3/TACR…
GOMF_PHOSPHOLIPID_BINDING	0.331673	0.0275177	0.365103	0.345117	ANXA8L1/ANXA8/GPR119/CPS1/JCHAIN/CLVS2/AMPH/SEPTIN12/IGHM/SYT6/GAP43/PIRT/NOXO1/RPH3A/FRMPD4/GSDMC/SYT9/TRIM72/SERPINA5/SYT4/PLA2G10/ANXA10/SYT5/PIK3C2G/CPNE5/AXL/NCF1/CPNE8/SYT10/KCNH1/SYT8/PLA2G2A/MYO1G/SDCBP2/APOE/LPAR1/PSD/PTAFR/SYT3/THBS1/AMER3/CD300LF/THY1/AMER2/STAP1/PACSIN1/FRMPD2/FGD2/ARHGAP9/GSN/BTK/CD300A/NCF4/JPH2/RUFY4/FES/PON1/MFGE8/APOA5/CAVIN2/SYT11/TREM2/CETP/BAD/FERMT2/UNC13C/AP…
GOMF_POSTSYNAPTIC_NEUROTRANSMITTER_RECEPTOR_ACTIVITY	0.505839	0.0425512	0.457185	0.432158	CHRNA4/DRD5/HRH3/GABRG3/CHRNA6/GABRA5/GABRG2/GABRA1/CHRNA9/GABRA4/DRD3/HRH4/CHRNA3/GRIA3/GRIK5/CHRNA7/CHRNB2/GRIN3A/CHRM2/CHRFAM7A/CHRNB4/CHRM4/GRID1/GRID2/GRIK3/GRIK4
GOMF_POTASSIUM_CHANNEL_ACTIVITY	0.475287	0.0092588	0.201482	0.190453	CCT8L2/KCNJ16/KCNG4/KCNK4/KCNA4/HCN4/KCNH5/KCNJ6/KCNA1/KCNN1/KCNQ2/KCNG2/KCNG1/KCNA6/KCND3/KCNA10/KCNE1/KCNJ18/KCNJ4/KCNS2/LRRC26/GRIK5/HCN2/KCNE2/LRRC55/KCNE1B/KCNK16/KCNK13/KCNF1/KCNV1/KCNH1/KCNH3/KCNB2/KCNK12/KCNK2/AQP1/KCNMA1/KCNA3/KCNK3/PKD2L1/KCNMB1/LRRC38/KCNG3/GRIK3/KCND2/KCNJ15/GRIK4/KCNIP1/KCNJ8/KCNN3/KCNT2/KCNE4/KCNA5/KCNE5/KCNS3/ABCC9/KCND1/KCNQ3/KCNH4/KCNA7/KCNJ1/KCNK15
GOMF_POTASSIUM_ION_TRANSMEMBRANE_TRANSPORTER_ACTIVITY	0.484593	0.0015748	0.0648228	0.0612742	CCT8L2/KCNJ16/KCNG4/KCNK4/KCNA4/HCN4/SLC9C2/KCNH5/KCNJ6/KCNA1/SLC12A3/KCNN1/KCNQ2/KCNG2/KCNG1/KCNA6/KCND3/KCNA10/SLC9A3/KCNE1/KCNJ18/KCNJ4/KCNS2/LRRC26/GRIK5/HCN2/KCNE2/LRRC55/ATP1A4/ATP4A/KCNE1B/KCNK16/KCNK13/KCNF1/KCNV1/KCNH1/KCNH3/KCNB2/KCNK12/KCNK2/SLC24A4/AQP1/SLC12A1/KCNMA1/KCNA3/KCNK3/ATP4B/PKD2L1/KCNMB1/LRRC38/KCNG3/ATP1A3/SLC9A9/GRIK3/KCND2/SLC24A3/KCNJ15/SLC12A5/GRIK4/KCNIP1/KCNJ8/ATP1A…
GOMF_PROTEASE_BINDING	0.526279	0.000598599	0.0355672	0.0336202	CD177/SERPINB13/SERPINB4/SERPINB3/A2ML1/ALPI/ELANE/NLRP7/SERPINA5/DERL3/SERPINE1/CCBE1/CD70/SELL/SLC6A3/COL1A1/FADD/TNF/COL3A1/COL1A2/CARD18/TIMP2/IL1R1/FAP/VWF/BDKRB2/ITGB3/COMP/CARD17/A2M/CD28/ADAMTS4/ACR/FN1/NLRC4/PYCARD/F3/ADAMTSL4/ADRM1/SERPINB9/PDZD3/PINK1/TNFAIP3/TIMP3
GOMF_PROTEIN_LIPID_COMPLEX_BINDING	0.641522	0.0286894	0.371797	0.351444	MIR9-1/LIPC/CRP/APCS/STAB1/APOE/THBS1/STAB2/COLEC12/MSR1/GPIHBP1/TREM2/SCARF1/APOL5
GOMF_RNA_BINDING_INVOLVED_IN_POSTTRANSCRIPTIONAL_GENE_SILENCING	-0.55164	0.00108126	0.0518989	0.0490579	MIRLET7G/MIR494/MIR644A/MIR100/MIR125B1/MIR491/MIR101-1/MIR32/MIR29A/MIRLET7C/MIR194-1/MIR31/MIR1277/MIR217/MIR16-1/MIR188/MIR384/MIR28/MIR301A/MIR374A/MIR409/MIR582/MIR130A/MIR103A1/MIR2355/MIR30A/MIR4686/MIR128-1/MIR107/MIR920/MIR154/MIR487B/MIR99A/MIR150/MIR15B/MIR30B/MIR361/MIR208B/MIR1298/MIR505/MIR506/MIR329-1/MIR552/MIR153-1/MIR767/MIR448/MIR105-1/MIR518A1/MIR187/MIR133B/MIR520E/MIR15A/MIR…
GOMF_RNA_POLYMERASE_BINDING	-0.59827	0.0103905	0.215801	0.203987	MIR16-1/MIR297/MIR375
GOMF_RNA_POLYMERASE_CORE_ENZYME_BINDING	-0.652543	0.0053462	0.143821	0.135948	MIR16-1/MIR297/MIR375
GOMF_SECONDARY_ACTIVE_TRANSMEMBRANE_TRANSPORTER_ACTIVITY	0.395982	0.0128086	0.244976	0.231566	SLC32A1/SLC22A8/SLC17A6/SLC6A19/SLC1A6/SLC5A8/SLC6A5/SLC26A9/SLC17A8/SLC22A6/SLC4A10/SLC8A3/SLC37A2/SLCO4C1/SLC26A3/SLC9C2/SLC4A1/SLC17A2/SLC12A3/SLC4A4/SLC13A2/SLC6A11/SLC5A7/SLC9A3/SLC6A17/SLC17A7/SLC13A1/SLC18A2/SLC1A2/SLC6A3/SLCO2A1/SLC24A4/SLC17A4/SLC12A1/SLC15A3/SLC28A2/SLC16A2/SLC16A12/SLC6A12/SLC26A10/SLC23A1/SLC1A1/ATP1A3/SLC9A9/SLC24A3/SLC11A1/SLC6A13/SLC12A5/SLC10A4/SLC45A1/SLC22A7/SLC…
GOMF_SIALIC_ACID_BINDING	0.667443	0.0301547	0.380848	0.36	SIGLECL1/MAG/SELP/SIGLEC6/SIGLEC5/SIGLEC7/CD22/SIGLEC10/SIGLEC8/SIGLEC9/SELE/FCN1/SIGLEC11/SIGLEC12/SIGLEC14/CD33/ST8SIA2
GOMF_SINGLE_STRANDED_RNA_BINDING	0.457101	0.0459519	0.475022	0.449018	MIR9-1/ZCCHC13/ZFR2/KHDRBS2/MIR665
GOMF_SODIUM_ION_TRANSMEMBRANE_TRANSPORTER_ACTIVITY	0.45464	0.00891589	0.199092	0.188194	SLC1A6/SLC5A8/SCN10A/SLC6A5/SCNN1B/SLC4A10/HCN4/SLC8A3/SLC9C2/SCNN1G/SLC17A2/ABCB11/SLC12A3/SLC4A4/SCN1A/SLC13A2/CACNA1I/SLC6A11/SLC5A7/SLC9A3/SLC17A7/SCN9A/ASIC2/GRIK5/HCN2/SLC13A1/ATP1A4/SLC18A2/ATP4A/SLC1A2/CACNA1G/SLC6A3/SCN11A/SLC24A4/SLC17A4/SLC12A1/SCN2B/SLC28A2/PKD2L1/SLC6A12/SLC23A1/SCN7A/SLC1A1/ATP1A3/SLC9A9/GRIK3/SCN4B/SLC24A3/SLC6A13/GRIK4/SLC10A4/ATP1A2/SCN1B/SLC1A3/SLC6A8/SLC6A9/SLC…
GOMF_STRUCTURAL_CONSTITUENT_OF_SKIN_EPIDERMIS	0.720244	0.0302738	0.38096	0.360105	SPRR2E/KRT82/KRTAP1-3/SPRR1A/LORICRIN/KRT1/FLG/PI3
GOMF_TETRAPYRROLE_BINDING	0.439412	0.0134777	0.250254	0.236554	CYP11B1/HBE1/NGB/HBA1/HBZ/CYP1A2/CYP11B2/CYP8B1/IDO2/CYP17A1/HBG1/CYP2A7/DUOX2/CYP4F22/CYP2A13/HBG2/NOX5/CYP24A1/CYP4A11/TPO/LOXHD1/NOS2/CYP27C1/CYP26C1/CYP2G1P/CYP2W1/HMOX1/PXDN/PTGS1/CYP2A6/CYGB/CYBB/NOS3/CYP46A1/ABCB6/GUCY1B1/MPO/CYP2C9/EPX/CYP2C18/CYBA/CYP26A1/CYP7B1/FLVCR2/GUCY1A1/CYP51A1/CYP7A1/CBS/PTGIS/CYP21A2/NOS1/TCN2
GOMF_TRANSLATION_ACTIVATOR_ACTIVITY	-0.820612	0.013756	0.253355	0.239486	BOLL/DAZ1/DAZ4/DAZ2/DAZ3
GOMF_VOLTAGE_GATED_CATION_CHANNEL_ACTIVITY	0.469252	0.00486683	0.136852	0.12936	CACNG7/CACNG3/KCNJ16/KCNG4/KCNA4/CACNG2/HCN4/OPRM1/CACNG5/KCNH5/CNR1/KCNJ6/KCNA1/KCNQ2/KCNG2/GRIN2A/KCNG1/CACNG1/CACNA1I/KCNA6/KCND3/KCNA10/KCNE1/KCNJ18/KCNJ4/KCNS2/LRRC26/HCN2/KCNE2/LRRC55/HTR1B/KCNE1B/CALHM1/CACNA1G/KCNF1/KCNV1/GRIN3A/KCNH1/KCNH3/KCNB2/KCNK2/KCNMA1/KCNA3/KCNK3/LRRC38/HVCN1/KCNG3/CACNA2D3/GRIN3B/KCND2/KCNJ15/KCNJ8/KCNT2/CACNA1F/CACNA1A/KCNE4/CACNA1H/KCNA5/KCNE5/KCNS3/CACNA2D1/AB…
GOMF_VOLTAGE_GATED_ION_CHANNEL_ACTIVITY	0.460613	0.00205714	0.0763939	0.0722119	CACNG7/CACNG3/KCNJ16/KCNG4/SCN10A/KCNU1/KCNK4/KCNA4/CACNG2/HCN4/OPRM1/CACNG5/CLCNKB/KCNH5/CNR1/KCNJ6/KCNA1/KCNQ2/KCNG2/GRIN2A/KCNG1/SCN1A/CACNG1/CACNA1I/KCNA6/KCND3/KCNA10/KCNE1/KCNJ18/KCNJ4/SCN9A/KCNS2/LRRC26/HCN2/KCNE2/LRRC55/HTR1B/KCNE1B/CALHM1/KCNK16/CACNA1G/KCNK13/KCNF1/KCNV1/GRIN3A/KCNH1/TMEM37/KCNH3/SCN11A/KCNB2/KCNK12/KCNK2/CLIC6/SCN2B/KCNMA1/KCNA3/KCNK3/LRRC38/SCN7A/CYBB/HVCN1/KCNG3/CACN…
GOMF_VOLTAGE_GATED_POTASSIUM_CHANNEL_ACTIVITY	0.487815	0.0304099	0.381968	0.361059	KCNJ16/KCNG4/KCNA4/HCN4/KCNH5/KCNJ6/KCNA1/KCNQ2/KCNG2/KCNG1/KCNA6/KCND3/KCNA10/KCNE1/KCNJ18/KCNJ4/KCNS2/LRRC26/HCN2/KCNE2/LRRC55/KCNE1B/KCNF1/KCNV1/KCNH1/KCNH3/KCNB2/KCNK2/KCNMA1/KCNA3/KCNK3/LRRC38/KCNG3/KCND2/KCNJ15/KCNJ8/KCNT2/KCNE4/KCNA5/KCNE5/KCNS3/ABCC9/KCND1/KCNQ3/KCNH4/KCNA7/KCNJ1

## Sheet: S4
Table S4: The results of univariate regression analysis.
gene	HR	HR.95L	HR.95H	pvalue
CD177	0.864584	0.756925	0.987555	0.0319904
TMC8	1.5384	1.15939	2.0413	0.00283769
CLCA1	0.933981	0.8768	0.994892	0.0341037
CLCA4	0.908526	0.831078	0.993192	0.0348386
VWA5A	0.781596	0.620246	0.984918	0.0367277
LGALS2	0.864295	0.750007	0.996	0.0438678
TNFRSF13C	1.52156	1.07203	2.15959	0.0188117
HEPACAM2	0.905526	0.820518	0.999341	0.0484881

## Sheet: S5
Table S5: The results of multivariate regression analysis.
id	coef
CD177	-0.14537
TMC8	0.504961
VWA5A	-0.268744
LGALS2	-0.175534
TNFRSF13C	0.298834

## Sheet: S6
Table S6: The results of correlation of risk score with immune infiltrating cells.
immune	cor	pvalue
B cell_TIMER	0.102898	0.029615
T cell CD4+_TIMER	0.175322	0.000195127
Neutrophil_TIMER	0.0982885	0.037777
B cell plasma_CIBERSORT	-0.141707	0.00267515
T cell CD8+_CIBERSORT	0.13678	0.00376288
T cell CD4+ memory resting_CIBERSORT	-0.16951	0.000318351
T cell follicular helper_CIBERSORT	0.172034	0.000257873
Macrophage M1_CIBERSORT	0.102604	0.0300865
Macrophage M2_CIBERSORT	-0.121182	0.0103366
Myeloid dendritic cell resting_CIBERSORT	-0.12835	0.00658234
Mast cell activated_CIBERSORT	-0.10416	0.0276635
B cell plasma_CIBERSORT-ABS	-0.0993026	0.0358343
T cell CD8+_CIBERSORT-ABS	0.150886	0.00137665
T cell follicular helper_CIBERSORT-ABS	0.192814	4.07e-05
Macrophage M1_CIBERSORT-ABS	0.13918	0.0031909
Myeloid dendritic cell resting_CIBERSORT-ABS	-0.120144	0.0110146
Mast cell activated_CIBERSORT-ABS	-0.0964726	0.0414794
Neutrophil_QUANTISEQ	-0.188607	6.01e-05
NK cell_QUANTISEQ	-0.161624	0.000603284
T cell CD4+ (non-regulatory)_QUANTISEQ	-0.0934247	0.0483808
T cell CD8+_QUANTISEQ	0.138216	0.00341049
T cell regulatory (Tregs)_QUANTISEQ	0.165434	0.000444557
T cell_MCPCOUNTER	0.150309	0.00143697
cytotoxicity score_MCPCOUNTER	0.0998219	0.0348725
Neutrophil_MCPCOUNTER	-0.211172	6.7e-06
Myeloid dendritic cell activated_XCELL	0.107581	0.0229201
B cell_XCELL	0.175139	0.000198217
T cell CD8+ naive_XCELL	0.136202	0.00391372
T cell CD8+_XCELL	0.13123	0.00545652
T cell CD8+ central memory_XCELL	0.160543	0.000657118
Class-switched memory B cell_XCELL	0.13522	0.00418278
Granulocyte-monocyte progenitor_XCELL	-0.118054	0.0125007
Hematopoietic stem cell_XCELL	-0.144089	0.00225964
Neutrophil_XCELL	-0.225509	1.46e-06
T cell CD4+ Th1_XCELL	0.191763	4.49e-05
T cell CD4+ Th2_XCELL	0.206794	1.05e-05
immune score_XCELL	0.105215	0.0261189
Cancer associated fibroblast_EPIC	0.118843	0.0119197
NK cell_EPIC	0.140203	0.00297209
uncharacterized cell_EPIC	-0.135651	0.00406271
