# Supplementary material for: Clinical plasma cells-related genes to aid therapy in colon cancer
Source: BMC Genomics. 2023 Aug 1;24:430. doi: 10.1186/s12864-023-09481-4 (PMC10391883; doi:10.1186/s12864-023-09481-4)
Supplement: Supplementary file 2 — Additional file 2. [file 12864_2023_9481_MOESM2_ESM.zip]

Archive with 11 entries (11 files):
- Figure S1.tif
- Figure S2.tif
- Figure S3.tif
- Figure S4.tif
- Figure S5.tif
- Figure S6-1.tif
- Figure S6-2.tif
- Figure S7.tif
- Figure S8-1.tif
- Figure S8-2.tif
- Figure S9.tif
